# Supplementary material for: Identification of zinc finger MIZ-type containing 2 as an oncoprotein enhancing NAD-dependent protein deacetylase sirtuin-1 deacetylase activity to regulate Wnt and Hippo pathways in non-small-cell lung cancer
Source: Cell Mol Biol Lett. 2024 Sep 12;29:122. doi: 10.1186/s11658-024-00636-z (PMC11391738; doi:10.1186/s11658-024-00636-z)
Supplement: Supplementary file 1 — Supplementary Material 1 [file 11658_2024_636_MOESM1_ESM.xlsx]

## Sheet: protein list
Protein IDs	Protein names	Gene names	Fasta headers	Number of proteins	Peptides	Unique peptides	Sequence coverage [%]	Mol. weight [kDa]	Sequence length	Sequence coverage R1489-IgG [%]	Sequence coverage R1489-TARGET [%]	LFQ intensity R1489-IgG	LFQ intensity R1489-TARGET
B7Z4V2;V9HW84;P38646;Q8N1C8;B7Z1V7;B7Z4T3;A1XP52;D6RJI2;Q2F839;H0YBG6;D6RA73;H0Y8S0			tr|B7Z4V2|B7Z4V2_HUMAN cDNA FLJ51907, highly similar to Stress-70 protein, mitochondrial OS=Homo sapiens OX=9606 PE=2 SV=1;tr|V9HW84|V9HW84_HUMAN Epididymis secretory sperm binding protein Li 124m OS=Homo sapiens OX=9606 GN=HEL-S-124m PE=2 SV=1;sp|P38646|G	12	37	36	50.4	72.4	665	47.1	25.1	1070300000	2383700000
Q5TZZ9;P04083;B5BU38;Q5T3N1;B4DL19;Q5T3N0;Q05BR2		ANXA1	tr|Q5TZZ9|Q5TZZ9_HUMAN Annexin OS=Homo sapiens OX=9606 GN=ANXA1 PE=1 SV=1;sp|P04083|ANXA1_HUMAN Annexin A1 OS=Homo sapiens OX=9606 GN=ANXA1 PE=1 SV=2;tr|B5BU38|B5BU38_HUMAN Annexin OS=Homo sapiens OX=9606 GN=ANXA1 PE=2 SV=1;tr|Q5T3N1|Q5T3N1_HUMAN Annexin (	7	33	33	77.5	38.714	346	77.5	74.3	31838000000	2085800000
A0A024R1N1;P35579;A0A0U4BW16;Q86XU5;Q6ZNL4;B4E3S1;Q99529;Q5BKV1;Q9UMJ0;REV__B4DQZ7;REV__S4R3H4;REV__E7EQT4;REV__Q9UKV3	HUMAN Myosin, heavy polypeptide 9, non-muscle, isoform CRA_a	MYH9	tr|A0A024R1N1|A0A024R1N1_HUMAN Myosin, heavy polypeptide 9, non-muscle, isoform CRA_a OS=Homo sapiens OX=9606 GN=MYH9 PE=3 SV=1;sp|P35579|MYH9_HUMAN Myosin-9 OS=Homo sapiens OX=9606 GN=MYH9 PE=1 SV=4;tr|A0A0U4BW16|A0A0U4BW16_HUMAN Non-muscle myosin heavy c	13	35	26	16.3	226.53	1960	14	8.5	94023000	240130000
V9HWE1;Q53HU8;P08670;B0YJC4;B3KRK8;A0A1B0GTT5;B0YJC5;A0A1B0GVG8;A0A0S2Z4T0;H7C5W5;B3KWQ6;P41219;Q5RLN2;B4DE66;B4DIR1;K7ELP4;F8W835;K7EKH9;B4DR43;Q8TCR7;B3KXJ0;A0JNT2;E7EMV2;B4DJT7		HEL113	tr|V9HWE1|V9HWE1_HUMAN Epididymis luminal protein 113 OS=Homo sapiens OX=9606 GN=HEL113 PE=2 SV=1;tr|Q53HU8|Q53HU8_HUMAN Vimentin variant (Fragment) OS=Homo sapiens OX=9606 PE=2 SV=1;sp|P08670|VIME_HUMAN Vimentin OS=Homo sapiens OX=9606 GN=VIM PE=1 SV=4;tr	24	30	24	53.6	53.651	466	53.6	35.6	841510000	2575400000
A0A0S2Z428	HUMAN HCG2039812, isoform CRA_b (Fragment)	KRT6A	tr|A0A0S2Z428|A0A0S2Z428_HUMAN HCG2039812, isoform CRA_b (Fragment) OS=Homo sapiens OX=9606 GN=KRT6A PE=2 SV=1	1	26	23	41.5	60.044	564	38.5	29.8	373140000	982050000
A0A0A0MTS7;D3DPG0;Q8WZ42;C0JYZ2;A0A0A0MRA3;D3DPF9;H7C1P9	HUMAN Titin	TTN	tr|A0A0A0MTS7|A0A0A0MTS7_HUMAN Titin OS=Homo sapiens OX=9606 GN=TTN PE=1 SV=1;tr|D3DPG0|D3DPG0_HUMAN Titin, isoform CRA_a OS=Homo sapiens OX=9606 GN=TTN PE=4 SV=1;sp|Q8WZ42|TITIN_HUMAN Titin OS=Homo sapiens OX=9606 GN=TTN PE=1 SV=4;tr|C0JYZ2|C0JYZ2_HUMAN T	7	22	22	0.7	3994.6	35991	0.5	0.3	101280000	23772000
V9HWB4;P11021;B4DEF7		HEL-S-89n	tr|V9HWB4|V9HWB4_HUMAN Epididymis secretory sperm binding protein Li 89n OS=Homo sapiens OX=9606 GN=HEL-S-89n PE=2 SV=1;sp|P11021|BIP_HUMAN Endoplasmic reticulum chaperone BiP OS=Homo sapiens OX=9606 GN=HSPA5 PE=1 SV=2	3	21	21	34.9	72.332	654	33.3	24.3	250370000	232540000
Q15149;D3DWL0;Q96IE3;E9PMV1		PLEC	sp|Q15149|PLEC_HUMAN Plectin OS=Homo sapiens OX=9606 GN=PLEC PE=1 SV=3;tr|D3DWL0|D3DWL0_HUMAN Plectin 1, intermediate filament binding protein 500kDa, isoform CRA_b OS=Homo sapiens OX=9606 GN=PLEC1 PE=4 SV=1	4	22	20	4.9	531.78	4684	3.1	2.9	19180000	89478000
Q14315;Q59H94;B3KM41;A4D1J9		FLNC	sp|Q14315|FLNC_HUMAN Filamin-C OS=Homo sapiens OX=9606 GN=FLNC PE=1 SV=3	4	21	19	9.1	291.02	2725	4.6	7.7	31757000	92373000
P78527;B4DL41;F5GX40		PRKDC	sp|P78527|PRKDC_HUMAN DNA-dependent protein kinase catalytic subunit OS=Homo sapiens OX=9606 GN=PRKDC PE=1 SV=3	3	17	17	3.9	469.08	4128	0.3	3.7	0	74944000
E5KNY5;P42704;B4DSR0;C9JCA9;B8ZZ38;A0A0C4DG06;A0A0C4DG51		LRPPRC	tr|E5KNY5|E5KNY5_HUMAN Leucine-rich PPR-motif containing OS=Homo sapiens OX=9606 GN=LRPPRC PE=4 SV=1;sp|P42704|LPPRC_HUMAN Leucine-rich PPR motif-containing protein, mitochondrial OS=Homo sapiens OX=9606 GN=LRPPRC PE=1 SV=3;tr|B4DSR0|B4DSR0_HUMAN cDNA FLJ6	7	17	16	11	157.9	1394	2	10.2	2846100	128890000
Q5CAQ5;V9HWP2;P14625;Q59FC6;B4DU71;B4DHT9;Q96GW1;A0A1W2PRR1;B4DQX3;F8W026;H0YIV0;Q58FF2;Q58FF3		TRA1	tr|Q5CAQ5|Q5CAQ5_HUMAN Tumor rejection antigen (Gp96) 1 OS=Homo sapiens OX=9606 GN=TRA1 PE=2 SV=1;tr|V9HWP2|V9HWP2_HUMAN Epididymis luminal protein 35 OS=Homo sapiens OX=9606 GN=HEL-S-125m PE=2 SV=1;sp|P14625|ENPL_HUMAN Endoplasmin OS=Homo sapiens OX=9606	13	16	14	20.8	92.339	802	13.1	14	14205000	172800000
P15924;Q4LE79;B4E2A0;B4DKX6;G1UI31;Q6ZP16;B4DWT7		DSP	sp|P15924|DESP_HUMAN Desmoplakin OS=Homo sapiens OX=9606 GN=DSP PE=1 SV=3;tr|Q4LE79|Q4LE79_HUMAN DSP variant protein (Fragment) OS=Homo sapiens OX=9606 GN=DSP variant protein PE=2 SV=1;tr|B4E2A0|B4E2A0_HUMAN cDNA FLJ61543, highly similar to Desmoplakin OS=	7	14	14	4.9	331.77	2871	3.1	2.4	20726000	73982000
Q86YZ3		HRNR	sp|Q86YZ3|HORN_HUMAN Hornerin OS=Homo sapiens OX=9606 GN=HRNR PE=1 SV=2	1	13	13	15.3	282.39	2850	11.7	5.1	152160000	0
Q2VPJ6;K9JA46;P07900;Q8TBA7;Q86U12;O75322;Q96HX7;G3V2J8;B4DTA5;Q86SX1;Q58FG0;Q14568;Q58FF9		HSP90AA1	tr|Q2VPJ6|Q2VPJ6_HUMAN HSP90AA1 protein (Fragment) OS=Homo sapiens OX=9606 GN=HSP90AA1 PE=2 SV=1;tr|K9JA46|K9JA46_HUMAN Epididymis luminal secretory protein 52 OS=Homo sapiens OX=9606 GN=EL52 PE=2 SV=1;sp|P07900|HS90A_HUMAN Heat shock protein HSP 90-alpha	13	19	12	29.4	68.371	585	15.9	23.2	25820000	380470000
P13639;Q8TA90;B4DPU3;Q6PK56;B4DRE8;Q6W6M8;B4DMC6		EEF2	sp|P13639|EF2_HUMAN Elongation factor 2 OS=Homo sapiens OX=9606 GN=EEF2 PE=1 SV=4;tr|Q8TA90|Q8TA90_HUMAN Similar to Elongation factor 2b (Fragment) OS=Homo sapiens OX=9606 PE=2 SV=1;tr|B4DPU3|B4DPU3_HUMAN cDNA FLJ56548, highly similar to Elongation factor	7	13	12	14.2	95.337	858	8.7	14.2	51160000	188850000
V9HWB8;P14618;H3BTN5;A0A024R5Z9;B4DNK4;A0A024R609;B4DRT3;H3BQ34;H3BT25;H3BUW1;H3BTJ2;Q8WUW7;Q504U3;H3BR70;Q9UKK4;Q9UK31;H3BU13;H3BN34;Q9NYI7;H3BQZ3;B4DPM0;Q16716;Q16715;P30613		HEL-S-30	tr|V9HWB8|V9HWB8_HUMAN Pyruvate kinase OS=Homo sapiens OX=9606 GN=HEL-S-30 PE=1 SV=1;sp|P14618|KPYM_HUMAN Pyruvate kinase PKM OS=Homo sapiens OX=9606 GN=PKM PE=1 SV=4;tr|H3BTN5|H3BTN5_HUMAN Pyruvate kinase (Fragment) OS=Homo sapiens OX=9606 GN=PKM PE=1 SV=	24	12	12	25.8	57.936	531	17.9	13.4	35196000	300750000
P22626;A0A087WUI2;I6L957;A0A024RA28		HNRNPA2B1	sp|P22626|ROA2_HUMAN Heterogeneous nuclear ribonucleoproteins A2/B1 OS=Homo sapiens OX=9606 GN=HNRNPA2B1 PE=1 SV=2;tr|A0A087WUI2|A0A087WUI2_HUMAN Heterogeneous nuclear ribonucleoproteins A2/B1 OS=Homo sapiens OX=9606 GN=HNRNPA2B1 PE=1 SV=1;tr|I6L957|I6L957	4	13	12	36.8	37.429	353	36.8	14.7	71238000	131640000
B3KM80;Q6ZS99;B3KTP9;A0A024R4A0;P19338;H7BY16;Q9BQ02	HUMAN Nucleolin, isoform CRA_c	NCL	tr|B3KM80|B3KM80_HUMAN Nucleolin, isoform CRA_c OS=Homo sapiens OX=9606 GN=NCL PE=2 SV=1;tr|Q6ZS99|Q6ZS99_HUMAN cDNA FLJ45706 fis, clone FEBRA2028457, highly similar to Nucleolin OS=Homo sapiens OX=9606 PE=2 SV=1;tr|B3KTP9|B3KTP9_HUMAN cDNA FLJ38578 fis, c	7	11	11	17.4	58.554	536	13.4	14.7	39161000	315850000
A0A087WVQ6;Q00610;J3KS13;J3QL20;J3KSQ2;J3KRF5;K7EJJ5;A0A087WX41;P53675	HUMAN Clathrin heavy chain	CLTC	tr|A0A087WVQ6|A0A087WVQ6_HUMAN Clathrin heavy chain OS=Homo sapiens OX=9606 GN=CLTC PE=1 SV=1;sp|Q00610|CLH1_HUMAN Clathrin heavy chain 1 OS=Homo sapiens OX=9606 GN=CLTC PE=1 SV=5;tr|J3KS13|J3KS13_HUMAN Clathrin heavy chain 1 OS=Homo sapiens OX=9606 GN=CLT	9	11	11	6.4	192.06	1679	0.7	6.4	2385300	55120000
V9HW26;P25705;K7EK77;B4DGW3;K7ENJ4;K7ERX7;K7EJP1;K7EQH4;A0A2P9ARL3;K7ESA0		HEL-S-123m	tr|V9HW26|V9HW26_HUMAN ATP synthase subunit alpha OS=Homo sapiens OX=9606 GN=HEL-S-123m PE=1 SV=1;sp|P25705|ATPA_HUMAN ATP synthase subunit alpha, mitochondrial OS=Homo sapiens OX=9606 GN=ATP5F1A PE=1 SV=1;tr|K7EK77|K7EK77_HUMAN ATP synthase subunit alpha,	10	11	11	21.7	59.75	553	17.2	14.8	41492000	274190000
Q09666;Q6ZQN2;Q13727;Q8N274;B4DTV0		AHNAK	sp|Q09666|AHNK_HUMAN Neuroblast differentiation-associated protein AHNAK OS=Homo sapiens OX=9606 GN=AHNAK PE=1 SV=2;tr|Q6ZQN2|Q6ZQN2_HUMAN cDNA FLJ46846 fis, clone UTERU3004635, moderately similar to Neuroblast differentiation associated protein AHNAK (Fra	5	11	11	10.9	629.09	5890	2	8.9	0	79443000
A0A024R4F1;P06733;A0A2R8Y6G6;E2DRY6;K7EM90;A0A2R8Y879;A4UCS8;A0A2R8YEM5;K7ERS8;A4QMW8;A0A2R8Y6I8;L0R849;A0A2R8Y798;L0R6S1	HUMAN Enolase 1, (Alpha), isoform CRA_a	ENO1	tr|A0A024R4F1|A0A024R4F1_HUMAN Enolase 1, (Alpha), isoform CRA_a OS=Homo sapiens OX=9606 GN=ENO1 PE=2 SV=1;sp|P06733|ENOA_HUMAN Alpha-enolase OS=Homo sapiens OX=9606 GN=ENO1 PE=1 SV=2;tr|A0A2R8Y6G6|A0A2R8Y6G6_HUMAN Alpha-enolase OS=Homo sapiens OX=9606 GN=	14	11	10	23.7	47.168	434	21.9	14.5	46826000	480400000
A0A087X1N7;P20929;Q9Y5Z1;Q14215;H0Y786;Q14214;Q7Z2R0;Q05C45;H7BZD5;Q6PJ54;H7C2Z5;Q86TG3;Q14918	HUMAN Nebulin	NEB	tr|A0A087X1N7|A0A087X1N7_HUMAN Nebulin OS=Homo sapiens OX=9606 GN=NEB PE=1 SV=1;sp|P20929|NEBU_HUMAN Nebulin OS=Homo sapiens OX=9606 GN=NEB PE=1 SV=5	13	10	10	1.8	990.84	8560	1.4	0.7	11845000	68163000
Q9BV61;Q59EK6;Q53G55;A0A140VJY2;Q12931;K0A7K7;Q53FS6;Q8N9Z3;Q5CAQ4;I3L0K7;I3L239;I3L253	HUMAN TRAP1 protein (Fragment)	TRAP1	tr|Q9BV61|Q9BV61_HUMAN TRAP1 protein (Fragment) OS=Homo sapiens OX=9606 GN=TRAP1 PE=2 SV=2;tr|Q59EK6|Q59EK6_HUMAN TNF receptor-associated protein 1 variant (Fragment) OS=Homo sapiens OX=9606 PE=3 SV=1;tr|Q53G55|Q53G55_HUMAN TNF receptor-associated protein	12	10	10	12.9	79.356	699	4.6	10.9	7033200	56088000
V9HVZ4;P04406;Q2TSD0;Q0QET7;E7EUT5;A4UCT1;Q5ZEY3;B4DRV9;A0A0K0K1K1;O14556		HEL-S-162eP	tr|V9HVZ4|V9HVZ4_HUMAN Glyceraldehyde-3-phosphate dehydrogenase OS=Homo sapiens OX=9606 GN=HEL-S-162eP PE=2 SV=1;sp|P04406|G3P_HUMAN Glyceraldehyde-3-phosphate dehydrogenase OS=Homo sapiens OX=9606 GN=GAPDH PE=1 SV=3;tr|Q2TSD0|Q2TSD0_HUMAN Glyceraldehyde-3	10	10	10	36.4	36.053	335	34	18.5	113900000	250720000
A8K3W4;A0A024R0J9;A0A0A0MRA5;B7Z4B8;A8K6U7;Q9BUJ2;M0R3F1;A8K5K0;M0QYZ0;M0QYI8;B3KM60;M0R203;M0QYM5;M0QZV6;M0R0K8	HUMAN cDNA FLJ75163, highly similar to Homo sapiens heterogeneous nuclear ribonucleoprotein U-like 1 (HNRPUL1), transcript variant 4, mRNA		tr|A8K3W4|A8K3W4_HUMAN cDNA FLJ75163, highly similar to Homo sapiens heterogeneous nuclear ribonucleoprotein U-like 1 (HNRPUL1), transcript variant 4, mRNA OS=Homo sapiens OX=9606 PE=2 SV=1;tr|A0A024R0J9|A0A024R0J9_HUMAN Heterogeneous nuclear ribonucleopro	15	9	9	13.5	84.821	756	8.6	4.9	0	46150000
B3GQS7;A0A024R3X4;P10809;B7Z5E7;B7Z4F6;B7Z597;Q53SE2;E7ESH4;B7Z532;A0A0S2Z415;B9VPB4;B9VP19;E7EXB4;C9JL19;C9JCQ4	HUMAN Mitochondrial heat shock 60kD protein 1 variant 1	HSPD1	tr|B3GQS7|B3GQS7_HUMAN Mitochondrial heat shock 60kD protein 1 variant 1 OS=Homo sapiens OX=9606 GN=HSPD1 PE=2 SV=1;tr|A0A024R3X4|A0A024R3X4_HUMAN Heat shock 60kDa protein 1 (Chaperonin), isoform CRA_a OS=Homo sapiens OX=9606 GN=HSPD1 PE=2 SV=1;sp|P10809|C	15	11	9	20.2	60.68	569	15.8	15.6	208590000	365880000
V9HW65;A0A024R5Z7;P07355;H0YMD0;H0YMU9;H0YN42;A6NMY6;H0YKS4;B4DNH8;H0YMM1;H0YNP5;H0YM50;H0YKV8;H0YKL9;H0YKZ7;H0YLV6;H0YMT9;H0YKX9;H0YN28;H0YL33;B3KRQ1;H0YNB8;H0YMD9;H0YKN4;H0YMW4;H0YN52;H0YNA0;H0YLE2	HUMAN Annexin	HEL-S-270	tr|V9HW65|V9HW65_HUMAN Annexin OS=Homo sapiens OX=9606 GN=HEL-S-270 PE=2 SV=1;tr|A0A024R5Z7|A0A024R5Z7_HUMAN Annexin OS=Homo sapiens OX=9606 GN=ANXA2 PE=3 SV=1;sp|P07355|ANXA2_HUMAN Annexin A2 OS=Homo sapiens OX=9606 GN=ANXA2 PE=1 SV=2;tr|H0YMD0|H0YMD0_HUM	28	9	9	25.1	38.576	339	15.9	23	14134000	114160000
A6NDY9;A0A087WWY3;Q60FE6;Q60FE5;P21333;F8WE98;Q8TES4;Q86TQ3;B4E2F9;Q96C61;Q6NXF2	HUMAN Filamin A	FLNA	tr|A6NDY9|A6NDY9_HUMAN Filamin A OS=Homo sapiens OX=9606 GN=FLNA PE=2 SV=4;tr|A0A087WWY3|A0A087WWY3_HUMAN Filamin-A OS=Homo sapiens OX=9606 GN=FLNA PE=1 SV=1;tr|Q60FE6|Q60FE6_HUMAN Filamin A OS=Homo sapiens OX=9606 GN=FLNA PE=2 SV=1;tr|Q60FE5|Q60FE5_HUMAN	11	11	9	5.2	245.86	2315	1.7	4	1027600	46334000
V9HW31;P06576;Q0QEN7;H0YH81;F8W079;A0A2P9ARL1		HEL-S-271	tr|V9HW31|V9HW31_HUMAN ATP synthase subunit beta OS=Homo sapiens OX=9606 GN=HEL-S-271 PE=1 SV=1;sp|P06576|ATPB_HUMAN ATP synthase subunit beta, mitochondrial OS=Homo sapiens OX=9606 GN=ATP5F1B PE=1 SV=3;tr|Q0QEN7|Q0QEN7_HUMAN ATP synthase subunit beta (Fra	6	9	9	17	56.559	529	14.7	11.5	23387000	146770000
Q6IPT9;Q6IPS9;Q6IPN6;Q53HR5;Q53HQ7;Q53HM9;Q53GA1;Q53G85;Q5VTE0;P68104;A8K9C4;Q53GE9;Q96RE1;A0A087WV01;Q9H2I7;A0A087WVQ9;A0A2U3TZH3;Q05639;Q8IUB0;Q53HR1;B4DNE0;Q16577;B4DV42;Q9NZS6;Q53G89;A9X7H1;A0A2R8Y488;Q6P4C9;Q504Z0;B4E2C5;Q59GP5;A6PW80;Q5JR01;A0A2R8Y660;Q96C29;Q8TBL1;Q6P082;Q96CD8;Q6NS35;A0A2R8YDN5;Q6NSH7;Q14222;Q2F837;Q96EB3		EEF1A1	tr|Q6IPT9|Q6IPT9_HUMAN Elongation factor 1-alpha OS=Homo sapiens OX=9606 GN=EEF1A1 PE=2 SV=1;tr|Q6IPS9|Q6IPS9_HUMAN Elongation factor 1-alpha OS=Homo sapiens OX=9606 GN=EEF1A1 PE=2 SV=1;tr|Q6IPN6|Q6IPN6_HUMAN Elongation factor 1-alpha OS=Homo sapiens OX=96	44	9	9	18.2	50.184	462	18.2	14.5	350860000	965890000
Q9NZM1;H0YD14;B3KSL7		MYOF	sp|Q9NZM1|MYOF_HUMAN Myoferlin OS=Homo sapiens OX=9606 GN=MYOF PE=1 SV=1;tr|H0YD14|H0YD14_HUMAN Myoferlin (Fragment) OS=Homo sapiens OX=9606 GN=MYOF PE=1 SV=1	3	9	9	3.9	234.71	2061	1.1	3.7	2553100	50976000
Q9Y6V0;A4D1A8;Q6ZU41;Q68D69;E9PE96;B4DM68		PCLO	sp|Q9Y6V0|PCLO_HUMAN Protein piccolo OS=Homo sapiens OX=9606 GN=PCLO PE=1 SV=5;tr|A4D1A8|A4D1A8_HUMAN Similar to Piccolo protein (Aczonin) OS=Homo sapiens OX=9606 GN=LOC392742 PE=4 SV=1	6	9	9	2.5	560.69	5142	2.1	0.6	0	10836000
Q0QF37;Q75MT9;Q6FHZ0;A0A024R4K3;P40926;G3XAL0;B3KTM1	HUMAN Malate dehydrogenase (Fragment)	MDH2	tr|Q0QF37|Q0QF37_HUMAN Malate dehydrogenase (Fragment) OS=Homo sapiens OX=9606 GN=MDH2 PE=2 SV=1;tr|Q75MT9|Q75MT9_HUMAN Malate dehydrogenase (Fragment) OS=Homo sapiens OX=9606 GN=MDH2 PE=3 SV=1;tr|Q6FHZ0|Q6FHZ0_HUMAN Malate dehydrogenase OS=Homo sapiens OX	7	8	8	29.2	31.969	305	23.9	23.6	29936000	179090000
B4E1G2;Q5HYG8;B4DJQ3;A0A024RB99;V9HW06;Q53ET4;P34897;B4DJ63;B4DLV4;B4DW25;B4DP88;Q5BJF5;B4DWA7;H0YIZ0;G3V2Y4;G3V241;G3V3Y8;G3V4T0;G3V4X0;G3V2W0;G3V2E4;G3V540;G3V5L0;G3V4W5	HUMAN Serine hydroxymethyltransferase		tr|B4E1G2|B4E1G2_HUMAN Serine hydroxymethyltransferase OS=Homo sapiens OX=9606 PE=2 SV=1;tr|Q5HYG8|Q5HYG8_HUMAN Serine hydroxymethyltransferase OS=Homo sapiens OX=9606 GN=DKFZp686P09201 PE=2 SV=1;tr|B4DJQ3|B4DJQ3_HUMAN Serine hydroxymethyltransferase OS=Ho	24	8	8	18.1	49.261	442	6.8	15.6	12182000	74469000
A0A0S2Z3G9;O43707;Q96BG6;B4E337;H7C144;F5GXS2;B4DSX0;A0A0S2Z3C0;A0A0S2Z3X3;K7EJH8	HUMAN Actinin alpha 4 isoform 1 (Fragment)	ACTN4	tr|A0A0S2Z3G9|A0A0S2Z3G9_HUMAN Actinin alpha 4 isoform 1 (Fragment) OS=Homo sapiens OX=9606 GN=ACTN4 PE=2 SV=1;sp|O43707|ACTN4_HUMAN Alpha-actinin-4 OS=Homo sapiens OX=9606 GN=ACTN4 PE=1 SV=2;tr|Q96BG6|Q96BG6_HUMAN ACTN4 protein (Fragment) OS=Homo sapiens	10	16	8	18.2	104.85	911	13.9	11.7	57576000	54481000
Q8NBS9;A0A024QZV0;Q86UY0;Q6EHZ3;Q658S9		TXNDC5	sp|Q8NBS9|TXND5_HUMAN Thioredoxin domain-containing protein 5 OS=Homo sapiens OX=9606 GN=TXNDC5 PE=1 SV=2;tr|A0A024QZV0|A0A024QZV0_HUMAN HCG1811539, isoform CRA_b OS=Homo sapiens OX=9606 GN=hCG_1811539 PE=3 SV=1;tr|Q86UY0|Q86UY0_HUMAN TXNDC5 protein OS=Hom	5	8	8	16.4	47.628	432	7.4	11.1	16670000	23431000
B4DUQ1;A0A024R228;Q5EC54;P61978;B4DFF1;B3KU16;Q5T6W2;S4R359	HUMAN cDNA FLJ54552, highly similar to Heterogeneous nuclear ribonucleoprotein K		tr|B4DUQ1|B4DUQ1_HUMAN cDNA FLJ54552, highly similar to Heterogeneous nuclear ribonucleoprotein K OS=Homo sapiens OX=9606 PE=2 SV=1;tr|A0A024R228|A0A024R228_HUMAN Heterogeneous nuclear ribonucleoprotein K, isoform CRA_d OS=Homo sapiens OX=9606 GN=HNRPK PE=	8	7	7	17.1	48.51	439	12.5	15.3	19950000	124000000
A0A024R7F1;K7ELL7;B4DJQ5;P14314;A0A0S2Z4D8;A0A0S2Z4W7;A0A0S2Z4A0;A2VCQ4;K7EPW7;K7EIP3;K7EKX1;K7EJ70;A0A0C4DGP4	HUMAN Protein kinase C substrate 80K-H, isoform CRA_a	PRKCSH	tr|A0A024R7F1|A0A024R7F1_HUMAN Protein kinase C substrate 80K-H, isoform CRA_a OS=Homo sapiens OX=9606 GN=PRKCSH PE=4 SV=1;tr|K7ELL7|K7ELL7_HUMAN Glucosidase 2 subunit beta OS=Homo sapiens OX=9606 GN=PRKCSH PE=1 SV=1;tr|B4DJQ5|B4DJQ5_HUMAN cDNA FLJ59211, h	13	7	7	13.5	59.296	527	8.2	7.2	0	54269000
A6NGQ3;Q5VST9;H3BQA7		OBSCN	tr|A6NGQ3|A6NGQ3_HUMAN Obscurin OS=Homo sapiens OX=9606 GN=OBSCN PE=1 SV=5;sp|Q5VST9|OBSCN_HUMAN Obscurin OS=Homo sapiens OX=9606 GN=OBSCN PE=1 SV=3	3	7	7	1.3	972.99	8923	0.8	0.5	0	13357000
A8K332;Q8IYB1;B3KPF1			tr|A8K332|A8K332_HUMAN cDNA FLJ76099 OS=Homo sapiens OX=9606 PE=2 SV=1;sp|Q8IYB1|M21D2_HUMAN Protein MB21D2 OS=Homo sapiens OX=9606 GN=MB21D2 PE=1 SV=3;tr|B3KPF1|B3KPF1_HUMAN cDNA FLJ31714 fis, clone NT2RI2006506, weakly similar to Drosophila melanogaster	3	7	7	10.4	55.54	489	9	8.8	29830000	247750000
Q96IR1;B2R491;P62701;Q53HV1;Q8TD47;B7Z1M6;C9JEH7;A4FU11;Q53HI6;Q496E4;P22090		RPS4X	tr|Q96IR1|Q96IR1_HUMAN RPS4X protein (Fragment) OS=Homo sapiens OX=9606 GN=RPS4X PE=2 SV=2;tr|B2R491|B2R491_HUMAN 40S ribosomal protein S4 OS=Homo sapiens OX=9606 GN=RPS4X PE=2 SV=1;sp|P62701|RS4X_HUMAN 40S ribosomal protein S4, X isoform OS=Homo sapiens O	11	7	7	21.8	27.259	243	9.5	21.8	24181000	43259000
B3KQT9;B3KQT2;V9HVY3;P30101;B4DJ98;B4DDM1;H7BZJ3			tr|B3KQT9|B3KQT9_HUMAN Protein disulfide-isomerase OS=Homo sapiens OX=9606 PE=2 SV=1;tr|B3KQT2|B3KQT2_HUMAN Protein disulfide-isomerase OS=Homo sapiens OX=9606 PE=2 SV=1;tr|V9HVY3|V9HVY3_HUMAN Protein disulfide-isomerase OS=Homo sapiens OX=9606 GN=HEL-S-26	7	7	7	15	54.102	480	9.2	15	26575000	65959000
E7EWM3;Q8NF64;D4YW75;A0A087X127;B3KR25		ZMIZ2	tr|E7EWM3|E7EWM3_HUMAN Zinc finger MIZ domain-containing protein 2 OS=Homo sapiens OX=9606 GN=ZMIZ2 PE=1 SV=1;sp|Q8NF64|ZMIZ2_HUMAN Zinc finger MIZ domain-containing protein 2 OS=Homo sapiens OX=9606 GN=ZMIZ2 PE=1 SV=2;tr|D4YW75|D4YW75_HUMAN TRAFIP20 OS=Ho	5	13	7	16.1	93.667	888	14.9	10.4	118460000	2606100000
H0Y9Y4;Q6NXR8;P61247;A8K4W0;D6R9B6;D6RG13;D6RAT0;B7Z3M5;E9PFI5;H0Y8L7;D6RB09;D6RI02;A4D1I1;D6RAS7		RPS3A	tr|H0Y9Y4|H0Y9Y4_HUMAN 40S ribosomal protein S3a (Fragment) OS=Homo sapiens OX=9606 GN=RPS3A PE=1 SV=1;tr|Q6NXR8|Q6NXR8_HUMAN 40S ribosomal protein S3a OS=Homo sapiens OX=9606 GN=RPS3A PE=2 SV=1;sp|P61247|RS3A_HUMAN 40S ribosomal protein S3a OS=Homo sapien	14	7	7	30.8	23.528	208	12	22.6	3294800	0
V9HWA9;P01024;B4E216;M0QXZ3;B4DR57		HEL-S-62p	tr|V9HWA9|V9HWA9_HUMAN Epididymis secretory sperm binding protein Li 62p OS=Homo sapiens OX=9606 GN=HEL-S-62p PE=2 SV=1;sp|P01024|CO3_HUMAN Complement C3 OS=Homo sapiens OX=9606 GN=C3 PE=1 SV=2;tr|B4E216|B4E216_HUMAN cDNA FLJ57339, highly similar to Comple	5	7	7	4.2	187.15	1663	2.2	2.6	7727300	54243000
Q96HX3;Q6IBR0;Q53EP4;P04843;B7Z4L4;B4DL99;B4DNJ5;F8WF32			tr|Q96HX3|Q96HX3_HUMAN Dolichyl-diphosphooligosaccharide--protein glycosyltransferase subunit 1 (Fragment) OS=Homo sapiens OX=9606 PE=2 SV=1;tr|Q6IBR0|Q6IBR0_HUMAN Dolichyl-diphosphooligosaccharide--protein glycosyltransferase subunit 1 OS=Homo sapiens OX=	8	7	7	12	64.581	568	2.6	9.3	0	25747000
P49411;H3BNU3		TUFM	sp|P49411|EFTU_HUMAN Elongation factor Tu, mitochondrial OS=Homo sapiens OX=9606 GN=TUFM PE=1 SV=2	2	7	7	14.8	49.541	452	12.8	10.4	19371000	249610000
V9HW80;P55072;Q0IIN5;Q96IF9;Q9NTC4;C9JUP7;C9IZA5;Q9HAP1		HEL-S-70	tr|V9HW80|V9HW80_HUMAN Epididymis luminal protein 220 OS=Homo sapiens OX=9606 GN=HEL-S-70 PE=1 SV=1;sp|P55072|TERA_HUMAN Transitional endoplasmic reticulum ATPase OS=Homo sapiens OX=9606 GN=VCP PE=1 SV=4;tr|Q0IIN5|Q0IIN5_HUMAN VCP protein OS=Homo sapiens O	8	11	7	12.4	89.321	806	5.2	12.4	25975000	67735000
Q5JR95;Q5JR94;P62241;Q9BS10		RPS8	tr|Q5JR95|Q5JR95_HUMAN 40S ribosomal protein S8 OS=Homo sapiens OX=9606 GN=RPS8 PE=1 SV=1;tr|Q5JR94|Q5JR94_HUMAN 40S ribosomal protein S8 OS=Homo sapiens OX=9606 GN=RPS8 PE=2 SV=1;sp|P62241|RS8_HUMAN 40S ribosomal protein S8 OS=Homo sapiens OX=9606 GN=RPS8	4	7	7	35.1	21.879	188	28.2	30.3	17326000	58072000
Q96JB1;A0A075B6F3;H0Y7V4		DNAH8	sp|Q96JB1|DYH8_HUMAN Dynein heavy chain 8, axonemal OS=Homo sapiens OX=9606 GN=DNAH8 PE=1 SV=2;tr|A0A075B6F3|A0A075B6F3_HUMAN Dynein heavy chain 8, axonemal OS=Homo sapiens OX=9606 GN=DNAH8 PE=1 SV=2;tr|H0Y7V4|H0Y7V4_HUMAN Dynein heavy chain 8, axonemal OS	3	7	7	2.1	514.66	4490	1.7	0.6	0	23159000
B3KXA2;A0A024QZN4;V9HWK2;P18206;B4E3Q9;B4DKC9;B4DTM7	HUMAN cDNA FLJ45031 fis, clone BRAWH3018548, highly similar to Vinculin		tr|B3KXA2|B3KXA2_HUMAN cDNA FLJ45031 fis, clone BRAWH3018548, highly similar to Vinculin OS=Homo sapiens OX=9606 PE=2 SV=1;tr|A0A024QZN4|A0A024QZN4_HUMAN Vinculin, isoform CRA_c OS=Homo sapiens OX=9606 GN=VCL PE=4 SV=1;tr|V9HWK2|V9HWK2_HUMAN Epididymis lum	7	6	6	6.7	110.3	1006	1	5.7	0	15428000
A0A0A0MR02;A0A024QZT0;A0A024QZN9;P45880;B4DKM5;Q5JSD2;Q5JSD1;A2A3S1	HUMAN Voltage-dependent anion-selective channel protein 2 (Fragment)	VDAC2	tr|A0A0A0MR02|A0A0A0MR02_HUMAN Voltage-dependent anion-selective channel protein 2 (Fragment) OS=Homo sapiens OX=9606 GN=VDAC2 PE=1 SV=1;tr|A0A024QZT0|A0A024QZT0_HUMAN Voltage-dependent anion channel 2, isoform CRA_c OS=Homo sapiens OX=9606 GN=VDAC2 PE=4 S	8	6	6	20.9	30.348	282	14.5	13.5	9841600	88042000
B9A6K1;A0A024R2J9;A0A024R2H0;Q92609;C9J3F6	HUMAN TBC1 domain family, member 5	TBC1D5	tr|B9A6K1|B9A6K1_HUMAN TBC1 domain family, member 5 OS=Homo sapiens OX=9606 GN=TBC1D5 PE=1 SV=1;tr|A0A024R2J9|A0A024R2J9_HUMAN TBC1 domain family, member 5, isoform CRA_b OS=Homo sapiens OX=9606 GN=TBC1D5 PE=4 SV=1;tr|A0A024R2H0|A0A024R2H0_HUMAN TBC1 domai	5	6	6	7.8	89.003	795	0	7.8	0	62504000
A0A024R4M0;P46781;B5MCT8;C9JM19;B7Z732;A5D904;F2Z3C0;A8MXK4	HUMAN 40S ribosomal protein S9	RPS9	tr|A0A024R4M0|A0A024R4M0_HUMAN 40S ribosomal protein S9 OS=Homo sapiens OX=9606 GN=RPS9 PE=1 SV=1;sp|P46781|RS9_HUMAN 40S ribosomal protein S9 OS=Homo sapiens OX=9606 GN=RPS9 PE=1 SV=3;tr|B5MCT8|B5MCT8_HUMAN 40S ribosomal protein S9 OS=Homo sapiens OX=9606	8	6	6	25.8	22.591	194	11.9	25.8	8607600	90223000
A0A024R4Z3;Q96PZ2;E9PNQ0;E9PR18	HUMAN Family with sequence similarity 111, member A, isoform CRA_a	FAM111A	tr|A0A024R4Z3|A0A024R4Z3_HUMAN Family with sequence similarity 111, member A, isoform CRA_a OS=Homo sapiens OX=9606 GN=FAM111A PE=4 SV=1;sp|Q96PZ2|F111A_HUMAN Protein FAM111A OS=Homo sapiens OX=9606 GN=FAM111A PE=1 SV=2	4	6	6	8	70.195	611	0	8	0	25907000
A0A024R814;P18124;A8MUD9;C9JZ88;C9JIJ5	HUMAN Ribosomal protein L7, isoform CRA_a	RPL7	tr|A0A024R814|A0A024R814_HUMAN Ribosomal protein L7, isoform CRA_a OS=Homo sapiens OX=9606 GN=RPL7 PE=4 SV=1;sp|P18124|RL7_HUMAN 60S ribosomal protein L7 OS=Homo sapiens OX=9606 GN=RPL7 PE=1 SV=1;tr|A8MUD9|A8MUD9_HUMAN 60S ribosomal protein L7 OS=Homo sapi	5	7	6	15.8	30.438	259	10.4	15.8	2795000	67019000
A0A024R9E2;A0A087WTT1;A0A024R9C1;P11940;E7EQV3;B4DZW4;B3KT93;E7ERJ7;B4DQX0;H0YBN4;E5RH24;E5RJB9;H0YAP2;H0YAR2;Q4VXU2;E5RGH3;Q2VIP3;Q5VX58;Q3ZCS4;Q9H361;E5RHG7;B4DM75;Q96DU9;E5RGC4;E5RFD8;B1ANR1;Q5JQF8	HUMAN Poly(A) binding protein, cytoplasmic 1, isoform CRA_c	PABPC1	tr|A0A024R9E2|A0A024R9E2_HUMAN Poly(A) binding protein, cytoplasmic 1, isoform CRA_c OS=Homo sapiens OX=9606 GN=PABPC1 PE=4 SV=1;tr|A0A087WTT1|A0A087WTT1_HUMAN Polyadenylate-binding protein OS=Homo sapiens OX=9606 GN=PABPC1 PE=1 SV=1;tr|A0A024R9C1|A0A024R9	27	10	6	23.2	47.334	419	11.7	15.5	0	39574000
A0A024RB53;A0A024RAZ7;P09651;F8W6I7;Q6IPF2;A0A024RC46;Q9BSM5;F8VTQ5;B4DP35;B4E0B5;Q0VAC0;F8VYN5;F8W646;F8VZ49;A0A2R8Y4L2;A0A024QZ98;Q32P51;Q3MI39;H0YH80	HUMAN Heterogeneous nuclear ribonucleoprotein A1, isoform CRA_a	HNRPA1	tr|A0A024RB53|A0A024RB53_HUMAN Heterogeneous nuclear ribonucleoprotein A1, isoform CRA_a OS=Homo sapiens OX=9606 GN=HNRPA1 PE=4 SV=1;tr|A0A024RAZ7|A0A024RAZ7_HUMAN Heterogeneous nuclear ribonucleoprotein A1, isoform CRA_b OS=Homo sapiens OX=9606 GN=HNRPA1	19	7	6	20.3	34.196	320	20.3	7.5	21358000	257940000
A8K525;A0A0S2Z4Z9;Q15233;C9IZL7;H7C367;C9JYS8;C9J4X2;A0A0S2Z4E7	HUMAN cDNA FLJ76817, highly similar to Homo sapiens non-POU domain containing, octamer-binding (NONO), mRNA		tr|A8K525|A8K525_HUMAN cDNA FLJ76817, highly similar to Homo sapiens non-POU domain containing, octamer-binding (NONO), mRNA OS=Homo sapiens OX=9606 PE=2 SV=1;tr|A0A0S2Z4Z9|A0A0S2Z4Z9_HUMAN Non-POU domain containing octamer-binding isoform 1 (Fragment) OS=	8	7	6	12.5	54.287	471	12.5	5.9	22073000	165500000
A0A1L1UHR1;P21796;C9JI87;B4DEI3;B3KTS5	HUMAN Sperm binding protein 1a		tr|A0A1L1UHR1|A0A1L1UHR1_HUMAN Sperm binding protein 1a OS=Homo sapiens OX=9606 PE=2 SV=1;sp|P21796|VDAC1_HUMAN Voltage-dependent anion-selective channel protein 1 OS=Homo sapiens OX=9606 GN=VDAC1 PE=1 SV=2;tr|C9JI87|C9JI87_HUMAN Voltage-dependent anion-se	5	6	6	19.8	30.772	283	11.3	19.8	6705700	89322000
A0A1W2PRZ7;A0A1W2PQ74;Q7Z4Q5;A0A1W2PQL0;A0A1W2PP34;A0A1W2PPL4;A0A1W2PPH7;Q5RI18;Q96BA7;A0A1W2PP35;A0A1X7SBS1;B3KX72;B4DLR3;A0A1W2PPS1;Q00839;A0A1W2PQD4;A0A1W2PPE9	HUMAN Heterogeneous nuclear ribonucleoprotein U (Fragment)	HNRNPU	tr|A0A1W2PRZ7|A0A1W2PRZ7_HUMAN Heterogeneous nuclear ribonucleoprotein U (Fragment) OS=Homo sapiens OX=9606 GN=HNRNPU PE=1 SV=1;tr|A0A1W2PQ74|A0A1W2PQ74_HUMAN Heterogeneous nuclear ribonucleoprotein U OS=Homo sapiens OX=9606 GN=HNRNPU PE=1 SV=1;tr|Q7Z4Q5|Q	17	6	6	16.6	34.151	302	13.9	13.9	24406000	189040000
B4DDZ5;B4DRH6;A0A2R8Y4F5;E9KL44;H0YFD6;P40939;A0A2R8YG21;A0A2R8Y688	HUMAN cDNA FLJ53969, highly similar to Trifunctional enzyme subunit alpha, mitochondrial		tr|B4DDZ5|B4DDZ5_HUMAN cDNA FLJ53969, highly similar to Trifunctional enzyme subunit alpha, mitochondrial OS=Homo sapiens OX=9606 PE=2 SV=1;tr|B4DRH6|B4DRH6_HUMAN cDNA FLJ54509, highly similar to Trifunctional enzyme subunit alpha, mitochondrial OS=Homo sa	8	6	6	10.5	62.609	573	0	10.5	0	49502000
A6NHR9;J3KTL8;A0A2R8YE92		SMCHD1	sp|A6NHR9|SMHD1_HUMAN Structural maintenance of chromosomes flexible hinge domain-containing protein 1 OS=Homo sapiens OX=9606 GN=SMCHD1 PE=1 SV=2;tr|J3KTL8|J3KTL8_HUMAN Structural maintenance of chromosomes flexible hinge domain-containing protein 1 (Frag	3	6	6	3	226.37	2005	0.3	2.7	0	67432000
B7Z9L0;A8K3C3;P50991;B7Z2F4;B7Z2Z8			tr|B7Z9L0|B7Z9L0_HUMAN T-complex protein 1 subunit delta OS=Homo sapiens OX=9606 PE=2 SV=1;tr|A8K3C3|A8K3C3_HUMAN T-complex protein 1 subunit delta OS=Homo sapiens OX=9606 PE=2 SV=1;sp|P50991|TCPD_HUMAN T-complex protein 1 subunit delta OS=Homo sapiens OX=	5	6	6	13.7	52.33	483	4.3	13.7	2535700	38725000
A8K7F6;P60842;J3KTB5;J3KT12;Q59F68;A8K088;J3QKZ9;J3QLN6;B4E047;J3KS25;J3QR64;J3QL43;J3QS69;B4E102;B4DNH2;J3KSZ0;E7EQG2;Q14240;J3KT04;J3KS93;J3QQP0;J3KSN7;J3KTN0;D3DSD6;Q96B07;B4DKP9;Q9NZE6			tr|A8K7F6|A8K7F6_HUMAN cDNA FLJ78244, highly similar to Homo sapiens eukaryotic translation initiation factor 4A, isoform 1 (EIF4A1), mRNA OS=Homo sapiens OX=9606 PE=2 SV=1;sp|P60842|IF4A1_HUMAN Eukaryotic initiation factor 4A-I OS=Homo sapiens OX=9606 GN=	27	6	6	15	46.121	406	10.1	13.1	7109300	47846000
V9HWJ0;B4DJ30;Q14697;B4DIW2;F5H6X6;B4DSM6;E9PKU7;B4DZ53;A0A024R592;E9PNH1		HEL-S-164nA	tr|V9HWJ0|V9HWJ0_HUMAN Epididymis secretory sperm binding protein Li 164nA OS=Homo sapiens OX=9606 GN=HEL-S-164nA PE=2 SV=1;tr|B4DJ30|B4DJ30_HUMAN cDNA FLJ61290, highly similar to Neutral alpha-glucosidase AB OS=Homo sapiens OX=9606 PE=2 SV=1;sp|Q14697|GAN	10	6	6	5.5	106.87	944	3.8	3.3	5797000	70438000
H7C463;C9J406;B4DS66;B9A067;B4DQY2;B4DKR1;Q16891;B4DT20;Q05DN3;B4E2B5;Q3B7X4;A0A087WYS0		IMMT	tr|H7C463|H7C463_HUMAN MICOS complex subunit MIC60 (Fragment) OS=Homo sapiens OX=9606 GN=IMMT PE=1 SV=1;tr|C9J406|C9J406_HUMAN MICOS complex subunit MIC60 OS=Homo sapiens OX=9606 GN=IMMT PE=1 SV=1;tr|B4DS66|B4DS66_HUMAN MICOS complex subunit MIC60 OS=Homo	12	6	6	9.1	68.064	613	3.3	7.5	3729300	25061000
B4DKU3;Q8IY81			tr|B4DKU3|B4DKU3_HUMAN cDNA FLJ53449, highly similar to rRNA methyltransferase 3 OS=Homo sapiens OX=9606 PE=2 SV=1;sp|Q8IY81|SPB1_HUMAN pre-rRNA processing protein FTSJ3 OS=Homo sapiens OX=9606 GN=FTSJ3 PE=1 SV=2	2	6	6	7.4	82.578	726	4	3.4	44463000	0
B4DWV5;Q9HAV7			tr|B4DWV5|B4DWV5_HUMAN GrpE protein homolog OS=Homo sapiens OX=9606 PE=2 SV=1;sp|Q9HAV7|GRPE1_HUMAN GrpE protein homolog 1, mitochondrial OS=Homo sapiens OX=9606 GN=GRPEL1 PE=1 SV=2	2	6	6	29.6	21.9	196	24	19.4	14052000	78427000
B7Z3V1;P05023;B7Z1N5;B3KNQ8;B3KSY7;B3KV59;B7Z1Q9;M0R116;B7Z3F8;A0A2R8YEY8;Q53ES0;B7Z9V4;A0A0A0MT26;P13637;Q58I23;Q5TC02;Q5TC01;B3KX35;B4E0R9;H0Y7C1;B4DIQ8;B3KW93;B3KRI1;B1AKY9;B2RAQ4;A0A0S2Z3W6;P50993;Q13733;P54707			tr|B7Z3V1|B7Z3V1_HUMAN Sodium/potassium-transporting ATPase subunit alpha (Fragment) OS=Homo sapiens OX=9606 PE=2 SV=1;sp|P05023|AT1A1_HUMAN Sodium/potassium-transporting ATPase subunit alpha-1 OS=Homo sapiens OX=9606 GN=ATP1A1 PE=1 SV=1	29	6	6	5.7	112.44	1020	0	5.7	0	23055000
E9KL35;P63244;J3KPE3;H0Y8W2;D6RFX4;H0YAF8;B4DVD2;D6RHH4;D6R9Z1;H0YAM7;D6RAC2;D6R9L0;D6REE5;D6RAU2;E9PD14;B4E0C3;D6RBD0;D6RFZ9;H0Y9P0;D6RF23;D6RGK8;D6R909;H0Y8R5;B4DWC6			tr|E9KL35|E9KL35_HUMAN Epididymis tissue sperm binding protein Li 3a OS=Homo sapiens OX=9606 PE=1 SV=1;sp|P63244|RACK1_HUMAN Receptor of activated protein C kinase 1 OS=Homo sapiens OX=9606 GN=RACK1 PE=1 SV=3;tr|J3KPE3|J3KPE3_HUMAN Receptor of-activated pr	24	6	6	19.2	35.076	317	13.9	14.2	7228800	50224000
E9PBF6;P20700;A0A0D9SFE5;Q6DC98;A0A0D9SFY5		LMNB1	tr|E9PBF6|E9PBF6_HUMAN Lamin-B1 OS=Homo sapiens OX=9606 GN=LMNB1 PE=1 SV=1;sp|P20700|LMNB1_HUMAN Lamin-B1 OS=Homo sapiens OX=9606 GN=LMNB1 PE=1 SV=2;tr|A0A0D9SFE5|A0A0D9SFE5_HUMAN Lamin B1, isoform CRA_a OS=Homo sapiens OX=9606 GN=LMNB1 PE=1 SV=1;tr|Q6DC98	5	7	6	15.5	44.643	387	7.5	13.4	16091000	44340000
F8W9J4;Q03001;E9PHM6;F6QMI7;H0YC82;Q5T0V7;B4DGY0;E7ETB9;B4DSS9		DST	tr|F8W9J4|F8W9J4_HUMAN Dystonin OS=Homo sapiens OX=9606 GN=DST PE=1 SV=1;sp|Q03001|DYST_HUMAN Dystonin OS=Homo sapiens OX=9606 GN=DST PE=1 SV=4;tr|E9PHM6|E9PHM6_HUMAN Dystonin OS=Homo sapiens OX=9606 GN=DST PE=1 SV=3;tr|F6QMI7|F6QMI7_HUMAN Dystonin OS=Homo	9	6	6	1	847.96	7461	0.6	0.7	11933000	0
G3V0E5;P02786;A8K6Q8;B7Z2I6		TFRC	tr|G3V0E5|G3V0E5_HUMAN Transferrin receptor (P90, CD71), isoform CRA_c OS=Homo sapiens OX=9606 GN=TFRC PE=1 SV=1;sp|P02786|TFR1_HUMAN Transferrin receptor protein 1 OS=Homo sapiens OX=9606 GN=TFRC PE=1 SV=2;tr|A8K6Q8|A8K6Q8_HUMAN cDNA FLJ75881, highly simi	4	6	6	9	75.963	679	3.5	9	1219500	27050000
H3BQN4;V9HWN7;J3KPS3;P04075;H3BUH7;H3BMQ8;H3BR04;H3BPS8;H3BU78;H3BR68;A0A0M4FNU3		ALDOA	tr|H3BQN4|H3BQN4_HUMAN Fructose-bisphosphate aldolase OS=Homo sapiens OX=9606 GN=ALDOA PE=1 SV=1;tr|V9HWN7|V9HWN7_HUMAN Fructose-bisphosphate aldolase OS=Homo sapiens OX=9606 GN=HEL-S-87p PE=2 SV=1;tr|J3KPS3|J3KPS3_HUMAN Fructose-bisphosphate aldolase OS=H	11	6	6	19.1	39.34	361	10	16.9	21343000	36590000
I6L965		KRT18	tr|I6L965|I6L965_HUMAN KRT18 protein (Fragment) OS=Homo sapiens OX=9606 GN=KRT18 PE=2 SV=1	1	8	6	19.1	42.173	372	14.8	11.6	183850000	986390000
O75400;B4DPY2;Q4ZG51;Q05C41;F5H578		PRPF40A	sp|O75400|PR40A_HUMAN Pre-mRNA-processing factor 40 homolog A OS=Homo sapiens OX=9606 GN=PRPF40A PE=1 SV=2;tr|B4DPY2|B4DPY2_HUMAN cDNA FLJ59286, highly similar to Pre-mRNA-processing factor 40 homolog A (Fragment) OS=Homo sapiens OX=9606 PE=2 SV=1;tr|Q4ZG5	5	6	6	10.1	108.8	957	8.7	1.5	66180000	0
Q5U077;P07195;A8MW50;C9J7H8;F5H793;F5H5G7;F5H155;A0A087WUM2;Q96L19;G3XAP5;F5H245;G9BCY8;G9BCY7;A0A140VKA7;Q6ZMR3;P07864		LDHB	tr|Q5U077|Q5U077_HUMAN L-lactate dehydrogenase OS=Homo sapiens OX=9606 GN=LDHB PE=2 SV=1;sp|P07195|LDHB_HUMAN L-lactate dehydrogenase B chain OS=Homo sapiens OX=9606 GN=LDHB PE=1 SV=2;tr|A8MW50|A8MW50_HUMAN L-lactate dehydrogenase (Fragment) OS=Homo sapien	16	7	6	22.5	36.638	334	15.3	22.5	39186000	215320000
P23142;Q8NBH6;B4DUV1;B1AHL2;A0A0U1RRA4;B1AHM7;B1AHN3;B1AHM8;H7C1M6;B1AHM9		FBLN1	sp|P23142|FBLN1_HUMAN Fibulin-1 OS=Homo sapiens OX=9606 GN=FBLN1 PE=1 SV=4;tr|Q8NBH6|Q8NBH6_HUMAN Fibulin-1 OS=Homo sapiens OX=9606 PE=2 SV=1;tr|B4DUV1|B4DUV1_HUMAN Fibulin-1 OS=Homo sapiens OX=9606 PE=2 SV=1;tr|B1AHL2|B1AHL2_HUMAN Fibulin-1 OS=Homo sapien	10	6	6	6.4	77.213	703	5.4	3.8	29306000	13347000
P23229;H7BZ97		ITGA6	sp|P23229|ITA6_HUMAN Integrin alpha-6 OS=Homo sapiens OX=9606 GN=ITGA6 PE=1 SV=5	2	6	6	5.6	126.6	1130	1	5.6	18422000	32466000
P35580		MYH10	sp|P35580|MYH10_HUMAN Myosin-10 OS=Homo sapiens OX=9606 GN=MYH10 PE=1 SV=3	1	14	6	6.7	229	1976	6.3	3.7	28229000	1098500
Q4ZG57;Q14566;B4DRF6		MCM6	tr|Q4ZG57|Q4ZG57_HUMAN DNA helicase (Fragment) OS=Homo sapiens OX=9606 GN=MCM6 PE=3 SV=1;sp|Q14566|MCM6_HUMAN DNA replication licensing factor MCM6 OS=Homo sapiens OX=9606 GN=MCM6 PE=1 SV=1;tr|B4DRF6|B4DRF6_HUMAN cDNA FLJ51591, highly similar to DNA replic	3	6	6	6.1	88.945	785	1	6.1	1335900	25360000
Q4G0P3		HYDIN	sp|Q4G0P3|HYDIN_HUMAN Hydrocephalus-inducing protein homolog OS=Homo sapiens OX=9606 GN=HYDIN PE=1 SV=3	1	6	6	1.5	575.89	5121	1	0.5	28099000	0
Q8IZT6;B3KWI2;Q4G1H0;Q4G1H2		ASPM	sp|Q8IZT6|ASPM_HUMAN Abnormal spindle-like microcephaly-associated protein OS=Homo sapiens OX=9606 GN=ASPM PE=1 SV=2;tr|B3KWI2|B3KWI2_HUMAN cDNA FLJ43117 fis, clone CTONG3002674, highly similar to Abnormal spindle-like microcephaly-associated protein (Frag	4	6	6	2.1	409.8	3477	1.5	0.9	0	35372000
Q969I0;Q7L4M3;Q96GE1		KRT8	tr|Q969I0|Q969I0_HUMAN KRT8 protein (Fragment) OS=Homo sapiens OX=9606 GN=KRT8 PE=2 SV=2;tr|Q7L4M3|Q7L4M3_HUMAN KRT8 protein OS=Homo sapiens OX=9606 PE=2 SV=1	3	10	6	24.4	41.108	365	21.4	18.4	27268000	106180000
Q9H9B4;D6RDG7;S4R2X2;D6RFI0;D6RAE9		SFXN1	sp|Q9H9B4|SFXN1_HUMAN Sideroflexin-1 OS=Homo sapiens OX=9606 GN=SFXN1 PE=1 SV=4;tr|D6RDG7|D6RDG7_HUMAN Sideroflexin-1 (Fragment) OS=Homo sapiens OX=9606 GN=SFXN1 PE=1 SV=1;tr|S4R2X2|S4R2X2_HUMAN Sideroflexin-1 OS=Homo sapiens OX=9606 GN=SFXN1 PE=1 SV=1;tr|	5	6	6	23.3	35.619	322	0	23.3	0	37547000
A0A024R1A3;P22314;B4DDE4;B4DL67;Q5JRR9;Q5JRS0;Q8WY81;Q5JRS1;Q5JRS3;Q5JRS2;Q5JRR6;B3KUJ2	HUMAN Testicular secretory protein Li 63	UBE1	tr|A0A024R1A3|A0A024R1A3_HUMAN Testicular secretory protein Li 63 OS=Homo sapiens OX=9606 GN=UBE1 PE=2 SV=1;sp|P22314|UBA1_HUMAN Ubiquitin-like modifier-activating enzyme 1 OS=Homo sapiens OX=9606 GN=UBA1 PE=1 SV=3;tr|B4DDE4|B4DDE4_HUMAN cDNA FLJ54582, hig	12	5	5	5.3	117.85	1058	1.2	4.1	0	8409700
B7ZLE5;A0A024R462;P02751;Q6MZM7;Q9UQS6;O95617;A6YID4;A6YID5;A6YID3;A6YID2;A6YID6;Q5CZ99;B4DU16;Q59G22;B4DTK1;Q6N084;H0Y7Z1;Q68CX6;O95608;H0Y4K8;A6YID7;Q6MZF4	HUMAN FN1 protein	FN1	tr|B7ZLE5|B7ZLE5_HUMAN FN1 protein OS=Homo sapiens OX=9606 GN=FN1 PE=2 SV=1;tr|A0A024R462|A0A024R462_HUMAN Fibronectin 1, isoform CRA_n OS=Homo sapiens OX=9606 GN=FN1 PE=4 SV=1;sp|P02751|FINC_HUMAN Fibronectin OS=Homo sapiens OX=9606 GN=FN1 PE=1 SV=4;tr|Q6	22	5	5	3.1	246.7	2240	2	1.4	6926200	60032000
A0A024R652;F5H2F4;B7Z809;P11586	HUMAN Methylenetetrahydrofolate dehydrogenase (NADP+ dependent) 1, methenyltetrahydrofolate cyclohydrolase, formyltetrahydrofolate synthetase, isoform CRA_a	MTHFD1	tr|A0A024R652|A0A024R652_HUMAN Methylenetetrahydrofolate dehydrogenase (NADP+ dependent) 1, methenyltetrahydrofolate cyclohydrolase, formyltetrahydrofolate synthetase, isoform CRA_a OS=Homo sapiens OX=9606 GN=MTHFD1 PE=3 SV=1;tr|F5H2F4|F5H2F4_HUMAN C-1-tet	4	5	5	5.3	101.53	935	0	5.3	0	28593000
Q6IBS5;A0A024R6C9;P36957;Q86TQ8;H0YJF9;G3V5M3;G3V3F0;B7Z6J1;Q86TW7;Q86SW4;Q16187	HUMAN DLST protein	DLST	tr|Q6IBS5|Q6IBS5_HUMAN DLST protein OS=Homo sapiens OX=9606 GN=DLST PE=2 SV=1;tr|A0A024R6C9|A0A024R6C9_HUMAN Dihydrolipoamide S-succinyltransferase (E2 component of 2-oxo-glutarate complex), isoform CRA_a OS=Homo sapiens OX=9606 GN=DLST PE=4 SV=1;sp|P36957	11	5	5	10.8	48.819	453	6.6	9.1	13428000	44078000
F4ZW64;A8K590;F4ZW65;A0A024R7C7;F4ZW66;Q12906;Q59GP7;B4DFG4;B4DDF3;K7EQR9;K7EKJ9	HUMAN NF90a		tr|F4ZW64|F4ZW64_HUMAN NF90a OS=Homo sapiens OX=9606 PE=2 SV=1;tr|A8K590|A8K590_HUMAN cDNA FLJ77456, highly similar to Homo sapiens interleukin enhancer binding factor 3, 90kDa (ILF3), transcript variant 2, mRNA OS=Homo sapiens OX=9606 PE=2 SV=1;tr|F4ZW65|	11	5	5	7.5	75.96	702	1.7	7.5	1683300	73952000
B4DJV2;A0A024RB75;O75390;A0A0C4DGI3;B3KTN4;H0YIC4;F8VWQ5;F8VTT8;F8W4S1;Q0QEL2;F8W642;F8W0J2;F8VZK9;F8VP03;F8VX07;F8VRP1;F8VX68;F8VRI6;F8VPF9;F8VU34;F8VPA1;F8VR34;F8W1S4;H0YH82;B7Z1E1;F8W031	HUMAN Citrate synthase	CS	tr|B4DJV2|B4DJV2_HUMAN Citrate synthase OS=Homo sapiens OX=9606 GN=CS PE=1 SV=1;tr|A0A024RB75|A0A024RB75_HUMAN Citrate synthase OS=Homo sapiens OX=9606 GN=CS PE=3 SV=1;sp|O75390|CISY_HUMAN Citrate synthase, mitochondrial OS=Homo sapiens OX=9606 GN=CS PE=1	26	5	5	11	50.431	453	6.8	9.1	11214000	131700000
A8K6Y1;Q6PIN5;A0A024RB85;Q05D08;Q9UQ80;F8VR77;H0YIN7;F8W0A3;F8VZ69	HUMAN cDNA FLJ75526, highly similar to Homo sapiens proliferation-associated 2G4, 38kDa (PA2G4), mRNA (Fragment)		tr|A8K6Y1|A8K6Y1_HUMAN cDNA FLJ75526, highly similar to Homo sapiens proliferation-associated 2G4, 38kDa (PA2G4), mRNA (Fragment) OS=Homo sapiens OX=9606 PE=2 SV=1;tr|Q6PIN5|Q6PIN5_HUMAN PA2G4 protein (Fragment) OS=Homo sapiens OX=9606 GN=PA2G4 PE=2 SV=1;t	9	5	5	14.7	40.911	367	5.4	14.7	11003000	54436000
B4DTT0;Q7Z3X3;H7C3P4;A8K6V6;A0A024RBC5;F6S8M0;B4E284;P15586;H0YFA9;F5H4C6;A0A0S2Z3S2	HUMAN N-acetylglucosamine-6-sulfatase		tr|B4DTT0|B4DTT0_HUMAN N-acetylglucosamine-6-sulfatase OS=Homo sapiens OX=9606 PE=2 SV=1;tr|Q7Z3X3|Q7Z3X3_HUMAN N-acetylglucosamine-6-sulfatase OS=Homo sapiens OX=9606 GN=DKFZp686E12166 PE=2 SV=1;tr|H7C3P4|H7C3P4_HUMAN N-acetylglucosamine-6-sulfatase OS=Ho	11	5	5	8.3	53.42	469	4.3	6	91864000	3678500
Q8TBK5;Q8N5Z7;A0A024RBK3;Q9HBB3;Q02878;B2R4K7;B4DRX3;F8VZ45;U3KQR5;F8VR69;F8VZA3;F8VWR1;F8VU16	HUMAN 60S ribosomal protein L6	RPL6	tr|Q8TBK5|Q8TBK5_HUMAN 60S ribosomal protein L6 OS=Homo sapiens OX=9606 GN=RPL6 PE=2 SV=1;tr|Q8N5Z7|Q8N5Z7_HUMAN 60S ribosomal protein L6 OS=Homo sapiens OX=9606 GN=RPL6 PE=2 SV=1;tr|A0A024RBK3|A0A024RBK3_HUMAN 60S ribosomal protein L6 OS=Homo sapiens OX=9	13	5	5	17	32.741	288	11.1	12.5	21427000	102670000
A0A087WYF1;A0A087WX80;P24043;Q59H37;A0A2R8YDM5	HUMAN Laminin subunit alpha-2	LAMA2	tr|A0A087WYF1|A0A087WYF1_HUMAN Laminin subunit alpha-2 OS=Homo sapiens OX=9606 GN=LAMA2 PE=1 SV=1;tr|A0A087WX80|A0A087WX80_HUMAN Laminin subunit alpha-2 OS=Homo sapiens OX=9606 GN=LAMA2 PE=1 SV=1;sp|P24043|LAMA2_HUMAN Laminin subunit alpha-2 OS=Homo sapien	5	5	5	2.6	343.41	3118	1.3	1.7	10730000	2506500
A0A0A0MSI0;Q06830;B2R4P2;A0A0A0MRQ5	HUMAN Peroxiredoxin-1 (Fragment)	PRDX1	tr|A0A0A0MSI0|A0A0A0MSI0_HUMAN Peroxiredoxin-1 (Fragment) OS=Homo sapiens OX=9606 GN=PRDX1 PE=1 SV=1;sp|Q06830|PRDX1_HUMAN Peroxiredoxin-1 OS=Homo sapiens OX=9606 GN=PRDX1 PE=1 SV=1;tr|B2R4P2|B2R4P2_HUMAN cDNA, FLJ92164, highly similar to Homo sapiens pero	4	7	5	36.3	18.976	171	25.7	25.7	21900000	115140000
A6NLN1;A0A0U1RRM4;P26599;A0A0D9SF20;A0A087WUW5;K7ES59;K7EKJ7;K7EK45;Q59H49;K7ELW5;X6R242;A0A024R163;O95758	HUMAN Polypyrimidine tract binding protein 1, isoform CRA_b	PTBP1	tr|A6NLN1|A6NLN1_HUMAN Polypyrimidine tract binding protein 1, isoform CRA_b OS=Homo sapiens OX=9606 GN=PTBP1 PE=1 SV=4;tr|A0A0U1RRM4|A0A0U1RRM4_HUMAN Polypyrimidine tract-binding protein 1 OS=Homo sapiens OX=9606 GN=PTBP1 PE=1 SV=1;sp|P26599|PTBP1_HUMAN P	13	5	5	8.7	56.51	527	2.8	5.9	0	19177000
Q59GY3;V9HVZ0;A8K588;Q13247;B5BU15			tr|Q59GY3|Q59GY3_HUMAN Arginine/serine-rich splicing factor 6 variant (Fragment) OS=Homo sapiens OX=9606 PE=2 SV=1;tr|V9HVZ0|V9HVZ0_HUMAN Epididymis secretory protein Li 91 OS=Homo sapiens OX=9606 GN=HEL-S-91 PE=2 SV=1;tr|A8K588|A8K588_HUMAN cDNA FLJ76823,	5	5	5	13.3	31.865	279	11.8	8.2	40427000	156860000
Q8IXJ3;B4DZB1;B3KX19;Q6IBM8;A8KAP3;Q15029;B3KWY2;K7EP67;K7EJ74		SNRP116	tr|Q8IXJ3|Q8IXJ3_HUMAN Small nuclear ribonucleoprotein component OS=Homo sapiens OX=9606 GN=SNRP116 PE=2 SV=1;tr|B4DZB1|B4DZB1_HUMAN cDNA FLJ59645, highly similar to 116 kDa U5 small nuclear ribonucleoprotein component OS=Homo sapiens OX=9606 PE=2 SV=1;tr|	9	6	5	7.2	95.371	850	1.2	7.2	0	11056000
E9PDF6;B0I1S9;O43795;B3KQI2;H7C2Y7;E7EQD9;Q05CR5		MYO1B	tr|E9PDF6|E9PDF6_HUMAN Unconventional myosin-Ib OS=Homo sapiens OX=9606 GN=MYO1B PE=1 SV=1;tr|B0I1S9|B0I1S9_HUMAN MYO1B variant protein OS=Homo sapiens OX=9606 GN=MYO1B PE=2 SV=1;sp|O43795|MYO1B_HUMAN Unconventional myosin-Ib OS=Homo sapiens OX=9606 GN=MYO	7	5	5	5.1	128.48	1107	2.3	2.9	0	23384000
B2RWP5;Q96L73;Q8NB95;A0A1D8GZ55;A0A1D8GZ56;Q9H6H8;Q658U6;Q96MN8;Q9H6B5;A0A1D8GZ64;A4QPE5;Q96DQ7		NSD1	tr|B2RWP5|B2RWP5_HUMAN Nuclear receptor binding SET domain protein 1 OS=Homo sapiens OX=9606 GN=NSD1 PE=2 SV=1;sp|Q96L73|NSD1_HUMAN Histone-lysine N-methyltransferase, H3 lysine-36 and H4 lysine-20 specific OS=Homo sapiens OX=9606 GN=NSD1 PE=1 SV=1;tr|Q8NB	12	5	5	2.8	267.35	2427	0.9	1.8	0	3712800
B4DJI2;P28799;K7EQ05;B4E1G5;K7EKL3;K7EQI0;K7ENI2;K7ENN1;K7EK92;K7EQK6;K7EM89;K7EJY4;K7EMR1;K7ERM2;K7EPL0			tr|B4DJI2|B4DJI2_HUMAN cDNA FLJ53342, highly similar to Granulins OS=Homo sapiens OX=9606 PE=2 SV=1;sp|P28799|GRN_HUMAN Granulins OS=Homo sapiens OX=9606 GN=GRN PE=1 SV=2;tr|K7EQ05|K7EQ05_HUMAN Granulins OS=Homo sapiens OX=9606 GN=GRN PE=1 SV=1;tr|B4E1G5|B	15	5	5	10	56.852	530	5.8	6	8535200	54048000
B4DMJ6;Q59GY2;P36578;H3BU31;B4DP82;H3BTP7;Q53G74;B4DFI6;H3BM89;B4DMJ2			tr|B4DMJ6|B4DMJ6_HUMAN cDNA FLJ50996, highly similar to 60S ribosomal protein L4 OS=Homo sapiens OX=9606 PE=2 SV=1;tr|Q59GY2|Q59GY2_HUMAN Ribosomal protein L4 variant (Fragment) OS=Homo sapiens OX=9606 PE=2 SV=1;sp|P36578|RL4_HUMAN 60S ribosomal protein L4	10	5	5	10.9	46.012	414	4.8	8.2	0	40065000
B4DUI5;V9HWK1;P60174;Q53HE2;U3KPZ0;Q2QD09;U3KQF3;U3KPS5			tr|B4DUI5|B4DUI5_HUMAN Triosephosphate isomerase OS=Homo sapiens OX=9606 PE=2 SV=1;tr|V9HWK1|V9HWK1_HUMAN Triosephosphate isomerase OS=Homo sapiens OX=9606 GN=HEL-S-49 PE=2 SV=1;sp|P60174|TPIS_HUMAN Triosephosphate isomerase OS=Homo sapiens OX=9606 GN=TPI1	8	5	5	25.4	22.871	213	11.7	19.2	11711000	10883000
B5MD38;P55084;C9JEY0;C9JE81;D6W539;F5GZQ3;B4DY96;C9K0M0;B4DDC9;Q92799		HADHB	tr|B5MD38|B5MD38_HUMAN Trifunctional enzyme subunit beta, mitochondrial OS=Homo sapiens OX=9606 GN=HADHB PE=1 SV=1;sp|P55084|ECHB_HUMAN Trifunctional enzyme subunit beta, mitochondrial OS=Homo sapiens OX=9606 GN=HADHB PE=1 SV=3;tr|C9JEY0|C9JEY0_HUMAN Trifu	10	5	5	13.7	37.924	351	8.3	11.1	3034700	39052000
F5GY37;J3KPX7;Q99623;F5GWA7;F5H3X6;B4DW05;U3KPZ5		PHB2	tr|F5GY37|F5GY37_HUMAN Prohibitin-2 OS=Homo sapiens OX=9606 GN=PHB2 PE=1 SV=1;tr|J3KPX7|J3KPX7_HUMAN Prohibitin-2 OS=Homo sapiens OX=9606 GN=PHB2 PE=1 SV=2;sp|Q99623|PHB2_HUMAN Prohibitin-2 OS=Homo sapiens OX=9606 GN=PHB2 PE=1 SV=2;tr|F5GWA7|F5GWA7_HUMAN P	7	5	5	17.6	29.723	267	17.6	7.1	37324000	67646000
H0Y2W2;Q96T67;Q9NVI7;Q5T9A4;Q9H834;Q5SV16;Q8N3E6;Q5T2N8		ATAD3A	tr|H0Y2W2|H0Y2W2_HUMAN ATPase family AAA domain-containing protein 3A (Fragment) OS=Homo sapiens OX=9606 GN=ATAD3A PE=1 SV=1;tr|Q96T67|Q96T67_HUMAN TOB3 OS=Homo sapiens OX=9606 PE=2 SV=1;sp|Q9NVI7|ATD3A_HUMAN ATPase family AAA domain-containing protein 3A	8	5	5	8.7	64.243	572	5.4	8.7	10609000	47096000
H0YEN5;P15880;Q9BSW5;Q8J014;E9PQD7;Q3KQT6;Q8N5L9;Q6IPX5;O60249;Q8NI62;I3L404;A4D0Y7;E9PM36;E9PMM9;Q6ZNN8;E9PPT0;Q8NI61		RPS2	tr|H0YEN5|H0YEN5_HUMAN 40S ribosomal protein S2 (Fragment) OS=Homo sapiens OX=9606 GN=RPS2 PE=1 SV=1;sp|P15880|RS2_HUMAN 40S ribosomal protein S2 OS=Homo sapiens OX=9606 GN=RPS2 PE=1 SV=2;tr|Q9BSW5|Q9BSW5_HUMAN RPS2 protein (Fragment) OS=Homo sapiens OX=96	17	5	5	25.6	21.154	195	21.5	19.5	9181700	119550000
H3BPE1;H3BQK9;Q9UPN3;H0Y390		MACF1	tr|H3BPE1|H3BPE1_HUMAN Microtubule-actin cross-linking factor 1, isoforms 1/2/3/5 OS=Homo sapiens OX=9606 GN=MACF1 PE=1 SV=1;tr|H3BQK9|H3BQK9_HUMAN Microtubule-actin cross-linking factor 1, isoforms 1/2/3/5 OS=Homo sapiens OX=9606 GN=MACF1 PE=1 SV=1;sp|Q9U	4	7	5	1	856.87	7555	0.8	0.1	24335000	0
O43149;I3L141		ZZEF1	sp|O43149|ZZEF1_HUMAN Zinc finger ZZ-type and EF-hand domain-containing protein 1 OS=Homo sapiens OX=9606 GN=ZZEF1 PE=1 SV=6	2	5	5	2.6	331.07	2961	2.6	0.7	17683000	6044100
Q53XC0;P05198;G3V4T5;H0YJS4;B4DM12		EIF2S1	tr|Q53XC0|Q53XC0_HUMAN Eukaryotic translation initiation factor 2, subunit 1 alpha, 35kDa, isoform CRA_a OS=Homo sapiens OX=9606 GN=EIF2S1 PE=2 SV=1;sp|P05198|IF2A_HUMAN Eukaryotic translation initiation factor 2 subunit 1 OS=Homo sapiens OX=9606 GN=EIF2S1	5	5	5	18.4	36.112	315	9.5	8.9	0	13290000
V9HW22;Q53GZ6;P11142;B3KTV0;E9PKE3;Q96IS6;E9PNE6;Q53HF2;B4E1Q1;A8K7Q2;E9PQQ4;E9PQK7;E9PK54;E9PLF4;B4DTX2;Q96H53;E9PS65;Q96BE0;A0A024R6B5;P54652;E9PM13;E9PI65;B3KUS2;E9PPY6;Q9NZ87;E9PN25;A4D111;Q9NWW3		HEL-S-72p	tr|V9HW22|V9HW22_HUMAN Epididymis luminal protein 33 OS=Homo sapiens OX=9606 GN=HEL-S-72p PE=2 SV=1;tr|Q53GZ6|Q53GZ6_HUMAN Heat shock 70kDa protein 8 isoform 1 variant (Fragment) OS=Homo sapiens OX=9606 PE=2 SV=1;sp|P11142|HSP7C_HUMAN Heat shock cognate 71	28	15	5	26.2	70.897	646	22.9	14.9	94797000	384170000
P31930;B4DUL5;F8WEF1;F8WER5		UQCRC1	sp|P31930|QCR1_HUMAN Cytochrome b-c1 complex subunit 1, mitochondrial OS=Homo sapiens OX=9606 GN=UQCRC1 PE=1 SV=3;tr|B4DUL5|B4DUL5_HUMAN cDNA FLJ51625, highly similar to Ubiquinol-cytochrome-c reductase complex coreprotein I, mitochondrial OS=Homo sapiens	4	5	5	9.8	52.645	480	3.5	7.7	1578500	20009000
Q02224;A0A087X0P0;D6RBW0		CENPE	sp|Q02224|CENPE_HUMAN Centromere-associated protein E OS=Homo sapiens OX=9606 GN=CENPE PE=1 SV=2;tr|A0A087X0P0|A0A087X0P0_HUMAN Centromere-associated protein E OS=Homo sapiens OX=9606 GN=CENPE PE=1 SV=1	3	5	5	1.4	316.41	2701	0.5	0.9	0	24722000
Q4W4Y1;Q8WUM4;B7Z5C1;B4DHD2;F8WDK9		DRIP4	tr|Q4W4Y1|Q4W4Y1_HUMAN Dopamine receptor interacting protein 4 OS=Homo sapiens OX=9606 GN=DRIP4 PE=2 SV=1;sp|Q8WUM4|PDC6I_HUMAN Programmed cell death 6-interacting protein OS=Homo sapiens OX=9606 GN=PDCD6IP PE=1 SV=1;tr|B7Z5C1|B7Z5C1_HUMAN cDNA FLJ56126, h	5	5	5	5	96.078	868	0	5	0	9226100
Q6IBT3;Q53HV2;Q99832;B7Z1C9;B7Z7I4;F8WAM2		CCT7	tr|Q6IBT3|Q6IBT3_HUMAN CCT7 protein OS=Homo sapiens OX=9606 GN=CCT7 PE=2 SV=1;tr|Q53HV2|Q53HV2_HUMAN Chaperonin containing TCP1, subunit 7 (Eta) variant (Fragment) OS=Homo sapiens OX=9606 PE=2 SV=1;sp|Q99832|TCPH_HUMAN T-complex protein 1 subunit eta OS=Ho	6	5	5	7.9	59.328	543	3.1	7.9	7754200	31987000
Q59FF0;B2R5U1;B4E299;A0A140VK49;Q7KZF4;B3KU67;I6TRR8			tr|Q59FF0|Q59FF0_HUMAN EBNA-2 co-activator variant (Fragment) OS=Homo sapiens OX=9606 PE=2 SV=1;tr|B2R5U1|B2R5U1_HUMAN cDNA, FLJ92620, highly similar to Homo sapiens staphylococcal nuclease domain containing 1 (SND1),mRNA OS=Homo sapiens OX=9606 PE=2 SV=1;	7	5	5	5.9	107.43	964	1.3	4.6	0	7716100
Q5TCS8;B7ZL24;H0Y8C5;H7C517;J3KP89		AK9	sp|Q5TCS8|KAD9_HUMAN Adenylate kinase 9 OS=Homo sapiens OX=9606 GN=AK9 PE=1 SV=2;tr|B7ZL24|B7ZL24_HUMAN C6orf224 protein OS=Homo sapiens OX=9606 GN=C6orf224 PE=2 SV=1;tr|H0Y8C5|H0Y8C5_HUMAN Adenylate kinase 9 (Fragment) OS=Homo sapiens OX=9606 GN=AK9 PE=1	5	5	5	3	221.41	1911	1.5	1.6	723590	0
Q6NUQ2;A1A4B9;A0PJD0;Q96JQ2		CLMN	tr|Q6NUQ2|Q6NUQ2_HUMAN Calmin (Calponin-like, transmembrane) OS=Homo sapiens OX=9606 GN=CLMN PE=2 SV=1;tr|A1A4B9|A1A4B9_HUMAN CLMN protein (Fragment) OS=Homo sapiens OX=9606 GN=CLMN PE=2 SV=1;tr|A0PJD0|A0PJD0_HUMAN CLMN protein (Fragment) OS=Homo sapiens O	4	5	5	9.1	111.64	1002	7.2	5.3	29730000	53404000
Q6P2Q9;B4DK16;Q6JH03;Q6JH02;I3L0J9		PRPF8	sp|Q6P2Q9|PRP8_HUMAN Pre-mRNA-processing-splicing factor 8 OS=Homo sapiens OX=9606 GN=PRPF8 PE=1 SV=2;tr|B4DK16|B4DK16_HUMAN cDNA FLJ57882, highly similar to Pre-mRNA-processing-splicing factor 8 OS=Homo sapiens OX=9606 PE=2 SV=1	5	5	5	1.7	273.6	2335	0.4	1.3	0	5536400
Q8N5H7;A8K9K3;B4DG32;A8K7M6;H0Y5X5;B3KUE2		SH2D3C	sp|Q8N5H7|SH2D3_HUMAN SH2 domain-containing protein 3C OS=Homo sapiens OX=9606 GN=SH2D3C PE=1 SV=1;tr|A8K9K3|A8K9K3_HUMAN cDNA FLJ76961, highly similar to Homo sapiens SH2 domain containing 3C (SH2D3C), transcript variant 2, mRNA OS=Homo sapiens OX=9606 PE	6	5	5	9.7	94.41	860	5.7	4.9	7303400	11930000
Q96RW7		HMCN1	sp|Q96RW7|HMCN1_HUMAN Hemicentin-1 OS=Homo sapiens OX=9606 GN=HMCN1 PE=1 SV=2	1	5	5	1.8	613.38	5635	1.6	0.2	0	0
Q9BR63;Q9NSD9;B7ZB32;A8K666		FARSB	tr|Q9BR63|Q9BR63_HUMAN FARSB protein (Fragment) OS=Homo sapiens OX=9606 GN=FARSB PE=2 SV=2;sp|Q9NSD9|SYFB_HUMAN Phenylalanine--tRNA ligase beta subunit OS=Homo sapiens OX=9606 GN=FARSB PE=1 SV=3;tr|B7ZB32|B7ZB32_HUMAN cDNA, FLJ79396, highly similar to Phen	4	5	5	8	65.7	585	1.5	6.5	0	12342000
Q9NR30		DDX21	sp|Q9NR30|DDX21_HUMAN Nucleolar RNA helicase 2 OS=Homo sapiens OX=9606 GN=DDX21 PE=1 SV=5	1	5	5	4.7	87.343	783	0.9	3.8	0	25752000
Q9NRC6		SPTBN5	sp|Q9NRC6|SPTN5_HUMAN Spectrin beta chain, non-erythrocytic 5 OS=Homo sapiens OX=9606 GN=SPTBN5 PE=1 SV=2	1	5	5	1.5	416.75	3674	1.5	0	35618000	0
Q9NZR2;Q59EV4;Q53S76;Q53RA0;H0Y7T7;Q53TB8		LRP1B	sp|Q9NZR2|LRP1B_HUMAN Low-density lipoprotein receptor-related protein 1B OS=Homo sapiens OX=9606 GN=LRP1B PE=1 SV=2;tr|Q59EV4|Q59EV4_HUMAN Low density lipoprotein-related protein 1B variant (Fragment) OS=Homo sapiens OX=9606 PE=2 SV=1;tr|Q53S76|Q53S76_HUM	6	5	5	1.5	515.49	4599	1.3	0.4	36666000	16187000
A0A087WWW8;A0A024R1E5;Q9Y6J0;Q9NPU0;B5MEB3;Q8WTX5	HUMAN Calcineurin-binding protein cabin-1	CABIN1	tr|A0A087WWW8|A0A087WWW8_HUMAN Calcineurin-binding protein cabin-1 OS=Homo sapiens OX=9606 GN=CABIN1 PE=1 SV=1;tr|A0A024R1E5|A0A024R1E5_HUMAN Calcineurin binding protein 1, isoform CRA_a OS=Homo sapiens OX=9606 GN=CABIN1 PE=4 SV=1;sp|Q9Y6J0|CABIN_HUMAN Cal	6	4	4	3.3	240.76	2170	2.3	1	1308300	0
A0A024R694;P12814;H9KV75;B7Z565;Q86TX4;B4DFY0;G3V2W4;G3V2X9;B4DRP5;G3V2N5;A1L0V1;B3KUX9;B7Z2W3;B7Z2N5;B2R8Y4;B4DZQ2;A0A087WSZ2;P35609;Q08043;G3V2E8;G3V5M4;H0YJ11;H0YJW3;B7Z4V1;H7C5W8;Q59FD9;B7Z4K1;F6THM6;Q5ZEZ4;Q4VAM3	HUMAN Actinin, alpha 1, isoform CRA_a	ACTN1	tr|A0A024R694|A0A024R694_HUMAN Actinin, alpha 1, isoform CRA_a OS=Homo sapiens OX=9606 GN=ACTN1 PE=4 SV=1;sp|P12814|ACTN1_HUMAN Alpha-actinin-1 OS=Homo sapiens OX=9606 GN=ACTN1 PE=1 SV=2;tr|H9KV75|H9KV75_HUMAN Alpha-actinin-1 OS=Homo sapiens OX=9606 GN=ACT	30	13	4	15.4	103.06	892	9.8	9.2	28471000	0
B4DLA6;B3KMX0;A0A024R7U6;P33991;E5RFJ8;A4FS09;E5RFR3;E5RG31	HUMAN DNA helicase		tr|B4DLA6|B4DLA6_HUMAN DNA helicase OS=Homo sapiens OX=9606 PE=2 SV=1;tr|B3KMX0|B3KMX0_HUMAN DNA helicase OS=Homo sapiens OX=9606 PE=2 SV=1;tr|A0A024R7U6|A0A024R7U6_HUMAN DNA helicase OS=Homo sapiens OX=9606 GN=MCM4 PE=3 SV=1;sp|P33991|MCM4_HUMAN DNA repli	8	4	4	4.4	92.722	823	1	4.4	2449800	22429000
A0A024R7V7;Q9P2D1;B4DIS0	HUMAN Chromodomain helicase DNA binding protein 7, isoform CRA_a	CHD7	tr|A0A024R7V7|A0A024R7V7_HUMAN Chromodomain helicase DNA binding protein 7, isoform CRA_a OS=Homo sapiens OX=9606 GN=CHD7 PE=4 SV=1;sp|Q9P2D1|CHD7_HUMAN Chromodomain-helicase-DNA-binding protein 7 OS=Homo sapiens OX=9606 GN=CHD7 PE=1 SV=3	3	5	4	2.8	337.57	3011	2.8	0.5	10989000	12078000
Q96G38;B4DXN6;B4DV79;A4D210;A0A024R821;P55884;Q86UM1;C9JQN7;C9JZG1;Q59FS8	HUMAN Eukaryotic translation initiation factor 3 subunit B (Fragment)	EIF3B	tr|Q96G38|Q96G38_HUMAN Eukaryotic translation initiation factor 3 subunit B (Fragment) OS=Homo sapiens OX=9606 GN=EIF3B PE=2 SV=1;tr|B4DXN6|B4DXN6_HUMAN Eukaryotic translation initiation factor 3 subunit B OS=Homo sapiens OX=9606 GN=EIF3B PE=2 SV=1;tr|B4DV	10	4	4	5.9	72.959	622	0	5.9	0	21209000
B4DUA5;H7BZ94;A0A024R8S5;P07237;B3KTQ9;H0Y3Z3;B4DLN6;B4DNL5;I3L0S0;Q96C96;I3L1Y5;I3L514;I3L3P5;I3NI03;I3L3U6;I3L398;I3L312;B4DJS0	HUMAN cDNA FLJ59430, highly similar to Protein disulfide-isomerase		tr|B4DUA5|B4DUA5_HUMAN cDNA FLJ59430, highly similar to Protein disulfide-isomerase OS=Homo sapiens OX=9606 PE=2 SV=1;tr|H7BZ94|H7BZ94_HUMAN Protein disulfide-isomerase OS=Homo sapiens OX=9606 GN=P4HB PE=1 SV=2;tr|A0A024R8S5|A0A024R8S5_HUMAN Protein disulf	18	5	4	10.8	51.252	452	4.4	8.2	0	2706800
A0A024R9Q1;P07996;A8MZG1;A0PJG0	HUMAN Thrombospondin 1, isoform CRA_a	THBS1	tr|A0A024R9Q1|A0A024R9Q1_HUMAN Thrombospondin 1, isoform CRA_a OS=Homo sapiens OX=9606 GN=THBS1 PE=4 SV=1;sp|P07996|TSP1_HUMAN Thrombospondin-1 OS=Homo sapiens OX=9606 GN=THBS1 PE=1 SV=2;tr|A8MZG1|A8MZG1_HUMAN Thrombospondin-1 (Fragment) OS=Homo sapiens OX	4	4	4	3.7	129.35	1170	2.5	3.7	10386000	34982000
B3KY56;B3KMV5;A0A024RB17;A0A024RB16;Q9BSJ8;F8VZB1	HUMAN cDNA FLJ46898 fis, clone UTERU3022168, highly similar to Protein FAM62A		tr|B3KY56|B3KY56_HUMAN cDNA FLJ46898 fis, clone UTERU3022168, highly similar to Protein FAM62A OS=Homo sapiens OX=9606 PE=2 SV=1;tr|B3KMV5|B3KMV5_HUMAN cDNA FLJ12728 fis, clone NT2RP2000040, highly similar to Protein FAM62A OS=Homo sapiens OX=9606 PE=2 SV=	6	4	4	3.2	117.39	1058	0.9	3.2	4019100	12790000
B4DMA2;A0A024RD80;P08238;B4DGL0;Q6PK50;Q9H6X9;A8K3W9;O14942;Q58FF4	HUMAN cDNA FLJ54023, highly similar to Heat shock protein HSP 90-beta		tr|B4DMA2|B4DMA2_HUMAN cDNA FLJ54023, highly similar to Heat shock protein HSP 90-beta OS=Homo sapiens OX=9606 PE=2 SV=1;tr|A0A024RD80|A0A024RD80_HUMAN Heat shock protein 90kDa alpha (Cytosolic), class B member 1, isoform CRA_a OS=Homo sapiens OX=9606 GN=H	9	21	4	24.8	79.194	686	14.7	21.1	65708000	646220000
D6RAF8;H0Y8G5;A0A024RDF4;A0A024RDF3;Q14103;D6RF44;H0YA96;Q12771;B4DTC3;A0A024RDB4;D6RD83;D6RBQ9;B4E0W4	HUMAN Heterogeneous nuclear ribonucleoprotein D0 (Fragment)	HNRNPD	tr|D6RAF8|D6RAF8_HUMAN Heterogeneous nuclear ribonucleoprotein D0 (Fragment) OS=Homo sapiens OX=9606 GN=HNRNPD PE=1 SV=1;tr|H0Y8G5|H0Y8G5_HUMAN Heterogeneous nuclear ribonucleoprotein D0 (Fragment) OS=Homo sapiens OX=9606 GN=HNRNPD PE=1 SV=8;tr|A0A024RDF4|	13	5	4	22.2	23.076	221	18.6	18.1	15530000	36312000
A1JUI8;B4DPJ8;Q59ET3;B2R9K8;A0A024RDL1;P40227;B4DN39	HUMAN Chaperonin subunit 6A (Fragment)	CCT6A	tr|A1JUI8|A1JUI8_HUMAN Chaperonin subunit 6A (Fragment) OS=Homo sapiens OX=9606 GN=CCT6A PE=2 SV=1;tr|B4DPJ8|B4DPJ8_HUMAN cDNA FLJ52344, highly similar to T-complex protein 1 subunit zeta OS=Homo sapiens OX=9606 PE=2 SV=1;tr|Q59ET3|Q59ET3_HUMAN Chaperonin	7	5	4	8.8	53.68	488	5.7	7	4650000	37104000
A0A087WTP3;Q92945;M0R0I5;B4DV73;M0R251;M0QYG1;M0QXW7;M0R263;M0QYH3;M0R0C6;M0R3J3	HUMAN Far upstream element-binding protein 2	KHSRP	tr|A0A087WTP3|A0A087WTP3_HUMAN Far upstream element-binding protein 2 OS=Homo sapiens OX=9606 GN=KHSRP PE=1 SV=1;sp|Q92945|FUBP2_HUMAN Far upstream element-binding protein 2 OS=Homo sapiens OX=9606 GN=KHSRP PE=1 SV=4;tr|M0R0I5|M0R0I5_HUMAN Far upstream ele	11	6	4	8.7	73.027	711	1.8	8.7	3249000	55681000
A0A087WVM4;B7ZM99;Q6UB35;H0Y327;B2RD24;Q4VXM0;Q5JYA8;Q5JYA3	HUMAN Monofunctional C1-tetrahydrofolate synthase, mitochondrial	MTHFD1L	tr|A0A087WVM4|A0A087WVM4_HUMAN Monofunctional C1-tetrahydrofolate synthase, mitochondrial OS=Homo sapiens OX=9606 GN=MTHFD1L PE=1 SV=1;tr|B7ZM99|B7ZM99_HUMAN MTHFD1L protein OS=Homo sapiens OX=9606 GN=MTHFD1L PE=1 SV=1;sp|Q6UB35|C1TM_HUMAN Monofunctional C	8	4	4	4.2	99.31	913	1.1	4.2	2297600	20899000
B7Z766;A0A087X054;B7Z2N4;B3KXH0;Q9Y4L1;E9PJ21;Q05D91;A0A087WWI4;Q6IN67;K7EQK2;B7Z602;Q68D25	HUMAN cDNA FLJ54564, highly similar to 150 kDa oxygen-regulated protein (Orp150)		tr|B7Z766|B7Z766_HUMAN cDNA FLJ54564, highly similar to 150 kDa oxygen-regulated protein (Orp150) OS=Homo sapiens OX=9606 PE=2 SV=1;tr|A0A087X054|A0A087X054_HUMAN Hypoxia up-regulated protein 1 OS=Homo sapiens OX=9606 GN=HYOU1 PE=1 SV=1;tr|B7Z2N4|B7Z2N4_HU	12	5	4	3.8	94.198	848	1.2	3.4	0	18739000
A0A087X0X3;P52272;M0R019;B4DEG4;Q7KYM9;Q59ES8;M0R2T0;Q8TCM5;M0R0Y6;M0QYQ7;M0R0N3;Q6P2D7	HUMAN Heterogeneous nuclear ribonucleoprotein M	HNRNPM	tr|A0A087X0X3|A0A087X0X3_HUMAN Heterogeneous nuclear ribonucleoprotein M OS=Homo sapiens OX=9606 GN=HNRNPM PE=1 SV=1;sp|P52272|HNRPM_HUMAN Heterogeneous nuclear ribonucleoprotein M OS=Homo sapiens OX=9606 GN=HNRNPM PE=1 SV=3;tr|M0R019|M0R019_HUMAN Heteroge	12	4	4	6.6	77.569	730	4.9	3	6532500	0
G3V5X4;A0A0A0MRE3;D4YW74;Q8WXH0;A0A0C4DGK3;G3V5N1	HUMAN Nesprin-2	SYNE2	tr|G3V5X4|G3V5X4_HUMAN Nesprin-2 OS=Homo sapiens OX=9606 GN=SYNE2 PE=1 SV=1;tr|A0A0A0MRE3|A0A0A0MRE3_HUMAN Nesprin-2 OS=Homo sapiens OX=9606 GN=SYNE2 PE=1 SV=1;tr|D4YW74|D4YW74_HUMAN Polytrophin OS=Homo sapiens OX=9606 GN=TROPH PE=2 SV=1;sp|Q8WXH0|SYNE2_HU	6	4	4	0.8	787.71	6818	0.8	0.2	5761100	2322700
A0A2R8YGG3;A0A2R8Y7S2;A7E2E1;A0A2R8Y4P4;Q9HBD4;B9EGQ8;A0A0A0MT49;P51532;A0A2R8Y4C5;Q59FZ6;A0A2R8YGP5;A0A2R8Y7F3;A0A2R8Y440;A0A2R8YG32;A5D6X0;B3KNW7;A0A2R8Y523;B4E0F1;B4DSI8;A0A2R8YDA1;A0A2R8Y6V2;A0A2R8YF58;A0A2R8Y526;A0A2R8Y7Y7;A0A2R8YF80;A0A2R8Y6N0;A0A2R8Y4R6;A0A2R8YFK5;K7EQF0;A0A2R8YFV8;A0A2R8YCY3;A0A2R8Y5K3	HUMAN Transcription activator BRG1 (Fragment)	SMARCA4	tr|A0A2R8YGG3|A0A2R8YGG3_HUMAN Transcription activator BRG1 (Fragment) OS=Homo sapiens OX=9606 GN=SMARCA4 PE=1 SV=1;tr|A0A2R8Y7S2|A0A2R8Y7S2_HUMAN Transcription activator BRG1 OS=Homo sapiens OX=9606 GN=SMARCA4 PE=1 SV=1;tr|A7E2E1|A7E2E1_HUMAN SWI/SNF rela	32	4	4	3	165.16	1455	2.5	0.5	0	1342900
A0A0A0MTR7;A0A0A0MTC1;Q63HN8	HUMAN E3 ubiquitin-protein ligase RNF213	RNF213	tr|A0A0A0MTR7|A0A0A0MTR7_HUMAN E3 ubiquitin-protein ligase RNF213 OS=Homo sapiens OX=9606 GN=RNF213 PE=1 SV=1;tr|A0A0A0MTC1|A0A0A0MTC1_HUMAN E3 ubiquitin-protein ligase RNF213 OS=Homo sapiens OX=9606 GN=RNF213 PE=1 SV=1;sp|Q63HN8|RN213_HUMAN E3 ubiquitin-p	3	4	4	1	591.4	5207	0.1	0.8	0	18352000
B4DZ95;B4E3E9;B4DH65;E9PFG7;B4DK55;A0A0D9SFS3;E9PDF2;E9PCR7;Q02218;B4DF00;A2VCT2;A2VCT3;Q9ULD0;A0A140VJQ5	HUMAN cDNA FLJ54570, highly similar to 2-oxoglutarate dehydrogenase E1 component, mitochondrial		tr|B4DZ95|B4DZ95_HUMAN cDNA FLJ54570, highly similar to 2-oxoglutarate dehydrogenase E1 component, mitochondrial OS=Homo sapiens OX=9606 PE=2 SV=1;tr|B4E3E9|B4E3E9_HUMAN cDNA FLJ59657, highly similar to 2-oxoglutarate dehydrogenase E1 component, mitochondr	14	4	4	4.1	92.771	812	0	4.1	0	17314000
A0A0F6MY87;A2A2Z9	HUMAN ANKRD18B	ANKRD18B	tr|A0A0F6MY87|A0A0F6MY87_HUMAN ANKRD18B OS=Homo sapiens OX=9606 GN=ANKRD18B PE=2 SV=1;sp|A2A2Z9|AN18B_HUMAN Ankyrin repeat domain-containing protein 18B OS=Homo sapiens OX=9606 GN=ANKRD18B PE=1 SV=1	2	4	4	3.1	161.9	1401	1.9	1.8	5358200	4285200
A0A140T9C0;A0A140T902;A0A140T8Y3;A0A140TA52;A0A140TA41;A0A140TA33;P22105;A0A140T956;A0A140T8Z8;Q9NPK7;C9J7W4;Q9Y464;A0A087WWA5;A0A087X0I0;A0A140T9L7	HUMAN Tenascin-X	TNXB	tr|A0A140T9C0|A0A140T9C0_HUMAN Tenascin-X OS=Homo sapiens OX=9606 GN=TNXB PE=1 SV=1;tr|A0A140T902|A0A140T902_HUMAN Tenascin-X OS=Homo sapiens OX=9606 GN=TNXB PE=1 SV=1;tr|A0A140T8Y3|A0A140T8Y3_HUMAN Tenascin-X OS=Homo sapiens OX=9606 GN=TNXB PE=1 SV=1;tr|A	15	4	4	1.7	456.19	4222	1.7	0	8201000	0
A0A140VJQ4;P04181;Q59HE2	HUMAN Ornithine aminotransferase		tr|A0A140VJQ4|A0A140VJQ4_HUMAN Ornithine aminotransferase OS=Homo sapiens OX=9606 PE=2 SV=1;sp|P04181|OAT_HUMAN Ornithine aminotransferase, mitochondrial OS=Homo sapiens OX=9606 GN=OAT PE=1 SV=1;tr|Q59HE2|Q59HE2_HUMAN Ornithine aminotransferase (Fragment)	3	4	4	9.1	48.534	439	2.3	6.8	0	7595100
D3DP78;A0A140VJW5;P14868;H7BZ35;Q53T60;C9JQM9;C9J7S3;H7C278;C9JLC1;Q53R85	HUMAN Aspartyl-tRNA synthetase, isoform CRA_b	DARS	tr|D3DP78|D3DP78_HUMAN Aspartyl-tRNA synthetase, isoform CRA_b OS=Homo sapiens OX=9606 GN=DARS PE=3 SV=1;tr|A0A140VJW5|A0A140VJW5_HUMAN Testicular tissue protein Li 192 OS=Homo sapiens OX=9606 PE=2 SV=1;sp|P14868|SYDC_HUMAN Aspartate--tRNA ligase, cytoplas	10	4	4	6.6	53.464	468	0	6.6	0	16943000
A0A140VK14;P49448;B4E0N9;B4DMG8;B4DMF5;B3KT18;Q53GW3;E9KL48;P00367;Q59FQ4;Q9UQV0;Q14400;Q9BSD0	HUMAN Testicular secretory protein Li 14		tr|A0A140VK14|A0A140VK14_HUMAN Testicular secretory protein Li 14 OS=Homo sapiens OX=9606 PE=2 SV=1;sp|P49448|DHE4_HUMAN Glutamate dehydrogenase 2, mitochondrial OS=Homo sapiens OX=9606 GN=GLUD2 PE=1 SV=2;tr|B4E0N9|B4E0N9_HUMAN Glutamate dehydrogenase OS=H	13	4	4	8.1	61.433	558	2	8.1	2839000	55327000
B2MV14;B7ZAL5;E7EQB2;B3KSL2;E7ER44;V9HWI4;W8QEY1;Q5EK51;B3VMW0;A8K494;A0A161I202;P02788;B4E1V0;Q2TUW9;Q19KS2	HUMAN Truncated lactoferrin	LTF	tr|B2MV14|B2MV14_HUMAN Truncated lactoferrin OS=Homo sapiens OX=9606 GN=LTF PE=3 SV=1;tr|B7ZAL5|B7ZAL5_HUMAN cDNA, FLJ79229, highly similar to Lactotransferrin OS=Homo sapiens OX=9606 PE=2 SV=1;tr|E7EQB2|E7EQB2_HUMAN Lactotransferrin (Fragment) OS=Homo sap	15	4	4	6.3	64.233	585	6.3	3.6	16250000	43749000
A0A1B0GW44;A0A1B0GV23;A0A1B0GVD5;A0A1B0GWE8;V9HWI3;A0A1B0GU92;A0A1B0GU03;P07339;A0A1B0GVP3;H7C1V0;F8W787;F8WD96;C9JH19;H7C469;A0A1B0GVF1;A0A0S2Z3L4	HUMAN Cathepsin D	CTSD	tr|A0A1B0GW44|A0A1B0GW44_HUMAN Cathepsin D OS=Homo sapiens OX=9606 GN=CTSD PE=1 SV=1;tr|A0A1B0GV23|A0A1B0GV23_HUMAN Cathepsin D OS=Homo sapiens OX=9606 GN=CTSD PE=1 SV=1;tr|A0A1B0GVD5|A0A1B0GVD5_HUMAN Cathepsin D OS=Homo sapiens OX=9606 GN=CTSD PE=1 SV=1;t	16	4	4	9.1	43.688	405	6.9	7.2	6205500	19604000
A0A1B0GU80;Q96N23	HUMAN Cilia- and flagella-associated protein 54 (Fragment)	CFAP54	tr|A0A1B0GU80|A0A1B0GU80_HUMAN Cilia- and flagella-associated protein 54 (Fragment) OS=Homo sapiens OX=9606 GN=CFAP54 PE=1 SV=1;sp|Q96N23|CFA54_HUMAN Cilia- and flagella-associated protein 54 OS=Homo sapiens OX=9606 GN=CFAP54 PE=2 SV=3	2	4	4	1.9	235.26	2067	1.9	0.5	55810000	12265000
A0A2P9ALG8	HUMAN L-aspartate oxidase	nadB	tr|A0A2P9ALG8|A0A2P9ALG8_HUMAN L-aspartate oxidase OS=Homo sapiens OX=9606 GN=nadB PE=4 SV=1	1	4	4	8.9	53.255	515	8.9	3.5	30714000	30118000
A0A2P9ASR8	HUMAN DNA-directed RNA polymerase subunit beta	rpoB	tr|A0A2P9ASR8|A0A2P9ASR8_HUMAN DNA-directed RNA polymerase subunit beta OS=Homo sapiens OX=9606 GN=rpoB PE=3 SV=1	1	4	4	3.6	154.04	1378	2.2	1.3	0	2833500
E7ESJ3;A1L497;Q9UPS8	HUMAN Ankyrin repeat domain-containing protein 26	ANKRD26	tr|E7ESJ3|E7ESJ3_HUMAN Ankyrin repeat domain-containing protein 26 OS=Homo sapiens OX=9606 GN=ANKRD26 PE=1 SV=1;tr|A1L497|A1L497_HUMAN ANKRD26 protein OS=Homo sapiens OX=9606 GN=ANKRD26 PE=2 SV=1;sp|Q9UPS8|ANR26_HUMAN Ankyrin repeat domain-containing prote	3	4	4	3.9	198.27	1726	3.2	1.4	20333000	14855000
A8K0J3;Q9H2K8;F5GWV8;G3V1Q8;B3KPH9;H0YF68;A0A024QZ70;Q7L7X3			tr|A8K0J3|A8K0J3_HUMAN cDNA FLJ76732, highly similar to Homo sapiens TAO kinase 3 (TAOK3), mRNA OS=Homo sapiens OX=9606 PE=2 SV=1;sp|Q9H2K8|TAOK3_HUMAN Serine/threonine-protein kinase TAO3 OS=Homo sapiens OX=9606 GN=TAOK3 PE=1 SV=2;tr|F5GWV8|F5GWV8_HUMAN S	8	4	4	4.6	105.33	898	3.8	3.1	26490000	24632000
A8K8V8;J3KNG8;Q8TF40;B3KX44;Q68DF6;A0A087WX11;Q9UHV4;E9PCH4			tr|A8K8V8|A8K8V8_HUMAN cDNA FLJ76444 OS=Homo sapiens OX=9606 PE=2 SV=1;tr|J3KNG8|J3KNG8_HUMAN Folliculin-interacting protein 1 OS=Homo sapiens OX=9606 GN=FNIP1 PE=1 SV=1;sp|Q8TF40|FNIP1_HUMAN Folliculin-interacting protein 1 OS=Homo sapiens OX=9606 GN=FNIP	8	4	4	5.6	130.53	1166	5.6	1.5	173790000	38008000
V9HWH7;B2R7P8;P31939;B4DP06;F8WEF0;C9JLK0;H7C1S2		HEL-S-70p	tr|V9HWH7|V9HWH7_HUMAN Epididymis secretory sperm binding protein Li 70p OS=Homo sapiens OX=9606 GN=HEL-S-70p PE=2 SV=1;tr|B2R7P8|B2R7P8_HUMAN cDNA, FLJ93545, highly similar to Homo sapiens 5-aminoimidazole-4-carboxamide ribonucleotide formyltransferase/IM	7	4	4	7.8	64.615	592	0	7.8	0	13080000
B3KW56;Q6IAX5;B2R806;P60228;E5RGA2;E5RIT4;H0YBR5;A0A161SXE1;E5RHS5		EIF3S6	tr|B3KW56|B3KW56_HUMAN Eukaryotic translation initiation factor 3 subunit E OS=Homo sapiens OX=9606 GN=EIF3S6 PE=2 SV=1;tr|Q6IAX5|Q6IAX5_HUMAN Eukaryotic translation initiation factor 3 subunit E OS=Homo sapiens OX=9606 GN=EIF3E PE=2 SV=1;tr|B2R806|B2R806_	9	4	4	9.6	46.445	396	2	7.6	0	23958000
Q05CK9;B7Z645;Q59GL1;B2R8Z8;O60506;Q0VGD6;Q6MZS5;B2R7W4;O43390;B4DMD1;B4DT28;B4DMB1;F6UXX1		SYNCRIP	tr|Q05CK9|Q05CK9_HUMAN SYNCRIP protein (Fragment) OS=Homo sapiens OX=9606 GN=SYNCRIP PE=2 SV=1;tr|B7Z645|B7Z645_HUMAN Synaptotagmin binding, cytoplasmic RNA interacting protein, isoform CRA_b OS=Homo sapiens OX=9606 GN=SYNCRIP PE=1 SV=1;tr|Q59GL1|Q59GL1_HU	13	4	4	8.2	50.65	453	0	8.2	0	23578000
B2RBA6;Q9H4N9;B3KUD7;B4DDF5;C6EMX8;A0A0S2Z4A5;P33993		MCM7	tr|B2RBA6|B2RBA6_HUMAN DNA replication licensing factor MCM7 OS=Homo sapiens OX=9606 GN=MCM7 PE=2 SV=1;tr|Q9H4N9|Q9H4N9_HUMAN DNA replication licensing factor MCM7 OS=Homo sapiens OX=9606 GN=MCM7 PE=2 SV=1;tr|B3KUD7|B3KUD7_HUMAN DNA replication licensing f	7	4	4	5.4	81.279	719	2.9	2.5	19445000	0
B3KQZ8;Q5VZ46;A0A1W2PPL5			tr|B3KQZ8|B3KQZ8_HUMAN cDNA FLJ33349 fis, clone BRACE2003905 OS=Homo sapiens OX=9606 PE=2 SV=1;sp|Q5VZ46|K1614_HUMAN Uncharacterized protein KIAA1614 OS=Homo sapiens OX=9606 GN=KIAA1614 PE=2 SV=3	3	4	4	6.9	86.513	811	6.9	2.3	47562000	952840
B4DUR8;B3KX11;Q2TU64;Q59H77;P49368		CCT3	tr|B4DUR8|B4DUR8_HUMAN T-complex protein 1 subunit gamma OS=Homo sapiens OX=9606 GN=CCT3 PE=1 SV=1;tr|B3KX11|B3KX11_HUMAN T-complex protein 1 subunit gamma OS=Homo sapiens OX=9606 PE=2 SV=1;tr|Q2TU64|Q2TU64_HUMAN T-complex protein 1 subunit gamma OS=Homo s	5	4	4	8	55.674	500	6.4	6.2	10856000	45346000
B4DE59			tr|B4DE59|B4DE59_HUMAN cDNA FLJ60424, highly similar to Junction plakoglobin OS=Homo sapiens OX=9606 PE=2 SV=1	1	6	4	8	62.615	563	6.2	6.2	32941000	123440000
B4DL14;Q8TAS0;P36542;B4DFE6			tr|B4DL14|B4DL14_HUMAN ATP synthase subunit gamma OS=Homo sapiens OX=9606 PE=2 SV=1;tr|Q8TAS0|Q8TAS0_HUMAN ATP synthase subunit gamma (Fragment) OS=Homo sapiens OX=9606 PE=2 SV=1;sp|P36542|ATPG_HUMAN ATP synthase subunit gamma, mitochondrial OS=Homo sapien	4	4	4	16.8	27.512	250	12.4	12.8	8770500	0
B4DNG2;B4DN41;J3KTA4;B5BUE6;P17844;Q7Z2V5;J3QSF1;J3KRZ1;J3QRQ7;X6RLV5;J3QR02;J3KRX8;J3KTQ4;C1IK54			tr|B4DNG2|B4DNG2_HUMAN cDNA FLJ59357, highly similar to Probable ATP-dependent RNA helicase DDX5 OS=Homo sapiens OX=9606 PE=2 SV=1;tr|B4DN41|B4DN41_HUMAN cDNA FLJ53366, highly similar to Probable ATP-dependent RNA helicase DDX5 OS=Homo sapiens OX=9606 PE=2	14	14	4	26.3	61.516	544	19.1	20.8	52540000	175530000
B4DUP0;Q53YD7;P26641			tr|B4DUP0|B4DUP0_HUMAN cDNA FLJ59433, highly similar to Elongation factor 1-gamma OS=Homo sapiens OX=9606 PE=2 SV=1;tr|Q53YD7|Q53YD7_HUMAN EEF1G protein OS=Homo sapiens OX=9606 GN=EEF1G PE=2 SV=1;sp|P26641|EF1G_HUMAN Elongation factor 1-gamma OS=Homo sapie	3	4	4	16.5	24.104	206	6.8	16.5	1213300	44671000
B4E1H9;V9HWF4;P00558;B4DHM5;B4DWQ3;B4DHB3			tr|B4E1H9|B4E1H9_HUMAN Phosphoglycerate kinase OS=Homo sapiens OX=9606 PE=2 SV=1;tr|V9HWF4|V9HWF4_HUMAN Phosphoglycerate kinase OS=Homo sapiens OX=9606 GN=HEL-S-68p PE=2 SV=1;sp|P00558|PGK1_HUMAN Phosphoglycerate kinase 1 OS=Homo sapiens OX=9606 GN=PGK1 PE	6	4	4	15.9	35.045	327	11	4.9	0	21922000
B5MDF5;P62826;J3KQE5;B4DV51;F5H018;A0A087X0W0;H0YFC6;Q96QB7;Q0EFC9		RAN	tr|B5MDF5|B5MDF5_HUMAN GTP-binding nuclear protein Ran OS=Homo sapiens OX=9606 GN=RAN PE=1 SV=1;sp|P62826|RAN_HUMAN GTP-binding nuclear protein Ran OS=Homo sapiens OX=9606 GN=RAN PE=1 SV=3;tr|J3KQE5|J3KQE5_HUMAN GTP-binding nuclear protein Ran (Fragment) O	9	4	4	19.3	26.224	233	14.6	19.3	14409000	38598000
E7ENL6;B7ZW00;D9ZGF2;P12111;Q59F25;Q8N4Z1;C9JNG9;B4E0A4;Q63HQ4		COL6A3	tr|E7ENL6|E7ENL6_HUMAN Collagen alpha-3(VI) chain OS=Homo sapiens OX=9606 GN=COL6A3 PE=1 SV=2;tr|B7ZW00|B7ZW00_HUMAN COL6A3 protein OS=Homo sapiens OX=9606 GN=COL6A3 PE=2 SV=1;tr|D9ZGF2|D9ZGF2_HUMAN Collagen, type VI, alpha 3 OS=Homo sapiens OX=9606 GN=COL	9	4	4	2.1	278.11	2569	1.4	0.7	12006000	0
D0PNI1;E7EX29;P63104;E7ESK7;E5RIR4;E9PD24;E7EVZ2;E5RGE1;Q6LD62;B0AZS6;B7Z2E6;H0YB80		YWHAZ	tr|D0PNI1|D0PNI1_HUMAN Epididymis luminal protein 4 OS=Homo sapiens OX=9606 GN=YWHAZ PE=2 SV=1;tr|E7EX29|E7EX29_HUMAN 14-3-3 protein zeta/delta (Fragment) OS=Homo sapiens OX=9606 GN=YWHAZ PE=1 SV=1;sp|P63104|1433Z_HUMAN 14-3-3 protein zeta/delta OS=Homo sa	12	6	4	24.9	27.745	245	20	18.8	31426000	59029000
D6RJB7;Q8N7Z5		ANKRD31	tr|D6RJB7|D6RJB7_HUMAN Putative ankyrin repeat domain-containing protein 31 OS=Homo sapiens OX=9606 GN=ANKRD31 PE=4 SV=2;sp|Q8N7Z5|ANR31_HUMAN Putative ankyrin repeat domain-containing protein 31 OS=Homo sapiens OX=9606 GN=ANKRD31 PE=5 SV=2	2	4	4	2.6	217.5	1930	2.6	0.7	13836000	0
E7ENN3;Q7RTM4;A0A0C4DG40;Q8NF91;F5GXQ8;Q7Z3R1;A0A087WYJ5;I6XKI8;F5GYQ7;F5H4Q0;H0Y326;B3KV58;Q7Z3K4;H0Y325		SYNE1	tr|E7ENN3|E7ENN3_HUMAN Nesprin-1 OS=Homo sapiens OX=9606 GN=SYNE1 PE=1 SV=2;tr|Q7RTM4|Q7RTM4_HUMAN Spectrin-like protein of the nuclear envelope and Golgi OS=Homo sapiens OX=9606 GN=SYNE1 PE=2 SV=1;tr|A0A0C4DG40|A0A0C4DG40_HUMAN Nesprin-1 OS=Homo sapiens O	14	6	4	0.8	964.83	8392	0.6	0.3	17132000	115510000
F8WCT9;Q5FWF4		ZRANB3	tr|F8WCT9|F8WCT9_HUMAN DNA annealing helicase and endonuclease ZRANB3 OS=Homo sapiens OX=9606 GN=ZRANB3 PE=1 SV=1;sp|Q5FWF4|ZRAB3_HUMAN DNA annealing helicase and endonuclease ZRANB3 OS=Homo sapiens OX=9606 GN=ZRANB3 PE=1 SV=2	2	4	4	10	49.038	428	5.6	4.4	0	1061400
G3V217;Q8NA47		CCDC63	tr|G3V217|G3V217_HUMAN Coiled-coil domain containing 63, isoform CRA_b OS=Homo sapiens OX=9606 GN=CCDC63 PE=1 SV=1;sp|Q8NA47|CCD63_HUMAN Coiled-coil domain-containing protein 63 OS=Homo sapiens OX=9606 GN=CCDC63 PE=2 SV=1	2	4	4	8.9	56.799	484	4.8	4.1	0	4021600
Q6PJM4;Q5JXR5;Q5JXR6;H0UI63;Q9P2E3;Q5JXR7;Q2TAK0		ZNFX1	tr|Q6PJM4|Q6PJM4_HUMAN ZNFX1 protein (Fragment) OS=Homo sapiens OX=9606 GN=ZNFX1 PE=2 SV=1;tr|Q5JXR5|Q5JXR5_HUMAN NFX1-type zinc finger-containing protein 1 (Fragment) OS=Homo sapiens OX=9606 GN=ZNFX1 PE=1 SV=1;tr|Q5JXR6|Q5JXR6_HUMAN NFX1-type zinc finger-	7	4	4	4.5	105.77	915	1.2	3.3	0	14563000
H7BY35;Q92736		RYR2	tr|H7BY35|H7BY35_HUMAN Ryanodine receptor 2 OS=Homo sapiens OX=9606 GN=RYR2 PE=1 SV=2;sp|Q92736|RYR2_HUMAN Ryanodine receptor 2 OS=Homo sapiens OX=9606 GN=RYR2 PE=1 SV=3	2	4	4	1	562.6	4950	0.8	0.2	2589500	0
H7C5E6;C9JMV8;A0A024RCV0;Q96RN1		SLC26A8	tr|H7C5E6|H7C5E6_HUMAN Testis anion transporter 1 (Fragment) OS=Homo sapiens OX=9606 GN=SLC26A8 PE=1 SV=1;tr|C9JMV8|C9JMV8_HUMAN Testis anion transporter 1 (Fragment) OS=Homo sapiens OX=9606 GN=SLC26A8 PE=1 SV=1;tr|A0A024RCV0|A0A024RCV0_HUMAN Testis anion	4	4	4	16.8	19.877	184	7.6	9.2	0	9990600
J3QL56;O75880;B3KQB1		SCO1	tr|J3QL56|J3QL56_HUMAN Protein SCO1 homolog, mitochondrial OS=Homo sapiens OX=9606 GN=SCO1 PE=1 SV=1;sp|O75880|SCO1_HUMAN Protein SCO1 homolog, mitochondrial OS=Homo sapiens OX=9606 GN=SCO1 PE=1 SV=1	3	4	4	13.7	30.178	270	5.9	13.7	17544000	37093000
N0DVB2;Q9HCK1;N0DVX5		ZDBF2	tr|N0DVB2|N0DVB2_HUMAN Zinc finger DBF-type containing 2 vesion 1 OS=Homo sapiens OX=9606 GN=ZDBF2 PE=2 SV=1;sp|Q9HCK1|ZDBF2_HUMAN DBF4-type zinc finger-containing protein 2 OS=Homo sapiens OX=9606 GN=ZDBF2 PE=1 SV=3;tr|N0DVX5|N0DVX5_HUMAN DBF4-type zinc f	3	4	4	2.2	265.61	2354	1.2	1	0	0
O15020;A4QPE4		SPTBN2	sp|O15020|SPTN2_HUMAN Spectrin beta chain, non-erythrocytic 2 OS=Homo sapiens OX=9606 GN=SPTBN2 PE=1 SV=3;tr|A4QPE4|A4QPE4_HUMAN SPTBN2 protein OS=Homo sapiens OX=9606 GN=SPTBN2 PE=1 SV=1	2	4	4	2.3	271.32	2390	0.6	2.3	3103600	1379200
O94818;K7EQ17;B7Z7N7;K7ENM5;B3KRF4;B4DLW2		NOL4	sp|O94818|NOL4_HUMAN Nucleolar protein 4 OS=Homo sapiens OX=9606 GN=NOL4 PE=1 SV=2;tr|K7EQ17|K7EQ17_HUMAN Nucleolar protein 4 (Fragment) OS=Homo sapiens OX=9606 GN=NOL4 PE=1 SV=1	6	4	4	5	71.356	638	5	1.4	10043000	4546500
Q53F26;P19961;P04746;A0A024QYW2;Q6NSB3;B7ZMD7;P04745;C9JWK7;C9J2Z5;Q5T084;H7BZQ8;Q5T085			tr|Q53F26|Q53F26_HUMAN Alpha-amylase (Fragment) OS=Homo sapiens OX=9606 PE=2 SV=1;sp|P19961|AMY2B_HUMAN Alpha-amylase 2B OS=Homo sapiens OX=9606 GN=AMY2B PE=1 SV=1;sp|P04746|AMYP_HUMAN Pancreatic alpha-amylase OS=Homo sapiens OX=9606 GN=AMY2A PE=1 SV=2;tr|	12	4	4	12.1	57.72	511	9.8	2.3	0	11437000
P05141;Q6NVC0;O75961;Q9H0C2		SLC25A5	sp|P05141|ADT2_HUMAN ADP/ATP translocase 2 OS=Homo sapiens OX=9606 GN=SLC25A5 PE=1 SV=7;tr|Q6NVC0|Q6NVC0_HUMAN SLC25A5 protein (Fragment) OS=Homo sapiens OX=9606 GN=SLC25A5 PE=2 SV=1	4	10	4	28.9	32.852	298	25.8	19.1	53799000	343430000
P17987;E7EQR6;F5H282;E7ERF2;F5GYL4;F5H726;F5GZI8;F5H676;F5H136		TCP1	sp|P17987|TCPA_HUMAN T-complex protein 1 subunit alpha OS=Homo sapiens OX=9606 GN=TCP1 PE=1 SV=1;tr|E7EQR6|E7EQR6_HUMAN T-complex protein 1 subunit alpha OS=Homo sapiens OX=9606 GN=TCP1 PE=1 SV=1;tr|F5H282|F5H282_HUMAN T-complex protein 1 subunit alpha OS=	9	4	4	7.4	60.343	556	3.6	7.4	7850300	40652000
V9HW38;P28838;H0Y9Q1;B4DQG5;H0Y983		HEL-S-106	tr|V9HW38|V9HW38_HUMAN Epididymis secretory protein Li 106 OS=Homo sapiens OX=9606 GN=HEL-S-106 PE=2 SV=1;sp|P28838|AMPL_HUMAN Cytosol aminopeptidase OS=Homo sapiens OX=9606 GN=LAP3 PE=1 SV=3;tr|H0Y9Q1|H0Y9Q1_HUMAN Cytosol aminopeptidase (Fragment) OS=Homo	5	4	4	8.1	56.049	519	1.3	8.1	1847900	26058000
Q96QL0;P39023;B5MCW2;H7C422;Q9NY85;G5E9G0;B3KS36;Q8TBW1;B4DN06;F8WCR1;Q49AJ9;H7C3M2;Q9BT63;B2R7Y3;Q92901		RPL3	tr|Q96QL0|Q96QL0_HUMAN Ribosomal protein L3 OS=Homo sapiens OX=9606 GN=RPL3 PE=2 SV=1;sp|P39023|RL3_HUMAN 60S ribosomal protein L3 OS=Homo sapiens OX=9606 GN=RPL3 PE=1 SV=2;tr|B5MCW2|B5MCW2_HUMAN 60S ribosomal protein L3 (Fragment) OS=Homo sapiens OX=9606	15	4	4	9.9	46.119	403	0	9.9	0	42084000
Q53HH2;P48047;H7C0C1;H7C086;H7C068			tr|Q53HH2|Q53HH2_HUMAN Mitochondrial ATP synthase, O subunit variant (Fragment) OS=Homo sapiens OX=9606 PE=2 SV=1;sp|P48047|ATPO_HUMAN ATP synthase subunit O, mitochondrial OS=Homo sapiens OX=9606 GN=ATP5PO PE=1 SV=1;tr|H7C0C1|H7C0C1_HUMAN Uncharacterized	5	4	4	19.2	23.261	213	14.6	15	13023000	85119000
Q7Z759;Q53HU0;P50990;H7C4C8		CCT8	tr|Q7Z759|Q7Z759_HUMAN CCT8 protein OS=Homo sapiens OX=9606 GN=CCT8 PE=2 SV=1;tr|Q53HU0|Q53HU0_HUMAN Chaperonin containing TCP1, subunit 8 (Theta) variant (Fragment) OS=Homo sapiens OX=9606 PE=2 SV=1;sp|P50990|TCPQ_HUMAN T-complex protein 1 subunit theta O	4	4	4	8.9	54.106	497	2	8.9	0	11058000
P62424;Q5T8U3;Q9BY74;Q5T8U2		RPL7A	sp|P62424|RL7A_HUMAN 60S ribosomal protein L7a OS=Homo sapiens OX=9606 GN=RPL7A PE=1 SV=2;tr|Q5T8U3|Q5T8U3_HUMAN 60S ribosomal protein L7a (Fragment) OS=Homo sapiens OX=9606 GN=RPL7A PE=1 SV=1	4	4	4	10.5	29.995	266	6.8	7.1	4464000	39103000
Q08211;Q58F26;Q6PJK6;B3KU66		DHX9	sp|Q08211|DHX9_HUMAN ATP-dependent RNA helicase A OS=Homo sapiens OX=9606 GN=DHX9 PE=1 SV=4;tr|Q58F26|Q58F26_HUMAN DHX9 protein (Fragment) OS=Homo sapiens OX=9606 GN=DHX9 PE=2 SV=1;tr|Q6PJK6|Q6PJK6_HUMAN DHX9 protein (Fragment) OS=Homo sapiens OX=9606 GN=D	4	4	4	3.2	140.96	1270	1.5	3.2	0	28113000
Q0VDD8;M9MMK7;A0A1W2PR53;H7BXS7		DNAH14	sp|Q0VDD8|DYH14_HUMAN Dynein heavy chain 14, axonemal OS=Homo sapiens OX=9606 GN=DNAH14 PE=2 SV=3	4	4	4	1.5	399.89	3507	0.9	0.8	0	11497000
Q12873;B4DLC6;H7C2H0;Q2TAZ1;I3L229;H7C0J3;B3KWV4;B4DKV1;Q659F1;K7EMY3;Q659D0		CHD3	sp|Q12873|CHD3_HUMAN Chromodomain-helicase-DNA-binding protein 3 OS=Homo sapiens OX=9606 GN=CHD3 PE=1 SV=3;tr|B4DLC6|B4DLC6_HUMAN cDNA FLJ59330, highly similar to Chromodomain helicase-DNA-binding protein 3 OS=Homo sapiens OX=9606 PE=2 SV=1	11	5	4	3.2	226.59	2000	1.6	1.6	59024000	0
Q59EG8;Q13200;B4DM22;Q13041;Q9NSM5;H7C2Q3;H7C1H2;C9JPC0			tr|Q59EG8|Q59EG8_HUMAN Proteasome 26S non-ATPase subunit 2 variant (Fragment) OS=Homo sapiens OX=9606 PE=2 SV=1;sp|Q13200|PSMD2_HUMAN 26S proteasome non-ATPase regulatory subunit 2 OS=Homo sapiens OX=9606 GN=PSMD2 PE=1 SV=3;tr|B4DM22|B4DM22_HUMAN 26S prote	8	4	4	4.7	100.59	913	1.4	3.3	0	10225000
Q13428;J3KQ96;E7ETY2;Q59FZ2;B4DRA2;H0Y8Y7;A0A2R8Y857;B4DLB1		TCOF1	sp|Q13428|TCOF_HUMAN Treacle protein OS=Homo sapiens OX=9606 GN=TCOF1 PE=1 SV=3;tr|J3KQ96|J3KQ96_HUMAN Treacle protein (Fragment) OS=Homo sapiens OX=9606 GN=TCOF1 PE=1 SV=1;tr|E7ETY2|E7ETY2_HUMAN Treacle protein OS=Homo sapiens OX=9606 GN=TCOF1 PE=1 SV=1;t	8	4	4	4.1	152.1	1488	1.9	2.2	0	8448300
Q13435;E9PJ04;H0YCG1;E9PPJ0;Q7Z3K9;E9PJT3		SF3B2	sp|Q13435|SF3B2_HUMAN Splicing factor 3B subunit 2 OS=Homo sapiens OX=9606 GN=SF3B2 PE=1 SV=2;tr|E9PJ04|E9PJ04_HUMAN Splicing factor 3B subunit 2 (Fragment) OS=Homo sapiens OX=9606 GN=SF3B2 PE=1 SV=8;tr|H0YCG1|H0YCG1_HUMAN Splicing factor 3B subunit 2 (Fra	6	4	4	5.3	100.23	895	3.5	1.8	9455600	0
Q14204;A0A2R8Y706;Q6P2H7;A0A2R8Y6I5;A0A2R8YGC7;A0A2R8Y542;A0A2R8Y6H2;A0A2R8Y5T0;A0A2R8YFZ7		DYNC1H1	sp|Q14204|DYHC1_HUMAN Cytoplasmic dynein 1 heavy chain 1 OS=Homo sapiens OX=9606 GN=DYNC1H1 PE=1 SV=5;tr|A0A2R8Y706|A0A2R8Y706_HUMAN Cytoplasmic dynein 1 heavy chain 1 (Fragment) OS=Homo sapiens OX=9606 GN=DYNC1H1 PE=1 SV=1	9	4	4	1.1	532.4	4646	0.9	0.2	30050000	0
Q14563;Q75MQ2;Q86UJ2;O95025		SEMA3A	sp|Q14563|SEM3A_HUMAN Semaphorin-3A OS=Homo sapiens OX=9606 GN=SEMA3A PE=1 SV=1;tr|Q75MQ2|Q75MQ2_HUMAN Uncharacterized protein SEMA3A (Fragment) OS=Homo sapiens OX=9606 GN=SEMA3A PE=4 SV=1;tr|Q86UJ2|Q86UJ2_HUMAN Uncharacterized protein SEMA3A (Fragment) OS	4	4	4	6.7	88.888	771	6.7	1.6	9276000	8975900
Q149M6;Q8NEV8;Q6AI59;E9PPH6;F5GXG5;B4E2C3;A0A087WZJ0;B4E1U8		EXPH5	tr|Q149M6|Q149M6_HUMAN Exophilin 5 OS=Homo sapiens OX=9606 GN=EXPH5 PE=2 SV=1;sp|Q8NEV8|EXPH5_HUMAN Exophilin-5 OS=Homo sapiens OX=9606 GN=EXPH5 PE=1 SV=3;tr|Q6AI59|Q6AI59_HUMAN Uncharacterized protein DKFZp781H0795 (Fragment) OS=Homo sapiens OX=9606 GN=DK	8	4	4	2.5	222.42	1989	2	0.5	11027000	0
Q15907;H3BMH2;H3BSC1;A0A024R5Z8;P62491;B4DQU5;B4DMN1		RAB11B	sp|Q15907|RB11B_HUMAN Ras-related protein Rab-11B OS=Homo sapiens OX=9606 GN=RAB11B PE=1 SV=4;tr|H3BMH2|H3BMH2_HUMAN Ras-related protein Rab-11A (Fragment) OS=Homo sapiens OX=9606 GN=RAB11A PE=4 SV=1;tr|H3BSC1|H3BSC1_HUMAN Ras-related protein Rab-11A OS=Ho	7	4	4	17.9	24.488	218	5	17.9	4540700	32442000
Q1RMC9;Q96RT1;V9HW13;B4DIP2;H0YA04		ERBB2IP	tr|Q1RMC9|Q1RMC9_HUMAN ERBB2IP protein OS=Homo sapiens OX=9606 GN=ERBB2IP PE=2 SV=1;sp|Q96RT1|ERBIN_HUMAN Erbin OS=Homo sapiens OX=9606 GN=ERBIN PE=1 SV=2;tr|V9HW13|V9HW13_HUMAN Epididymis secretory protein Li 78 (Fragment) OS=Homo sapiens OX=9606 GN=HEL-S	5	5	4	3.2	153.51	1367	1	2.3	0	3093100
Q32MH5;H3BSJ2;H3BTD0;H3BU00;H3BQ29;H3BUJ2;H0Y3Q9		FAM214A	sp|Q32MH5|F214A_HUMAN Protein FAM214A OS=Homo sapiens OX=9606 GN=FAM214A PE=1 SV=2;tr|H3BSJ2|H3BSJ2_HUMAN Protein FAM214A (Fragment) OS=Homo sapiens OX=9606 GN=FAM214A PE=4 SV=1;tr|H3BTD0|H3BTD0_HUMAN Protein FAM214A (Fragment) OS=Homo sapiens OX=9606 GN=F	7	4	4	5.7	121.67	1076	5.7	0	148790000	0
Q5UGI3;J3QS39;J3QTR3;F5H6Q2;Q3MIH3;F5GYU3;F5H2Z3;A0A248RGE3;F5H265;B4DV12;F5H388;Q5RKT7;B2RDW1;F5H747;F5GXK7;J3QKN0;Q5U5U6;Q5PY61;Q9UFQ0;Q96C32;Q96MH4;L8B4I8;L8B196;Q96H31;L8B4R0;A8K674;L8B4Z6;L8B4M0;L8B4J3;Q66K58;Q59EM9;P62987;P62979;P0CG47;P0CG48;M0R1V7;Q49A90;M0R1M6;Q8WYN9;M0R2S1;A0A2R8Y422;J3QSA3;F5GZ39		UBC	tr|Q5UGI3|Q5UGI3_HUMAN Ubiquitin C splice variant OS=Homo sapiens OX=9606 GN=UBC PE=2 SV=1;tr|J3QS39|J3QS39_HUMAN Polyubiquitin-B (Fragment) OS=Homo sapiens OX=9606 GN=UBB PE=1 SV=1;tr|J3QTR3|J3QTR3_HUMAN Ubiquitin-40S ribosomal protein S27a (Fragment) OS=	43	4	4	48.4	17.153	153	36.6	27.5	61168000	2250300
Q5Y190;Q9NYQ7;B4DSQ9		RESDA1	tr|Q5Y190|Q5Y190_HUMAN Anchor protein OS=Homo sapiens OX=9606 GN=RESDA1 PE=2 SV=1;sp|Q9NYQ7|CELR3_HUMAN Cadherin EGF LAG seven-pass G-type receptor 3 OS=Homo sapiens OX=9606 GN=CELSR3 PE=1 SV=2;tr|B4DSQ9|B4DSQ9_HUMAN cDNA FLJ57035, highly similar to Cadher	3	4	4	1.7	453.23	4186	1.7	0	13789000	0
Q6IQ49		SDE2	sp|Q6IQ49|SDE2_HUMAN Replication stress response regulator SDE2 OS=Homo sapiens OX=9606 GN=SDE2 PE=1 SV=1	1	4	4	11.1	49.741	451	11.1	0	35468000	0
Q7Z340;M0R2M4		ZNF551	sp|Q7Z340|ZN551_HUMAN Zinc finger protein 551 OS=Homo sapiens OX=9606 GN=ZNF551 PE=1 SV=3;tr|M0R2M4|M0R2M4_HUMAN Zinc finger protein 551 (Fragment) OS=Homo sapiens OX=9606 GN=ZNF551 PE=1 SV=1	2	4	4	8.4	77.514	670	6.1	2.2	38253000	0
Q86VG2;Q9BSV4;P23246;Q6PIX2		SFPQ	tr|Q86VG2|Q86VG2_HUMAN Splicing factor proline/glutamine-rich (Polypyrimidine tract binding protein associated) OS=Homo sapiens OX=9606 GN=SFPQ PE=2 SV=1;tr|Q9BSV4|Q9BSV4_HUMAN SFPQ protein (Fragment) OS=Homo sapiens OX=9606 GN=SFPQ PE=2 SV=2;sp|P23246|SFP	4	5	4	6.8	76.188	707	6.8	2.8	5903500	58574000
Q8N3K9		CMYA5	sp|Q8N3K9|CMYA5_HUMAN Cardiomyopathy-associated protein 5 OS=Homo sapiens OX=9606 GN=CMYA5 PE=1 SV=3	1	4	4	1.5	449.21	4069	1.5	0.3	476830000	2814000000
Q8TD57;B4E1S1		DNAH3	sp|Q8TD57|DYH3_HUMAN Dynein heavy chain 3, axonemal OS=Homo sapiens OX=9606 GN=DNAH3 PE=2 SV=1	2	4	4	1.7	470.77	4116	1.4	0.3	12462000	0
Q8TE73		DNAH5	sp|Q8TE73|DYH5_HUMAN Dynein heavy chain 5, axonemal OS=Homo sapiens OX=9606 GN=DNAH5 PE=1 SV=3	1	4	4	0.8	529.01	4624	0.8	0.2	9080300	3620700
Q92673;E9PPB3;A0A024R3H2;E9PKB0;B4DG45;E9PS32;B4DHG9;E9PP43;B4DYT0;B4DJ13		SORL1	sp|Q92673|SORL_HUMAN Sortilin-related receptor OS=Homo sapiens OX=9606 GN=SORL1 PE=1 SV=2;tr|E9PPB3|E9PPB3_HUMAN Sortilin-related receptor OS=Homo sapiens OX=9606 GN=SORL1 PE=1 SV=1;tr|A0A024R3H2|A0A024R3H2_HUMAN Sortilin-related receptor, L(DLR class) A r	10	4	4	2.5	248.42	2214	2.5	0.7	12868000	4448200
Q96AG4		LRRC59	sp|Q96AG4|LRC59_HUMAN Leucine-rich repeat-containing protein 59 OS=Homo sapiens OX=9606 GN=LRRC59 PE=1 SV=1	1	4	4	13.7	34.93	307	10.4	9.8	10299000	102220000
Q96EY7;B2RDU4;B8ZZQ4;B4DF73		PTCD3	sp|Q96EY7|PTCD3_HUMAN Pentatricopeptide repeat domain-containing protein 3, mitochondrial OS=Homo sapiens OX=9606 GN=PTCD3 PE=1 SV=3;tr|B2RDU4|B2RDU4_HUMAN cDNA, FLJ96770 OS=Homo sapiens OX=9606 PE=2 SV=1	4	4	4	5.5	78.549	689	0	5.5	0	15383000
Q96M86;B0I1S4;J3KTE2;D3DQT9		DNHD1	sp|Q96M86|DNHD1_HUMAN Dynein heavy chain domain-containing protein 1 OS=Homo sapiens OX=9606 GN=DNHD1 PE=2 SV=2;tr|B0I1S4|B0I1S4_HUMAN DNHD1 variant protein (Fragment) OS=Homo sapiens OX=9606 PE=2 SV=1	4	4	4	1.2	533.64	4753	1	0.7	156520000	3721100
Q9C0D2;H0YDK0		CEP295	sp|Q9C0D2|CE295_HUMAN Centrosomal protein of 295 kDa OS=Homo sapiens OX=9606 GN=CEP295 PE=1 SV=4;tr|H0YDK0|H0YDK0_HUMAN Centrosomal protein of 295 kDa (Fragment) OS=Homo sapiens OX=9606 GN=CEP295 PE=1 SV=1	2	4	4	2.2	295.17	2601	2.2	0	60671000	0
Q9HAU5;Q5BKV2;B4DHP3		UPF2	sp|Q9HAU5|RENT2_HUMAN Regulator of nonsense transcripts 2 OS=Homo sapiens OX=9606 GN=UPF2 PE=1 SV=1	3	4	4	3.8	147.81	1272	3.8	0	7241100	0
Q9NYQ6;B7Z7U7		CELSR1	sp|Q9NYQ6|CELR1_HUMAN Cadherin EGF LAG seven-pass G-type receptor 1 OS=Homo sapiens OX=9606 GN=CELSR1 PE=1 SV=1	2	4	4	2.1	329.48	3014	1.9	1	827430000	92980000
Q9Y2H2		INPP5F	sp|Q9Y2H2|SAC2_HUMAN Phosphatidylinositide phosphatase SAC2 OS=Homo sapiens OX=9606 GN=INPP5F PE=1 SV=3	1	4	4	3.9	128.41	1132	2	1.9	0	11550000
A0A023UFG1;Q9GZV8	HUMAN PR domain-containing 14	PRDM14	tr|A0A023UFG1|A0A023UFG1_HUMAN PR domain-containing 14 OS=Homo sapiens OX=9606 GN=PRDM14 PE=2 SV=1;sp|Q9GZV8|PRD14_HUMAN PR domain zinc finger protein 14 OS=Homo sapiens OX=9606 GN=PRDM14 PE=1 SV=1	2	3	3	6.8	64.063	571	6.8	0	2703100	0
B4E2Z6;B4DVQ5;A1KYQ7;A0A024QYU9;Q99613;B5ME19;A0A024QYX7;B3KNZ4;B4DRU0;B4DVU3;B4DDN4;H3BPE3;Q3B7B9	HUMAN Eukaryotic translation initiation factor 3 subunit C	EIF3C	tr|B4E2Z6|B4E2Z6_HUMAN Eukaryotic translation initiation factor 3 subunit C OS=Homo sapiens OX=9606 GN=EIF3C PE=2 SV=1;tr|B4DVQ5|B4DVQ5_HUMAN Eukaryotic translation initiation factor 3 subunit C OS=Homo sapiens OX=9606 GN=EIF3C PE=2 SV=1;tr|A1KYQ7|A1KYQ7_H	13	3	3	4	90.536	784	1.7	2.3	0	4927900
Q0QEW2;G3V203;H0YHA7;A0A024QZD1;J3QQ67;Q07020;F8VUA6;F8VYV2;B4DDY5;A0A075B7A0	HUMAN Ribosomal protein L18 (Fragment)	RPL18	tr|Q0QEW2|Q0QEW2_HUMAN Ribosomal protein L18 (Fragment) OS=Homo sapiens OX=9606 GN=RPL18 PE=2 SV=1;tr|G3V203|G3V203_HUMAN 60S ribosomal protein L18 OS=Homo sapiens OX=9606 GN=RPL18 PE=1 SV=1;tr|H0YHA7|H0YHA7_HUMAN 60S ribosomal protein L18 (Fragment) OS=Ho	10	3	3	21.3	18.732	164	6.7	21.3	1728200	38217000
B4DZQ5;A0A024QZY5;Q13523;H0YDJ3	HUMAN cDNA FLJ51417, highly similar to Serine/threonine-protein kinase PRP4 homolog		tr|B4DZQ5|B4DZQ5_HUMAN cDNA FLJ51417, highly similar to Serine/threonine-protein kinase PRP4 homolog OS=Homo sapiens OX=9606 PE=2 SV=1;tr|A0A024QZY5|A0A024QZY5_HUMAN PRP4 pre-mRNA processing factor 4 homolog B (Yeast), isoform CRA_a OS=Homo sapiens OX=9606	4	3	3	4.6	115.43	993	0	4.6	0	3169800
A0A087WZC3;B7ZLS9;A0A024R0I2;Q15431;Q5VXJ5;Q9H2G7	HUMAN Synaptonemal complex protein 1	SYCP1	tr|A0A087WZC3|A0A087WZC3_HUMAN Synaptonemal complex protein 1 OS=Homo sapiens OX=9606 GN=SYCP1 PE=1 SV=1;tr|B7ZLS9|B7ZLS9_HUMAN Synaptonemal complex protein 1 OS=Homo sapiens OX=9606 GN=SYCP1 PE=2 SV=1;tr|A0A024R0I2|A0A024R0I2_HUMAN Synaptonemal complex pr	6	3	3	3.4	111.24	951	2.4	2.4	30623000	219720000
B7Z4L8;B3KTI3;F8VVB6;A0A024R0X1;Q99435;H0YI34;B7Z625;F8VXR5;F8VRQ0;F8VZ72;F8W1A2	HUMAN cDNA FLJ60303, highly similar to Protein kinase C-binding protein NELL2		tr|B7Z4L8|B7Z4L8_HUMAN cDNA FLJ60303, highly similar to Protein kinase C-binding protein NELL2 OS=Homo sapiens OX=9606 PE=2 SV=1;tr|B3KTI3|B3KTI3_HUMAN cDNA FLJ38318 fis, clone FCBBF3023887, highly similar to Protein kinase C-binding protein NELL2 OS=Homo	11	3	3	9	64.592	577	9	0	0	0
B4DE32;B1AHC9;B2RDN9;A0A024R1N4;P12956;Q6IC76;B4E356	HUMAN cDNA FLJ53970, highly similar to ATP-dependent DNA helicase 2 subunit 1 (EC3.6.1.-)		tr|B4DE32|B4DE32_HUMAN cDNA FLJ53970, highly similar to ATP-dependent DNA helicase 2 subunit 1 (EC3.6.1.-) OS=Homo sapiens OX=9606 PE=2 SV=1;tr|B1AHC9|B1AHC9_HUMAN X-ray repair cross-complementing protein 6 OS=Homo sapiens OX=9606 GN=XRCC6 PE=1 SV=1;tr|B2R	7	3	3	3.2	64.24	559	0	3.2	0	3513400
A0A024R280;A0A024R222;B4DHQ3;Q9Y617;A9LS35	HUMAN Phosphoserine aminotransferase 1, isoform CRA_a	PSAT1	tr|A0A024R280|A0A024R280_HUMAN Phosphoserine aminotransferase 1, isoform CRA_a OS=Homo sapiens OX=9606 GN=PSAT1 PE=3 SV=1;tr|A0A024R222|A0A024R222_HUMAN Phosphoserine aminotransferase OS=Homo sapiens OX=9606 GN=PSAT1 PE=3 SV=1;tr|B4DHQ3|B4DHQ3_HUMAN Phosph	5	3	3	10.2	35.188	324	3.7	6.5	0	4081700
B7Z954;A0A024R233;A0A1B0GTW1;A0A2R8YDH4;Q9UDY2;B7Z2R3;A0A024R225	HUMAN cDNA FLJ61560, highly similar to Tight junction protein ZO-2		tr|B7Z954|B7Z954_HUMAN cDNA FLJ61560, highly similar to Tight junction protein ZO-2 OS=Homo sapiens OX=9606 PE=2 SV=1;tr|A0A024R233|A0A024R233_HUMAN Tight junction protein 2 (Zona occludens 2), isoform CRA_a OS=Homo sapiens OX=9606 GN=TJP2 PE=3 SV=1;tr|A0A	7	3	3	2.9	124.88	1108	1.5	1.4	0	3207900
A0A024R2G8;O15084;B4DIW9	HUMAN Ankyrin repeat domain 28, isoform CRA_c	ANKRD28	tr|A0A024R2G8|A0A024R2G8_HUMAN Ankyrin repeat domain 28, isoform CRA_c OS=Homo sapiens OX=9606 GN=ANKRD28 PE=4 SV=1;sp|O15084|ANR28_HUMAN Serine/threonine-protein phosphatase 6 regulatory ankyrin repeat subunit A OS=Homo sapiens OX=9606 GN=ANKRD28 PE=1 SV=	3	3	3	3.8	112.96	1053	1.5	2.3	2015900	0
A0A024R7P5;C9J9K3;A0A024R2P0;A0A0C4DG17;P08865;F8WD59;Q96RS2	HUMAN Similar to Laminin receptor 1, isoform CRA_a	LOC388524	tr|A0A024R7P5|A0A024R7P5_HUMAN Similar to Laminin receptor 1, isoform CRA_a OS=Homo sapiens OX=9606 GN=LOC388524 PE=3 SV=1;tr|C9J9K3|C9J9K3_HUMAN 40S ribosomal protein SA (Fragment) OS=Homo sapiens OX=9606 GN=RPSA PE=1 SV=8;tr|A0A024R2P0|A0A024R2P0_HUMAN 4	7	3	3	15.6	22.014	199	10.6	15.6	9028900	118150000
B4DLP4;A0A024R2Q4;P61313;E7EX53;A0A2R8Y738;A0A2R8YEM3;E7EQV9;E7ERA2;B4DEN1;E7ENU7;Q96S84	HUMAN Ribosomal protein L15		tr|B4DLP4|B4DLP4_HUMAN Ribosomal protein L15 OS=Homo sapiens OX=9606 PE=2 SV=1;tr|A0A024R2Q4|A0A024R2Q4_HUMAN Ribosomal protein L15 OS=Homo sapiens OX=9606 GN=RPL15 PE=3 SV=1;sp|P61313|RL15_HUMAN 60S ribosomal protein L15 OS=Homo sapiens OX=9606 GN=RPL15 P	11	3	3	14	19.338	164	9.8	9.8	9610600	24683000
H7BXY3;A0A024R2T6;Q7L2E3;Q6W6M7	HUMAN Putative ATP-dependent RNA helicase DHX30	DHX30	tr|H7BXY3|H7BXY3_HUMAN Putative ATP-dependent RNA helicase DHX30 OS=Homo sapiens OX=9606 GN=DHX30 PE=1 SV=1;tr|A0A024R2T6|A0A024R2T6_HUMAN DEAH (Asp-Glu-Ala-His) box polypeptide 30, isoform CRA_b OS=Homo sapiens OX=9606 GN=DHX30 PE=4 SV=1;sp|Q7L2E3|DHX30_H	4	3	3	2.9	130.55	1166	1.4	1.5	0	7572400
B4DS43;H0YDD4;B4DJX1;Q86YI5;A0A024R3D8;P10515;B4DLQ2;E9PEJ4;Q01991;Q16791	HUMAN Acetyltransferase component of pyruvate dehydrogenase complex		tr|B4DS43|B4DS43_HUMAN Acetyltransferase component of pyruvate dehydrogenase complex OS=Homo sapiens OX=9606 PE=2 SV=1;tr|H0YDD4|H0YDD4_HUMAN Acetyltransferase component of pyruvate dehydrogenase complex (Fragment) OS=Homo sapiens OX=9606 GN=DLAT PE=1 SV=1	10	3	3	5.7	44.599	418	3.8	3.8	1308100	66844000
A0A024R482;Q96IJ6;A0A0U1RRC2;B4DJR0;C9J255;F8WD54;A0A087WUI8	HUMAN GDP-mannose pyrophosphorylase A, isoform CRA_a	GMPPA	tr|A0A024R482|A0A024R482_HUMAN GDP-mannose pyrophosphorylase A, isoform CRA_a OS=Homo sapiens OX=9606 GN=GMPPA PE=4 SV=1;sp|Q96IJ6|GMPPA_HUMAN Mannose-1-phosphate guanyltransferase alpha OS=Homo sapiens OX=9606 GN=GMPPA PE=1 SV=1;tr|A0A0U1RRC2|A0A0U1RRC2_H	7	3	3	6.7	46.291	420	6.7	0	35822000	0
A0A024R4X0;P00387;B1AHF3;Q6ZVI6	HUMAN NADH-cytochrome b5 reductase	CYB5R3	tr|A0A024R4X0|A0A024R4X0_HUMAN NADH-cytochrome b5 reductase OS=Homo sapiens OX=9606 GN=CYB5R3 PE=3 SV=1;sp|P00387|NB5R3_HUMAN NADH-cytochrome b5 reductase 3 OS=Homo sapiens OX=9606 GN=CYB5R3 PE=1 SV=3;tr|B1AHF3|B1AHF3_HUMAN NADH-cytochrome b5 reductase 3 (	4	3	3	10.7	33.238	291	0	10.7	0	10854000
A0A024R542;Q9C0C2;E9PKK0;B3KXS7;E9PKE7	HUMAN Tankyrase 1 binding protein 1, 182kDa, isoform CRA_a	TNKS1BP1	tr|A0A024R542|A0A024R542_HUMAN Tankyrase 1 binding protein 1, 182kDa, isoform CRA_a OS=Homo sapiens OX=9606 GN=TNKS1BP1 PE=2 SV=1;sp|Q9C0C2|TB182_HUMAN 182 kDa tankyrase-1-binding protein OS=Homo sapiens OX=9606 GN=TNKS1BP1 PE=1 SV=4;tr|E9PKK0|E9PKK0_HUMAN	5	3	3	3.2	181.79	1729	1.2	2	0	5579700
A0PJ50;H3BQK2;A0A024R5Z4;Q2NL67;F5H3B4;Q0VDG0;H3BSK7;H3BUQ6;B3KX13;J7M3T8;A0A087X1Y8;H3BRZ3;J7MDH3;H3BRR4	HUMAN Poly [ADP-ribose] polymerase (Fragment)	PARP6	tr|A0PJ50|A0PJ50_HUMAN Poly [ADP-ribose] polymerase (Fragment) OS=Homo sapiens OX=9606 GN=PARP6 PE=2 SV=1;tr|H3BQK2|H3BQK2_HUMAN Poly [ADP-ribose] polymerase (Fragment) OS=Homo sapiens OX=9606 GN=PARP6 PE=4 SV=1;tr|A0A024R5Z4|A0A024R5Z4_HUMAN Poly [ADP-rib	14	3	3	9.8	63.831	563	4.8	5	0	15690000
B3KUZ8;A8K482;A0A024R6W0;P00505	HUMAN Aspartate aminotransferase		tr|B3KUZ8|B3KUZ8_HUMAN Aspartate aminotransferase OS=Homo sapiens OX=9606 PE=2 SV=1;tr|A8K482|A8K482_HUMAN Aspartate aminotransferase OS=Homo sapiens OX=9606 PE=2 SV=1;tr|A0A024R6W0|A0A024R6W0_HUMAN Aspartate aminotransferase OS=Homo sapiens OX=9606 GN=GOT	4	4	3	6.7	41.326	371	4.6	4.3	4235800	42198000
A0A024R7L5;A0A024R7L8;Q92900;A0A059XG67;A0A059XBJ1;A0A059XAJ5;A0A059X4U2	HUMAN UPF1 regulator of nonsense transcripts homolog (Yeast), isoform CRA_b	UPF1	tr|A0A024R7L5|A0A024R7L5_HUMAN UPF1 regulator of nonsense transcripts homolog (Yeast), isoform CRA_b OS=Homo sapiens OX=9606 GN=UPF1 PE=4 SV=1;tr|A0A024R7L8|A0A024R7L8_HUMAN UPF1 regulator of nonsense transcripts homolog (Yeast), isoform CRA_a OS=Homo sapi	7	3	3	3.7	123.03	1118	2.3	1.3	0	5402600
A0A024R914;Q5VT06;H0Y6Q4	HUMAN Centrosomal protein 350kDa, isoform CRA_a	CEP350	tr|A0A024R914|A0A024R914_HUMAN Centrosomal protein 350kDa, isoform CRA_a OS=Homo sapiens OX=9606 GN=CEP350 PE=4 SV=1;sp|Q5VT06|CE350_HUMAN Centrosome-associated protein 350 OS=Homo sapiens OX=9606 GN=CEP350 PE=1 SV=1	3	4	3	1.4	350.93	3117	1.4	0	7727300	0
A0A024R9D7;Q16698;E5RID6;E5RJG7;Q7LDK6;E5RFV2;H0YAW3;E5RJD2	HUMAN 2,4-dienoyl CoA reductase 1, mitochondrial, isoform CRA_b	DECR1	tr|A0A024R9D7|A0A024R9D7_HUMAN 2,4-dienoyl CoA reductase 1, mitochondrial, isoform CRA_b OS=Homo sapiens OX=9606 GN=DECR1 PE=4 SV=1;sp|Q16698|DECR_HUMAN 2,4-dienoyl-CoA reductase, mitochondrial OS=Homo sapiens OX=9606 GN=DECR1 PE=1 SV=1;tr|E5RID6|E5RID6_HU	8	3	3	9	36.067	335	3	6	0	10249000
A0A024RAI1;P61158;B4DTI0;B4DT29;B4DXW1;Q59FV6;F8WEW2;F8WE84;B4E1U3	HUMAN ARP3 actin-related protein 3 homolog (Yeast), isoform CRA_a	ACTR3	tr|A0A024RAI1|A0A024RAI1_HUMAN ARP3 actin-related protein 3 homolog (Yeast), isoform CRA_a OS=Homo sapiens OX=9606 GN=ACTR3 PE=3 SV=1;sp|P61158|ARP3_HUMAN Actin-related protein 3 OS=Homo sapiens OX=9606 GN=ACTR3 PE=1 SV=3;tr|B4DTI0|B4DTI0_HUMAN cDNA FLJ525	9	3	3	8.4	47.371	418	0	8.4	0	6496700
F8VVM2;Q8NCF7;Q53HC3;B2RE88;A0A024RBE8;A0A024RBH9;Q00325	HUMAN Phosphate carrier protein, mitochondrial	SLC25A3	tr|F8VVM2|F8VVM2_HUMAN Phosphate carrier protein, mitochondrial OS=Homo sapiens OX=9606 GN=SLC25A3 PE=1 SV=1;tr|Q8NCF7|Q8NCF7_HUMAN cDNA FLJ90278 fis, clone NT2RP1000325, highly similar to Phosphate carrier protein, mitochondrialprecursor OS=Homo sapiens O	7	3	3	8.3	36.161	324	5.9	6.2	11648000	199150000
Q6NSF2;F8VWS0;Q53HW2;Q53HK9;A8K4Z4;A0A024RBS2;P05388;F8VS58;F8VQY6;F8VRK7;G3V210;F8VZS0;F8VU65;B4E3D5;F8W1K8;F8VWV4;F8VPE8;Q3MHV2;F8VW21;Q8NHW5	HUMAN RPLP0 protein	RPLP0	tr|Q6NSF2|Q6NSF2_HUMAN RPLP0 protein OS=Homo sapiens OX=9606 GN=RPLP0 PE=2 SV=1;tr|F8VWS0|F8VWS0_HUMAN 60S acidic ribosomal protein P0 OS=Homo sapiens OX=9606 GN=RPLP0 PE=1 SV=1;tr|Q53HW2|Q53HW2_HUMAN 60S acidic ribosomal protein P0 (Fragment) OS=Homo sapi	20	3	3	19.7	27.298	254	15.7	7.5	2177500	13229000
Q53GE3;A0A024RBX9;P08559;Q5JPU0;Q5JPT9;Q5JPU1;A5YPB6;Q5JPU2;A5PHJ9	HUMAN Pyruvate dehydrogenase E1 component subunit alpha (Fragment)		tr|Q53GE3|Q53GE3_HUMAN Pyruvate dehydrogenase E1 component subunit alpha (Fragment) OS=Homo sapiens OX=9606 PE=2 SV=1;tr|A0A024RBX9|A0A024RBX9_HUMAN Pyruvate dehydrogenase E1 component subunit alpha OS=Homo sapiens OX=9606 GN=PDHA1 PE=4 SV=1;sp|P08559|ODPA	9	3	3	7.7	43.216	390	3.3	7.7	5445300	8746600
A0A024RCX0;Q9ULD4;E9PI60;H0Y7B4;Q8N4T7;F6XDC4;E9PSF3;E9PJ12;H0Y7I6;Q8TE92	HUMAN Bromodomain and PHD finger containing, 3, isoform CRA_d	BRPF3	tr|A0A024RCX0|A0A024RCX0_HUMAN Bromodomain and PHD finger containing, 3, isoform CRA_d OS=Homo sapiens OX=9606 GN=BRPF3 PE=4 SV=1;sp|Q9ULD4|BRPF3_HUMAN Bromodomain and PHD finger-containing protein 3 OS=Homo sapiens OX=9606 GN=BRPF3 PE=1 SV=2;tr|E9PI60|E9P	10	4	3	7.1	135.62	1204	7.1	1.3	182880000	10262000
B4DGX3;E9PBS1;A0A024RD93;P22234;D6RF62	HUMAN cDNA FLJ54607, highly similar to Multifunctional protein ADE2		tr|B4DGX3|B4DGX3_HUMAN cDNA FLJ54607, highly similar to Multifunctional protein ADE2 OS=Homo sapiens OX=9606 PE=2 SV=1;tr|E9PBS1|E9PBS1_HUMAN Multifunctional protein ADE2 (Fragment) OS=Homo sapiens OX=9606 GN=PAICS PE=1 SV=1;tr|A0A024RD93|A0A024RD93_HUMAN	5	3	3	6.8	31.555	280	3.6	6.8	5367300	7693700
B2R789;A0A024RDV4;Q9Y3M8;B3KT04;H3BRG5;B3KRK6;B3KT75	HUMAN START domain containing 13, isoform CRA_b	STARD13	tr|B2R789|B2R789_HUMAN START domain containing 13, isoform CRA_b OS=Homo sapiens OX=9606 GN=STARD13 PE=2 SV=1;tr|A0A024RDV4|A0A024RDV4_HUMAN START domain containing 13, isoform CRA_a OS=Homo sapiens OX=9606 GN=STARD13 PE=4 SV=1;sp|Q9Y3M8|STA13_HUMAN StAR-r	7	3	3	4.9	111.19	995	4.9	1.2	4132100	3585600
A0A075B6H4;Q9H8E8;B4DMS0	HUMAN Cysteine-rich protein 2-binding protein	KAT14	tr|A0A075B6H4|A0A075B6H4_HUMAN Cysteine-rich protein 2-binding protein OS=Homo sapiens OX=9606 GN=KAT14 PE=1 SV=1;sp|Q9H8E8|CSR2B_HUMAN Cysteine-rich protein 2-binding protein OS=Homo sapiens OX=9606 GN=KAT14 PE=1 SV=3;tr|B4DMS0|B4DMS0_HUMAN cDNA FLJ57852,	3	3	3	5.2	88.772	781	2.4	2.8	0	1865500
A0A087WVF8;A0A0A0MRM1;A0A087WX83;A0A075B749;Q5VU43;E9PQG4	HUMAN Myomegalin	PDE4DIP	tr|A0A087WVF8|A0A087WVF8_HUMAN Myomegalin OS=Homo sapiens OX=9606 GN=PDE4DIP PE=1 SV=1;tr|A0A0A0MRM1|A0A0A0MRM1_HUMAN Myomegalin OS=Homo sapiens OX=9606 GN=PDE4DIP PE=1 SV=1;tr|A0A087WX83|A0A087WX83_HUMAN Myomegalin OS=Homo sapiens OX=9606 GN=PDE4DIP PE=1	6	3	3	2.8	254.07	2240	2.8	0	127160000	0
A0A075B7B7;Q8NHY3;A0A0C4DGV2	HUMAN GAS2-like protein 2	GAS2L2	tr|A0A075B7B7|A0A075B7B7_HUMAN GAS2-like protein 2 OS=Homo sapiens OX=9606 GN=GAS2L2 PE=1 SV=1;sp|Q8NHY3|GA2L2_HUMAN GAS2-like protein 2 OS=Homo sapiens OX=9606 GN=GAS2L2 PE=1 SV=1	3	3	3	4.5	94.844	864	1.6	2.9	0	3373500
A0A075BSP6;A0A075BTL2;A0A075BV59;A0A075BW43;A8K6H1;A0A0A7E7X3;A0A0A7E7W9;A0A0A7E7W5;A0A0A7E7T3;A0A0A7E7S5;A0A0A7E6P9;A0A0A7E6P4;A0A0A7E6P0;A0A0A7E6K0;A0A0A7E6J5;A0A0A7E6I2;A0A0A7E6D8;A0A0A7E6D4;A0A024RAR8;Q9NZ08	HUMAN Aminopeptidase	ERAP1	tr|A0A075BSP6|A0A075BSP6_HUMAN Aminopeptidase OS=Homo sapiens OX=9606 GN=ERAP1 PE=2 SV=1;tr|A0A075BTL2|A0A075BTL2_HUMAN Endoplasmic reticulum aminopeptidase 1 delta-Exon-11 isoform OS=Homo sapiens OX=9606 GN=ERAP1 PE=2 SV=1;tr|A0A075BV59|A0A075BV59_HUMAN E	20	3	3	4.6	81.739	724	3.5	1.1	0	1086300
O14992;A0A087WTS8;A0A087WYC1;Q59GF8;V9HW33;B4DH02;P34932;Q7KYN0;B4E354;B4DT47;B4DIZ3;B4DUS3	HUMAN HS24/P52	HS24/p52	tr|O14992|O14992_HUMAN HS24/P52 OS=Homo sapiens OX=9606 GN=HS24/p52 PE=2 SV=1;tr|A0A087WTS8|A0A087WTS8_HUMAN Heat shock 70 kDa protein 4 OS=Homo sapiens OX=9606 GN=HSPA4 PE=1 SV=1;tr|A0A087WYC1|A0A087WYC1_HUMAN Heat shock 70 kDa protein 4 OS=Homo sapiens O	12	3	3	7.4	52.367	474	0	7.4	0	5659200
Q8WY19;A0A087WUI7;Q59GH3;O60469	HUMAN Down syndrome cell adhesion molecule splice variant (Fragment)	DSCAM	tr|Q8WY19|Q8WY19_HUMAN Down syndrome cell adhesion molecule splice variant (Fragment) OS=Homo sapiens OX=9606 GN=DSCAM PE=1 SV=1;tr|A0A087WUI7|A0A087WUI7_HUMAN Down syndrome cell adhesion molecule OS=Homo sapiens OX=9606 GN=DSCAM PE=1 SV=1;tr|Q59GH3|Q59GH3	4	3	3	2.1	192.49	1746	1.6	1	3865600	13565000
A0A087WWU8;Q5HYB6;B2RDE1;A0A0S2Z4I4;A0A0S2Z4G4;D6R904;Q8NAG3;B4DWT5;Q5VU61;A0A0S2Z4G8;D6RFM2;J3KN67	HUMAN Tropomyosin alpha-3 chain	TPM3	tr|A0A087WWU8|A0A087WWU8_HUMAN Tropomyosin alpha-3 chain OS=Homo sapiens OX=9606 GN=TPM3 PE=1 SV=1;tr|Q5HYB6|Q5HYB6_HUMAN Epididymis luminal protein 189 OS=Homo sapiens OX=9606 GN=TPM3 PE=1 SV=1;tr|B2RDE1|B2RDE1_HUMAN cDNA, FLJ96568, highly similar to Homo	12	5	3	19.8	26.42	227	4.4	19.8	4229800	9636400
E9PFH7;B7ZMF3;A0A087WYG2;Q9UPT6	HUMAN C-Jun-amino-terminal kinase-interacting protein 3	MAPK8IP3	tr|E9PFH7|E9PFH7_HUMAN C-Jun-amino-terminal kinase-interacting protein 3 OS=Homo sapiens OX=9606 GN=MAPK8IP3 PE=1 SV=1;tr|B7ZMF3|B7ZMF3_HUMAN MAPK8IP3 protein OS=Homo sapiens OX=9606 GN=MAPK8IP3 PE=2 SV=1;tr|A0A087WYG2|A0A087WYG2_HUMAN C-Jun-amino-terminal	4	3	3	2.5	146.68	1330	2.5	0	28083000	0
A0A087WYN9;Q7Z478	HUMAN ATP-dependent RNA helicase DHX29	DHX29	tr|A0A087WYN9|A0A087WYN9_HUMAN ATP-dependent RNA helicase DHX29 OS=Homo sapiens OX=9606 GN=DHX29 PE=1 SV=1;sp|Q7Z478|DHX29_HUMAN ATP-dependent RNA helicase DHX29 OS=Homo sapiens OX=9606 GN=DHX29 PE=1 SV=2	2	3	3	2.5	155.29	1370	1.4	1.1	0	4364400
A0A087WYV5;X6R3P0;O94813;B3KNE2;H0Y9Z6;F5H0U4	HUMAN Slit homolog 2 protein	SLIT2	tr|A0A087WYV5|A0A087WYV5_HUMAN Slit homolog 2 protein OS=Homo sapiens OX=9606 GN=SLIT2 PE=1 SV=1;tr|X6R3P0|X6R3P0_HUMAN Slit homolog 2 protein OS=Homo sapiens OX=9606 GN=SLIT2 PE=1 SV=1;sp|O94813|SLIT2_HUMAN Slit homolog 2 protein OS=Homo sapiens OX=9606 G	6	3	3	3.8	159.98	1439	1.5	2.3	0	1180000
B7Z3Y3;B7Z3E1;B2R704;B7ZB64;A0A087WZ40;Q14244	HUMAN cDNA FLJ50557, highly similar to Homo sapiens microtubule-associated protein 7 (MAP7), mRNA		tr|B7Z3Y3|B7Z3Y3_HUMAN cDNA FLJ50557, highly similar to Homo sapiens microtubule-associated protein 7 (MAP7), mRNA OS=Homo sapiens OX=9606 PE=2 SV=1;tr|B7Z3E1|B7Z3E1_HUMAN cDNA FLJ50537, highly similar to Homo sapiens microtubule-associated protein 7 (MAP7	6	3	3	5.6	66.967	603	1.5	5.6	6652000	15849000
B3KQ93;A0A0B4J1Y0;A0A087X1P4;Q8N3P8;Q9HCZ1;Q5XKG8	HUMAN cDNA FLJ33155 fis, clone UTERU2000349, highly similar to Zinc finger protein 334		tr|B3KQ93|B3KQ93_HUMAN cDNA FLJ33155 fis, clone UTERU2000349, highly similar to Zinc finger protein 334 OS=Homo sapiens OX=9606 PE=2 SV=1;tr|A0A0B4J1Y0|A0A0B4J1Y0_HUMAN Zinc finger protein 334, isoform CRA_b OS=Homo sapiens OX=9606 GN=ZNF334 PE=1 SV=1;tr|A	6	3	3	4.7	74.993	642	1.4	3.3	3310300	0
Q5XG79;A0A087X208;O00468;B3KMM7	HUMAN AGRN protein (Fragment)	AGRN	tr|Q5XG79|Q5XG79_HUMAN AGRN protein (Fragment) OS=Homo sapiens OX=9606 GN=AGRN PE=2 SV=1;tr|A0A087X208|A0A087X208_HUMAN Agrin OS=Homo sapiens OX=9606 GN=AGRN PE=1 SV=1;sp|O00468|AGRIN_HUMAN Agrin OS=Homo sapiens OX=9606 GN=AGRN PE=1 SV=6	4	3	3	4	73.87	719	0	4	0	1606300
A0A090N8G0;P41250;H7C443;Q75MN1	HUMAN Glycyl-tRNA synthetase	GARS	tr|A0A090N8G0|A0A090N8G0_HUMAN Glycyl-tRNA synthetase OS=Homo sapiens OX=9606 GN=GARS PE=4 SV=1;sp|P41250|GARS_HUMAN Glycine--tRNA ligase OS=Homo sapiens OX=9606 GN=GARS PE=1 SV=3	4	3	3	4.2	77.53	685	1.2	3.1	0	4007700
A0A090N8Y2;P13667	HUMAN Protein disulfide-isomerase A4	ERP70	tr|A0A090N8Y2|A0A090N8Y2_HUMAN Protein disulfide-isomerase A4 OS=Homo sapiens OX=9606 GN=ERP70 PE=2 SV=1;sp|P13667|PDIA4_HUMAN Protein disulfide-isomerase A4 OS=Homo sapiens OX=9606 GN=PDIA4 PE=1 SV=2	2	3	3	4	72.932	645	0	4	0	20310000
A0A0A0MQX1;Q9HD67;B4DIJ5;Q8NCI3;E9PEW5;B7ZA23;B7Z3D4;Q69YP8;B4E0P0;D6RGD1	HUMAN Unconventional myosin-X	MYO10	tr|A0A0A0MQX1|A0A0A0MQX1_HUMAN Unconventional myosin-X OS=Homo sapiens OX=9606 GN=MYO10 PE=1 SV=1;sp|Q9HD67|MYO10_HUMAN Unconventional myosin-X OS=Homo sapiens OX=9606 GN=MYO10 PE=1 SV=3;tr|B4DIJ5|B4DIJ5_HUMAN cDNA FLJ58530, highly similar to Myosin-10 OS=	10	3	3	1.4	238.51	2069	1.4	0	63593000	0
A0A0A0MQZ3;A4UGR9	HUMAN Xin actin-binding repeat-containing protein 2	XIRP2	tr|A0A0A0MQZ3|A0A0A0MQZ3_HUMAN Xin actin-binding repeat-containing protein 2 OS=Homo sapiens OX=9606 GN=XIRP2 PE=1 SV=1;sp|A4UGR9|XIRP2_HUMAN Xin actin-binding repeat-containing protein 2 OS=Homo sapiens OX=9606 GN=XIRP2 PE=1 SV=2	2	3	3	5.2	108.87	963	5.2	0	66484000	0
Q5QTQ6;B4DJS7;A8K885;A0A0A0MRI2;Q9UNH7;G3V5X9	HUMAN MSTP010		tr|Q5QTQ6|Q5QTQ6_HUMAN MSTP010 OS=Homo sapiens OX=9606 PE=2 SV=1;tr|B4DJS7|B4DJS7_HUMAN Sorting nexin 6, isoform CRA_e OS=Homo sapiens OX=9606 GN=SNX6 PE=2 SV=1;tr|A8K885|A8K885_HUMAN Sorting nexin OS=Homo sapiens OX=9606 PE=2 SV=1;tr|A0A0A0MRI2|A0A0A0MRI2	6	3	3	14.8	24.652	216	4.6	10.2	0	6831900
A0A1W2PQ53;A0A1W2PQJ9;A0A1W2PS97;A0A0A0MSE6;A0A1W2PNG1;A0A1W2PPH9;A0A1W2PPQ3;H0Y379;Q5SVK0;A0A1W2PRX6;A0A1W2PNX9;A0A1W2PRA7;A0A1W2PRJ1;A0A1W2PNY8;J3KQ16;S4R2X4;A0A0A0MRC3;A0A1W2PPS2;D5MRH1;A0A1W2PNY7;A0A1W2PQK5;A0A1W2PNQ3;A0A1W2PSD3;A0A1W2PQU4;A0A1W2PQ61;A0A1W2PP94;A0A1W2PNH9;H0Y382;A0A1W2PRE5;A0A1W2PQ93;A0A1W2PP26;H0Y5Z6;B7ZMF5;A0A1W2PRG5;Q5SVJ7;A0A1W2PR56;A0A1W2PP06;A0A1W2PPY5;A0A1W2PNW6;Q5SVK5…	HUMAN Calcium-activated potassium channel subunit alpha-1 (Fragment)	KCNMA1	tr|A0A1W2PQ53|A0A1W2PQ53_HUMAN Calcium-activated potassium channel subunit alpha-1 (Fragment) OS=Homo sapiens OX=9606 GN=KCNMA1 PE=1 SV=1;tr|A0A1W2PQJ9|A0A1W2PQJ9_HUMAN Calcium-activated potassium channel subunit alpha-1 (Fragment) OS=Homo sapiens OX=9606	57	3	3	3.6	125.99	1115	1.7	1.9	0	5677300
F8W9B8;B4E0U7;B4DHG4;A0A0A0MSI8;O00471;G3V4Z7;Q658M3	HUMAN Exocyst complex component 5	EXOC5	tr|F8W9B8|F8W9B8_HUMAN Exocyst complex component 5 OS=Homo sapiens OX=9606 GN=EXOC5 PE=1 SV=1;tr|B4E0U7|B4E0U7_HUMAN cDNA FLJ54264, highly similar to Exocyst complex component 5 OS=Homo sapiens OX=9606 PE=2 SV=1;tr|B4DHG4|B4DHG4_HUMAN cDNA FLJ54619, highly	7	3	3	5	74.34	643	5	1.7	5956300	32653000
Q8NB80;A0A0B4J1Z1;B4DEK2;C9JAB2;Q16629;F8WEA1	HUMAN cDNA FLJ34106 fis, clone FCBBF3008073, highly similar to SPLICING FACTOR, ARGININE/SERINE-RICH 7		tr|Q8NB80|Q8NB80_HUMAN cDNA FLJ34106 fis, clone FCBBF3008073, highly similar to SPLICING FACTOR, ARGININE/SERINE-RICH 7 OS=Homo sapiens OX=9606 PE=2 SV=1;tr|A0A0B4J1Z1|A0A0B4J1Z1_HUMAN Serine/arginine-rich-splicing factor 7 OS=Homo sapiens OX=9606 GN=SRSF7	6	3	3	26.3	15.862	137	8.8	26.3	2315600	22412000
A8K6X3;A0A0C4DG89;Q7L014;H0Y9U3;Q0VGL8;D3DQA6	HUMAN cDNA FLJ78679, highly similar to Homo sapiens DEAD (Asp-Glu-Ala-Asp) box polypeptide 46 (DDX46), mRNA		tr|A8K6X3|A8K6X3_HUMAN cDNA FLJ78679, highly similar to Homo sapiens DEAD (Asp-Glu-Ala-Asp) box polypeptide 46 (DDX46), mRNA OS=Homo sapiens OX=9606 PE=2 SV=1;tr|A0A0C4DG89|A0A0C4DG89_HUMAN Probable ATP-dependent RNA helicase DDX46 OS=Homo sapiens OX=9606	6	3	3	2.9	117.47	1032	0	2.9	0	16148000
A0A0D9SFL3;B0QYK0;C9JGE3;Q01844;H7BY36	HUMAN RNA-binding protein EWS	EWSR1	tr|A0A0D9SFL3|A0A0D9SFL3_HUMAN RNA-binding protein EWS OS=Homo sapiens OX=9606 GN=EWSR1 PE=1 SV=1;tr|B0QYK0|B0QYK0_HUMAN RNA-binding protein EWS OS=Homo sapiens OX=9606 GN=EWSR1 PE=1 SV=1;tr|C9JGE3|C9JGE3_HUMAN EWS RNA-binding protein variant 6 OS=Homo sap	5	3	3	5.1	61.414	584	2.4	5.1	2882700	6413800
B4DFN9;A8K5I0;A0A1U9X7W4;A0A0G2JIW1;Q59EJ3;P0DMV9;P0DMV8;B4E388;B4DNT8;B4DI39;B4DWK5;B4E1T6;B4DNX1;V9GZ37;B3KTT5;B4DVU9;B4E1S9;Q9UQC1	HUMAN cDNA FLJ54303, highly similar to Heat shock 70 kDa protein 1		tr|B4DFN9|B4DFN9_HUMAN cDNA FLJ54303, highly similar to Heat shock 70 kDa protein 1 OS=Homo sapiens OX=9606 PE=2 SV=1;tr|A8K5I0|A8K5I0_HUMAN Epididymis secretory protein Li 103 OS=Homo sapiens OX=9606 GN=HSPA1B PE=2 SV=1;tr|A0A1U9X7W4|A0A1U9X7W4_HUMAN HSPA	18	7	3	13.6	62.452	572	9.6	9.1	11328000	5186900
A0A140VJQ2;A4ZU86;A0A0S2Z491;P06748;Q9NX34;Q9BTI9;A0A0S2Z4G7;E5RGW4;A0A024R3V9;V9HVU7;A0A024RAP1	HUMAN Testicular tissue protein Li 128		tr|A0A140VJQ2|A0A140VJQ2_HUMAN Testicular tissue protein Li 128 OS=Homo sapiens OX=9606 PE=2 SV=1;tr|A4ZU86|A4ZU86_HUMAN Truncated nucleolar phosphoprotein B23 OS=Homo sapiens OX=9606 GN=NPM1 PE=2 SV=1;tr|A0A0S2Z491|A0A0S2Z491_HUMAN Nucleophosmin isoform 2	11	3	3	12	28.4	259	12	5	28460000	23181000
A0A0S2Z4Z0;Q96PK6;Q59GV2;B4DNG4	HUMAN RNA binding motif protein 14 isoform 1 (Fragment)	RBM14	tr|A0A0S2Z4Z0|A0A0S2Z4Z0_HUMAN RNA binding motif protein 14 isoform 1 (Fragment) OS=Homo sapiens OX=9606 GN=RBM14 PE=2 SV=1;sp|Q96PK6|RBM14_HUMAN RNA-binding protein 14 OS=Homo sapiens OX=9606 GN=RBM14 PE=1 SV=2;tr|Q59GV2|Q59GV2_HUMAN RNA binding motif pro	4	3	3	5.1	69.491	669	0	5.1	0	10806000
A0A0S2Z5T3;A0A0S2Z5N0;Q7L4P6;A0A0S2Z6J9	HUMAN BEN domain containing 5 isoform 2	BEND5	tr|A0A0S2Z5T3|A0A0S2Z5T3_HUMAN BEN domain containing 5 isoform 2 OS=Homo sapiens OX=9606 GN=BEND5 PE=2 SV=1;tr|A0A0S2Z5N0|A0A0S2Z5N0_HUMAN BEN domain containing 5 isoform 1 (Fragment) OS=Homo sapiens OX=9606 GN=BEND5 PE=2 SV=1;sp|Q7L4P6|BEND5_HUMAN BEN dom	4	3	3	23.8	14.409	126	23.8	18.3	12105000	8345000
A0A0S2Z5P8;A0A0S2Z5T1;Q8N371;H3BPT5;B4DPM6	HUMAN Jumonji domain containing 5 isoform 2 (Fragment)	JMJD5	tr|A0A0S2Z5P8|A0A0S2Z5P8_HUMAN Jumonji domain containing 5 isoform 2 (Fragment) OS=Homo sapiens OX=9606 GN=JMJD5 PE=2 SV=1;tr|A0A0S2Z5T1|A0A0S2Z5T1_HUMAN Jumonji domain containing 5 isoform 1 (Fragment) OS=Homo sapiens OX=9606 GN=JMJD5 PE=2 SV=1;sp|Q8N371|	5	3	3	7.5	43.675	385	3.9	3.6	0	7207000
A0A0U1RQF0;P49327;Q6PJJ3	HUMAN Fatty acid synthase	FASN	tr|A0A0U1RQF0|A0A0U1RQF0_HUMAN Fatty acid synthase OS=Homo sapiens OX=9606 GN=FASN PE=1 SV=1;sp|P49327|FAS_HUMAN Fatty acid synthase OS=Homo sapiens OX=9606 GN=FASN PE=1 SV=3	3	3	3	1.1	273.2	2509	0.3	1.1	0	10798000
A0A0U1RR93;A0A0U1RQS4;Q9BYB0	HUMAN SH3 and multiple ankyrin repeat domains protein 3	SHANK3	tr|A0A0U1RR93|A0A0U1RR93_HUMAN SH3 and multiple ankyrin repeat domains protein 3 OS=Homo sapiens OX=9606 GN=SHANK3 PE=1 SV=1;tr|A0A0U1RQS4|A0A0U1RQS4_HUMAN SH3 and multiple ankyrin repeat domains protein 3 OS=Homo sapiens OX=9606 GN=SHANK3 PE=1 SV=1;sp|Q9B	3	3	3	2.5	184.32	1724	1.8	0.7	32885000	0
A0A126LAX2	HUMAN Large tegument protein	U31	tr|A0A126LAX2|A0A126LAX2_HUMAN Large tegument protein OS=Homo sapiens OX=9606 GN=U31 PE=3 SV=1	1	3	3	2.4	240.03	2077	2.4	0	87517000	0
A0A140CZL4;Q6FHT1;Q6FHP1;B4DUC8;Q13126;A0A140CZL5;Q05DJ2;J3QSB7	HUMAN S-methyl-5-thioadenosine phosphorylase	MTAP-ANRIL fusion	tr|A0A140CZL4|A0A140CZL4_HUMAN S-methyl-5-thioadenosine phosphorylase OS=Homo sapiens OX=9606 GN=MTAP-ANRIL fusion PE=2 SV=1;tr|Q6FHT1|Q6FHT1_HUMAN S-methyl-5-thioadenosine phosphorylase OS=Homo sapiens OX=9606 GN=MTAP PE=2 SV=1;tr|Q6FHP1|Q6FHP1_HUMAN MT	8	3	3	9.5	30.188	274	9.5	0	10053000	0
A0A140T8Y7;Q9P2K1;D6R9V3;H0Y941	HUMAN Coiled-coil and C2 domain-containing protein 2A (Fragment)	CC2D2A	tr|A0A140T8Y7|A0A140T8Y7_HUMAN Coiled-coil and C2 domain-containing protein 2A (Fragment) OS=Homo sapiens OX=9606 GN=CC2D2A PE=1 SV=1;sp|Q9P2K1|C2D2A_HUMAN Coiled-coil and C2 domain-containing protein 2A OS=Homo sapiens OX=9606 GN=CC2D2A PE=1 SV=3;tr|D6R9V	4	3	3	1.9	166.68	1453	1.9	0	124770000	0
H0UID4;H0UID3;Q68DI0;A8K916;A8K0G3;A0A140VJE8;P63010;Q96EL6;B4E261;B4DWG4;A0A087X253;H0UID5;B4DIL5;A0A087WU93;A0A087WZQ6;A0A087WYD1	HUMAN AP complex subunit beta	AP2B1	tr|H0UID4|H0UID4_HUMAN AP complex subunit beta OS=Homo sapiens OX=9606 GN=AP2B1 PE=3 SV=1;tr|H0UID3|H0UID3_HUMAN AP complex subunit beta OS=Homo sapiens OX=9606 GN=AP2B1 PE=3 SV=1;tr|Q68DI0|Q68DI0_HUMAN AP complex subunit beta OS=Homo sapiens OX=9606 GN=DK	16	4	3	4.5	104.34	935	1.5	3	0	20109000
C9JXA2;Q6P4R6;A8K5U6;A0A140VJJ0;P29320;E2I6F6	HUMAN Ephrin type-A receptor 3	EPHA3	tr|C9JXA2|C9JXA2_HUMAN Ephrin type-A receptor 3 OS=Homo sapiens OX=9606 GN=EPHA3 PE=1 SV=1;tr|Q6P4R6|Q6P4R6_HUMAN EPH receptor A3 OS=Homo sapiens OX=9606 GN=EPHA3 PE=2 SV=1;tr|A8K5U6|A8K5U6_HUMAN cDNA FLJ77258, highly similar to Homo sapiens EPH receptor A	6	3	3	4	103.14	918	1.4	4	5892800	2292400
O60382;A0A140VK53;Q9UQ35	HUMAN KIAA0324 (Fragment)	KIAA0324	tr|O60382|O60382_HUMAN KIAA0324 (Fragment) OS=Homo sapiens OX=9606 GN=KIAA0324 PE=4 SV=1;tr|A0A140VK53|A0A140VK53_HUMAN Testicular secretory protein Li 53 OS=Homo sapiens OX=9606 PE=2 SV=1;sp|Q9UQ35|SRRM2_HUMAN Serine/arginine repetitive matrix protein 2 O	3	3	3	1.8	191.3	1791	0.6	1.8	19969000	3508900
A0A1W2PQS1;Q75L23;A0A140VK70;P35998	HUMAN 26S proteasome regulatory subunit 7	PSMC2	tr|A0A1W2PQS1|A0A1W2PQS1_HUMAN 26S proteasome regulatory subunit 7 OS=Homo sapiens OX=9606 GN=PSMC2 PE=1 SV=1;tr|Q75L23|Q75L23_HUMAN Uncharacterized protein PSMC2 (Fragment) OS=Homo sapiens OX=9606 GN=PSMC2 PE=3 SV=1;tr|A0A140VK70|A0A140VK70_HUMAN Testis s	4	3	3	9.8	44.86	400	4.2	5.5	0	2352400
A0A1B0GTU3;A0A140VK74;Q96L93;H0Y534	HUMAN Kinesin-like protein KIF16B	KIF16B	tr|A0A1B0GTU3|A0A1B0GTU3_HUMAN Kinesin-like protein KIF16B OS=Homo sapiens OX=9606 GN=KIF16B PE=1 SV=1;tr|A0A140VK74|A0A140VK74_HUMAN Testis secretory sperm-binding protein Li 201a OS=Homo sapiens OX=9606 PE=2 SV=1;sp|Q96L93|KI16B_HUMAN Kinesin-like protei	4	3	3	2.6	146.32	1266	2	0.6	52079000	0
A0A140VKC0;Q16222	HUMAN Testis tissue sperm-binding protein Li 37a		tr|A0A140VKC0|A0A140VKC0_HUMAN Testis tissue sperm-binding protein Li 37a OS=Homo sapiens OX=9606 PE=2 SV=1;sp|Q16222|UAP1_HUMAN UDP-N-acetylhexosamine pyrophosphorylase OS=Homo sapiens OX=9606 GN=UAP1 PE=1 SV=3	2	3	3	7.7	57.028	505	3.6	4.2	0	27788000
A0A172Q3A1;B4E173;Q8IUK5;J3QRR7;C9JWQ3;B3KSI0;Q6ZSC8	HUMAN Tumor endothelial marker 7 (Fragment)	TEM7	tr|A0A172Q3A1|A0A172Q3A1_HUMAN Tumor endothelial marker 7 (Fragment) OS=Homo sapiens OX=9606 GN=TEM7 PE=2 SV=1;tr|B4E173|B4E173_HUMAN cDNA FLJ58221, highly similar to Plexin domain-containing protein 1 OS=Homo sapiens OX=9606 GN=PLXDC1 PE=1 SV=1;sp|Q8IUK5|	7	3	3	13.1	45.118	404	13.1	1.7	20059000	0
H7C087;A0A1B0GU75;Q504Y3;C9JFK0	HUMAN Zinc finger CW-type PWWP domain protein 2 (Fragment)	ZCWPW2	tr|H7C087|H7C087_HUMAN Zinc finger CW-type PWWP domain protein 2 (Fragment) OS=Homo sapiens OX=9606 GN=ZCWPW2 PE=4 SV=1;tr|A0A1B0GU75|A0A1B0GU75_HUMAN Uncharacterized protein OS=Homo sapiens OX=9606 PE=4 SV=1;sp|Q504Y3|ZCPW2_HUMAN Zinc finger CW-type PWWP	4	3	3	37	19.333	165	21.8	15.2	8261300	0
A0A1B0GV09;Q9H9B1;A0A0D9SEQ1;A0A1B0GVZ8;A0A1B0GUD1;A0A1B0GU48;Q71M33;A0A0D9SER9;A0A0D9SFX4;A0A1B0GW79;A0PJE0;A0A1W2PPZ7;A0A0C4DGF8	HUMAN Histone-lysine N-methyltransferase EHMT1	EHMT1	tr|A0A1B0GV09|A0A1B0GV09_HUMAN Histone-lysine N-methyltransferase EHMT1 OS=Homo sapiens OX=9606 GN=EHMT1 PE=1 SV=1;sp|Q9H9B1|EHMT1_HUMAN Histone-lysine N-methyltransferase EHMT1 OS=Homo sapiens OX=9606 GN=EHMT1 PE=1 SV=4;tr|A0A0D9SEQ1|A0A0D9SEQ1_HUMAN Hist	13	3	3	3.2	138.25	1267	1.3	1.9	42708000	0
G3V1S6;B7Z6K2;A0A1L7NY50;A0A1L7NY41;Q10471;B7Z462	HUMAN Polypeptide N-acetylgalactosaminyltransferase	GALNT2	tr|G3V1S6|G3V1S6_HUMAN Polypeptide N-acetylgalactosaminyltransferase OS=Homo sapiens OX=9606 GN=GALNT2 PE=3 SV=1;tr|B7Z6K2|B7Z6K2_HUMAN Polypeptide N-acetylgalactosaminyltransferase OS=Homo sapiens OX=9606 PE=2 SV=1;tr|A0A1L7NY50|A0A1L7NY50_HUMAN Polypepti	6	3	3	5.4	60.793	533	1.7	3.8	0	29952000
A0A1W2PPP6;A0A1W2PS93;E9PPJ9;A0A1W2PQA7;A0A1W2PNY5;A0A1W2PQZ6;A0A1W2PRF0;A0A1W2PRJ0;A0A1X7SBS0;A0A1W2PR08;A0A1W2PRF5;B1B1I7;G5E9D4;Q96EB1	HUMAN Elongator complex protein 4	ELP4	tr|A0A1W2PPP6|A0A1W2PPP6_HUMAN Elongator complex protein 4 OS=Homo sapiens OX=9606 GN=ELP4 PE=1 SV=1;tr|A0A1W2PS93|A0A1W2PS93_HUMAN Elongator complex protein 4 OS=Homo sapiens OX=9606 GN=ELP4 PE=1 SV=1	14	3	3	5	47.476	424	2.1	4	0	64239000
A0A1W2PPZ5;P23193;B7Z4W0;A0A1W2PRL9;B7Z4S1;E5RK46;A0A1W2PS15;A0A1W2PPV7;E5RJ93;E5RIS7;Q5JRI7;A0A0A0MT58;Q6IB64;Q15560	HUMAN Transcription elongation factor A protein 1	TCEA1	tr|A0A1W2PPZ5|A0A1W2PPZ5_HUMAN Transcription elongation factor A protein 1 OS=Homo sapiens OX=9606 GN=TCEA1 PE=1 SV=1;sp|P23193|TCEA1_HUMAN Transcription elongation factor A protein 1 OS=Homo sapiens OX=9606 GN=TCEA1 PE=1 SV=2;tr|B7Z4W0|B7Z4W0_HUMAN cDNA F	14	4	3	14.6	33.935	301	4	10.6	0	4383300
A0A1X7SBZ2;A0A1W2PQ51;Q59F66;Q92841;B4DZQ7;A0A0U1RQJ0	HUMAN Probable ATP-dependent RNA helicase DDX17	DDX17	tr|A0A1X7SBZ2|A0A1X7SBZ2_HUMAN Probable ATP-dependent RNA helicase DDX17 OS=Homo sapiens OX=9606 GN=DDX17 PE=1 SV=1;tr|A0A1W2PQ51|A0A1W2PQ51_HUMAN Probable ATP-dependent RNA helicase DDX17 OS=Homo sapiens OX=9606 GN=DDX17 PE=1 SV=1;tr|Q59F66|Q59F66_HUMAN D	6	7	3	9.6	80.253	729	5.9	8.2	0	13726000
A0A2P9A9P6	HUMAN Uncharacterized protein	BQ8482_100043	tr|A0A2P9A9P6|A0A2P9A9P6_HUMAN Uncharacterized protein OS=Homo sapiens OX=9606 GN=BQ8482_100043 PE=3 SV=1	1	3	3	1.5	245.89	2279	1.1	0.4	11083000	0
A0A2P9AAP7	HUMAN Chaperone Hsp70, co-chaperone with DnaJ	dnaK	tr|A0A2P9AAP7|A0A2P9AAP7_HUMAN Chaperone Hsp70, co-chaperone with DnaJ OS=Homo sapiens OX=9606 GN=dnaK PE=3 SV=1	1	4	3	5.6	74.941	696	5.6	2	11025000	0
A0A2P9AAZ9	HUMAN Helicase domain-containing protein	BQ8482_110203	tr|A0A2P9AAZ9|A0A2P9AAZ9_HUMAN Helicase domain-containing protein OS=Homo sapiens OX=9606 GN=BQ8482_110203 PE=4 SV=1	1	3	3	2.9	170.99	1561	2.9	0	8166600	0
A0A2P9ACG3	HUMAN DNA polymerase III, subunits gamma and tau	BQ8482_110746	tr|A0A2P9ACG3|A0A2P9ACG3_HUMAN DNA polymerase III, subunits gamma and tau OS=Homo sapiens OX=9606 GN=BQ8482_110746 PE=4 SV=1	1	3	3	9.6	65.63	615	9.6	1.8	2705300	4992400
A0A2P9AJI2;A0A2P9AAB8	HUMAN Cytochrome b	petB	tr|A0A2P9AJI2|A0A2P9AJI2_HUMAN Cytochrome b OS=Homo sapiens OX=9606 GN=petB PE=4 SV=1	2	3	3	8.1	48.572	434	3.2	4.8	2257200	0
A0A2P9ARV4;A0A2P9AN62	HUMAN Adenylate/guanylate cyclase	BQ8482_380084	tr|A0A2P9ARV4|A0A2P9ARV4_HUMAN Adenylate/guanylate cyclase OS=Homo sapiens OX=9606 GN=BQ8482_380084 PE=4 SV=1	2	3	3	5.9	82.138	745	5.9	0	18505000	0
A0A2P9AST2	HUMAN Uncharacterized protein	BQ8482_390002	tr|A0A2P9AST2|A0A2P9AST2_HUMAN Uncharacterized protein OS=Homo sapiens OX=9606 GN=BQ8482_390002 PE=4 SV=1	1	3	3	5.6	66.523	621	2.1	3.5	0	679300
A0A2P9AUR6	HUMAN Heparinase II/III family protein	BQ8482_540004	tr|A0A2P9AUR6|A0A2P9AUR6_HUMAN Heparinase II/III family protein OS=Homo sapiens OX=9606 GN=BQ8482_540004 PE=4 SV=1	1	3	3	5.6	62.921	574	5.6	3.5	1032100000	156600000
A0A2R8YFD1;A0A2R8Y3X5;E5KLK0;E5KLM2;A0A2R8YE78;A0A2R8YDM2;C9JMB8;E5KLM0;E5KLJ9;E5KLM1;E5KLL9;O60313;H7C141;Q6PEK6;A0A2R8Y4G4;A0A2R8Y4Q3;A0A2R8YD53;A0A2R8YGE5	HUMAN Dynamin-like 120 kDa protein, mitochondrial (Fragment)	OPA1	tr|A0A2R8YFD1|A0A2R8YFD1_HUMAN Dynamin-like 120 kDa protein, mitochondrial (Fragment) OS=Homo sapiens OX=9606 GN=OPA1 PE=1 SV=1;tr|A0A2R8Y3X5|A0A2R8Y3X5_HUMAN Dynamin-like 120 kDa protein, mitochondrial OS=Homo sapiens OX=9606 GN=OPA1 PE=1 SV=1;tr|E5KLK0|E	18	3	3	5.6	72.406	623	2.9	2.7	0	6009800
I6L9B1;Q59FD8;E9PII3;E9PK52;A0A2R8Y5B3;E9PHY5;O43491;E9PRG1;E9PIG0;E9PQD2	HUMAN EPB41L2 protein	EPB41L2	tr|I6L9B1|I6L9B1_HUMAN EPB41L2 protein OS=Homo sapiens OX=9606 GN=EPB41L2 PE=1 SV=1;tr|Q59FD8|Q59FD8_HUMAN EPB41L2 protein variant (Fragment) OS=Homo sapiens OX=9606 PE=2 SV=1;tr|E9PII3|E9PII3_HUMAN Band 4.1-like protein 2 OS=Homo sapiens OX=9606 GN=EPB41L	10	3	3	3.8	71.642	633	3.8	1.1	29278000	8103300
A0A2R8Y5Z7;A0A2R8Y8B3;A0A2R8YDW2;A0A2R8Y4X2;A0A2R8Y685;A0A2R8YD40;A0A2R8YDJ9;A0A2R8YER1;A0A2R8Y8C1;B3KY63;A0A2R8Y425;A0A2R8Y5J0;A0A2R8YFK9;A0A2U3TZM0;A0A2R8YFD8;F5GWX5;A0A2R8Y212;A0A2R8Y521;A0A0C4DGG9;Q14839	HUMAN Chromodomain-helicase-DNA-binding protein 4	CHD4	tr|A0A2R8Y5Z7|A0A2R8Y5Z7_HUMAN Chromodomain-helicase-DNA-binding protein 4 OS=Homo sapiens OX=9606 GN=CHD4 PE=1 SV=1;tr|A0A2R8Y8B3|A0A2R8Y8B3_HUMAN Chromodomain-helicase-DNA-binding protein 4 OS=Homo sapiens OX=9606 GN=CHD4 PE=1 SV=1;tr|A0A2R8YDW2|A0A2R8YD	20	3	3	2.4	162.55	1425	1.8	0.6	6479100	0
A0A2R8Y6H3;H0Y770;A0A2R8Y7U0;O75140;B4DGG3;A0A2R8YF50;A0A2R8Y6H8;H7C1T0;A0A2R8YF97;A0A2R8Y5E9;A0A2R8Y7U6;A0A2R8Y6V4;A0A2R8Y5T1;A0A2R8Y842;A0A2R8YEW8;A0A2R8Y5K9;A0A2R8Y721	HUMAN GATOR complex protein DEPDC5	DEPDC5	tr|A0A2R8Y6H3|A0A2R8Y6H3_HUMAN GATOR complex protein DEPDC5 OS=Homo sapiens OX=9606 GN=DEPDC5 PE=1 SV=1;tr|H0Y770|H0Y770_HUMAN GATOR complex protein DEPDC5 OS=Homo sapiens OX=9606 GN=DEPDC5 PE=1 SV=2;tr|A0A2R8Y7U0|A0A2R8Y7U0_HUMAN GATOR complex protein DEP	17	3	3	2.3	173.02	1525	1.3	1.6	53578000	523890
E7ETD6;E9PE19;A0A2R8Y7Q1;Q12830;F5GXF5;Q9H5E0;J3QQQ8;J3KSK9;B4DJV8;A0A0A0MR81;B4DDK2;B4DM40	HUMAN Nucleosome-remodeling factor subunit BPTF (Fragment)	BPTF	tr|E7ETD6|E7ETD6_HUMAN Nucleosome-remodeling factor subunit BPTF (Fragment) OS=Homo sapiens OX=9606 GN=BPTF PE=1 SV=3;tr|E9PE19|E9PE19_HUMAN Nucleosome-remodeling factor subunit BPTF OS=Homo sapiens OX=9606 GN=BPTF PE=1 SV=3;tr|A0A2R8Y7Q1|A0A2R8Y7Q1_HUMAN	12	3	3	0.9	308.07	2764	0	0.9	0	21699000
A0A2R8YDI1;A0A2R8Y852;P39880;B4DMN0;A0A097ZMP4;A0A097ZMP6;Q13948	HUMAN Homeobox protein cut-like	CUX1	tr|A0A2R8YDI1|A0A2R8YDI1_HUMAN Homeobox protein cut-like OS=Homo sapiens OX=9606 GN=CUX1 PE=1 SV=1;tr|A0A2R8Y852|A0A2R8Y852_HUMAN Homeobox protein cut-like OS=Homo sapiens OX=9606 GN=CUX1 PE=1 SV=1;sp|P39880|CUX1_HUMAN Homeobox protein cut-like 1 OS=Homo s	7	3	3	2.9	148.57	1358	1.6	1.3	28757000	0
C9JMN1;A0A2S1ZR87;A0A2S1ZR79;Q96SB8;C9JEF0;A0A087WWI9;A0A0A0MRY1	HUMAN Structural maintenance of chromosomes protein 6 (Fragment)	SMC6	tr|C9JMN1|C9JMN1_HUMAN Structural maintenance of chromosomes protein 6 (Fragment) OS=Homo sapiens OX=9606 GN=SMC6 PE=1 SV=1;tr|A0A2S1ZR87|A0A2S1ZR87_HUMAN Structural maintenance of chromosomes protein 6 OS=Homo sapiens OX=9606 GN=SMC6 PE=2 SV=1;tr|A0A2S1ZR	7	3	3	3.9	84.519	740	2.3	1.6	21532000	0
A0A2X0SFH6;Q8IZD9;A3KMG4	HUMAN DOCK3 (Fragment)	DOCK3	tr|A0A2X0SFH6|A0A2X0SFH6_HUMAN DOCK3 (Fragment) OS=Homo sapiens OX=9606 GN=DOCK3 PE=4 SV=1;sp|Q8IZD9|DOCK3_HUMAN Dedicator of cytokinesis protein 3 OS=Homo sapiens OX=9606 GN=DOCK3 PE=1 SV=1	3	3	3	2.7	233.33	2032	1.5	2	636110	413510
B7Z2T3;B7Z6R6;B7Z1H0;A0AVF1;F8WEZ4;Q96CU4	HUMAN Intraflagellar transport protein 56	TTC26	tr|B7Z2T3|B7Z2T3_HUMAN Intraflagellar transport protein 56 OS=Homo sapiens OX=9606 GN=TTC26 PE=1 SV=1;tr|B7Z6R6|B7Z6R6_HUMAN Intraflagellar transport protein 56 OS=Homo sapiens OX=9606 GN=TTC26 PE=1 SV=1;tr|B7Z1H0|B7Z1H0_HUMAN cDNA FLJ53971 OS=Homo sapiens	6	3	3	6.4	48.788	423	6.4	0	914970	0
A1L3A9;Q66K14;G3V133;B3KM54;B9A6K8;H0YB08;B4E3K0;B3KQE0	HUMAN TBC1 domain family, member 9B (With GRAM domain)	TBC1D9B	tr|A1L3A9|A1L3A9_HUMAN TBC1 domain family, member 9B (With GRAM domain) OS=Homo sapiens OX=9606 GN=TBC1D9B PE=2 SV=1;sp|Q66K14|TBC9B_HUMAN TBC1 domain family member 9B OS=Homo sapiens OX=9606 GN=TBC1D9B PE=1 SV=3;tr|G3V133|G3V133_HUMAN KIAA0676 protein, is	8	3	3	6.1	138.54	1232	4.5	1.5	0	2283500
A2NX49;A0A024R0Y2;B2ZZ90;Q13085;O00763;B4DYM0;Q59GJ9	HUMAN Acetyl-CoA carboxylase		tr|A2NX49|A2NX49_HUMAN Acetyl-CoA carboxylase OS=Homo sapiens OX=9606 PE=2 SV=1;tr|A0A024R0Y2|A0A024R0Y2_HUMAN HCG30204, isoform CRA_a OS=Homo sapiens OX=9606 GN=hCG_30204 PE=4 SV=1;tr|B2ZZ90|B2ZZ90_HUMAN Acetyl-Coenzyme A carboxylase alpha OS=Homo sapiens	7	3	3	1.4	264.54	2339	0.6	0.8	420370	0
Q6ZP55;A2RRD8;A0A0U1RQK1	HUMAN cDNA FLJ26482 fis, clone KDN05127	DKFZp686G16228	tr|Q6ZP55|Q6ZP55_HUMAN cDNA FLJ26482 fis, clone KDN05127 OS=Homo sapiens OX=9606 GN=DKFZp686G16228 PE=2 SV=1;sp|A2RRD8|ZN320_HUMAN Zinc finger protein 320 OS=Homo sapiens OX=9606 GN=ZNF320 PE=1 SV=1;tr|A0A0U1RQK1|A0A0U1RQK1_HUMAN Uncharacterized protein (F	3	4	3	10.3	46.44	397	4	6.3	0	13527000
A3KMH1;B3KT81	HUMAN von Willebrand factor A domain-containing protein 8	VWA8	sp|A3KMH1|VWA8_HUMAN von Willebrand factor A domain-containing protein 8 OS=Homo sapiens OX=9606 GN=VWA8 PE=1 SV=2	2	3	3	2.2	214.82	1905	1.1	1	0	5415200
A4PB67;Q3T8J9;Q8N7A2;Q9NXJ9;A4PB68;Q14BN2;A0A087WUE6;A4PBF6	HUMAN YY1AP-related protein1		tr|A4PB67|A4PB67_HUMAN YY1AP-related protein1 OS=Homo sapiens OX=9606 PE=2 SV=1;sp|Q3T8J9|GON4L_HUMAN GON-4-like protein OS=Homo sapiens OX=9606 GN=GON4L PE=1 SV=1	8	3	3	3.1	248.35	2240	2.6	1.5	40928000	16966000
A5PKX7;A5PLL3;C9K0F9		MYST3	tr|A5PKX7|A5PKX7_HUMAN Histone acetyltransferase (Fragment) OS=Homo sapiens OX=9606 GN=MYST3 PE=2 SV=1;tr|A5PLL3|A5PLL3_HUMAN Histone acetyltransferase OS=Homo sapiens OX=9606 GN=KAT6A PE=1 SV=1	3	3	3	5.7	131.77	1149	4.8	0.9	11275000	0
A5YKK6;B3KPW6;B4DYL7		CNOT1	sp|A5YKK6|CNOT1_HUMAN CCR4-NOT transcription complex subunit 1 OS=Homo sapiens OX=9606 GN=CNOT1 PE=1 SV=2	3	3	3	2.3	266.94	2376	2.3	0	350040	0
Q9H319;Q53SB5;Q45VM8;Q45VM7;Q45VM6;L7RDA5;A5Z217;P17661;B4DUI0			tr|Q9H319|Q9H319_HUMAN Mutant desmin OS=Homo sapiens OX=9606 PE=2 SV=1;tr|Q53SB5|Q53SB5_HUMAN Desmin, isoform CRA_a OS=Homo sapiens OX=9606 GN=tmp_locus_29 PE=3 SV=1;tr|Q45VM8|Q45VM8_HUMAN Mutant desmin OS=Homo sapiens OX=9606 PE=2 SV=1;tr|Q45VM7|Q45VM7_HU	9	7	3	10.2	53.565	470	10.2	10.2	2585900	3023700
A6MW40;Q9NTG1			tr|A6MW40|A6MW40_HUMAN PKDREJ (Fragment) OS=Homo sapiens OX=9606 PE=4 SV=1;sp|Q9NTG1|PKDRE_HUMAN Polycystic kidney disease and receptor for egg jelly-related protein OS=Homo sapiens OX=9606 GN=PKDREJ PE=2 SV=2	2	3	3	1.5	255.45	2255	1.5	0.4	21650000	6911800
A6NJA2;D3DUG9;B2RD79;P54578;B3KTG4;J3QQT6;J3KS55		USP14	tr|A6NJA2|A6NJA2_HUMAN Ubiquitin carboxyl-terminal hydrolase 14 OS=Homo sapiens OX=9606 GN=USP14 PE=1 SV=2;tr|D3DUG9|D3DUG9_HUMAN Ubiquitin specific peptidase 14 (TRNA-guanine transglycosylase), isoform CRA_a OS=Homo sapiens OX=9606 GN=USP14 PE=3 SV=1;tr|B	7	3	3	8	51.086	448	0	8	0	3310600
A6NLJ7;D6RE83;V9HW74;P09936;B2RD14;D6R974;D6R956		UCHL1	tr|A6NLJ7|A6NLJ7_HUMAN Ubiquitin carboxyl-terminal hydrolase OS=Homo sapiens OX=9606 GN=UCHL1 PE=2 SV=1;tr|D6RE83|D6RE83_HUMAN Ubiquitin carboxyl-terminal hydrolase OS=Homo sapiens OX=9606 GN=UCHL1 PE=1 SV=1;tr|V9HW74|V9HW74_HUMAN Ubiquitin carboxyl-termin	7	3	3	27.5	15.69	142	14.8	12.7	0	20748000
A7BI36;Q9P2E9;Q32NB1;A2A2S5;F8W7S5;A1A5C5;A1A5C4;A0A087WVV2		RRBP1	tr|A7BI36|A7BI36_HUMAN p180/ribosome receptor OS=Homo sapiens OX=9606 GN=RRBP1 PE=2 SV=2;sp|Q9P2E9|RRBP1_HUMAN Ribosome-binding protein 1 OS=Homo sapiens OX=9606 GN=RRBP1 PE=1 SV=5;tr|Q32NB1|Q32NB1_HUMAN RRBP1 protein (Fragment) OS=Homo sapiens OX=9606 GN=	8	3	3	16.3	165.75	1540	16.3	0	10061000	0
Q75MN6;A7MBM6;Q8NEZ4;H7BY37		MLL3	tr|Q75MN6|Q75MN6_HUMAN Uncharacterized protein MLL3 (Fragment) OS=Homo sapiens OX=9606 GN=MLL3 PE=4 SV=1;tr|A7MBM6|A7MBM6_HUMAN MLL3 protein (Fragment) OS=Homo sapiens OX=9606 GN=MLL3 PE=2 SV=1;sp|Q8NEZ4|KMT2C_HUMAN Histone-lysine N-methyltransferase 2C OS	4	3	3	2.4	239.41	2185	2.4	1.5	10893000	769460
V9HWF5;A8K486;P62937;B4DM82;Q71V99;B2RE56;F8WE65;C9J5S7;P0DN37;P0DN26;A0A0H2UH34;A0A0B4J2A2;A0A075B767;A0A075B759;B2RXF3;Q9Y536;F5H284		HEL-S-69p	tr|V9HWF5|V9HWF5_HUMAN Peptidyl-prolyl cis-trans isomerase OS=Homo sapiens OX=9606 GN=HEL-S-69p PE=1 SV=1;tr|A8K486|A8K486_HUMAN Peptidyl-prolyl cis-trans isomerase OS=Homo sapiens OX=9606 PE=2 SV=1;sp|P62937|PPIA_HUMAN Peptidyl-prolyl cis-trans isomerase	17	3	3	16.4	18.012	165	16.4	0	7830400	0
A8K4F3;A2RRL9;Q9H171			tr|A8K4F3|A8K4F3_HUMAN cDNA FLJ76162, highly similar to Homo sapiens Z-DNA binding protein 1 (ZBP1), mRNA OS=Homo sapiens OX=9606 PE=2 SV=1;tr|A2RRL9|A2RRL9_HUMAN Z-DNA binding protein 1 OS=Homo sapiens OX=9606 GN=ZBP1 PE=1 SV=1;sp|Q9H171|ZBP1_HUMAN Z-DNA-	3	3	3	7.9	46.299	429	7.5	2.3	0	4741200
Q5QNZ2;Q53GB3;Q08ET0;A8K4W2;P24539		ATP5PB	tr|Q5QNZ2|Q5QNZ2_HUMAN ATP synthase peripheral stalk-membrane subunit b OS=Homo sapiens OX=9606 GN=ATP5PB PE=1 SV=1;tr|Q53GB3|Q53GB3_HUMAN ATP synthase, H+ transporting, mitochondrial F0 complex, subunit b isoform 1 variant (Fragment) OS=Homo sapiens OX=96	5	3	3	13.8	22.275	195	4.1	9.7	3604000	0
A8K5H7;Q96I63;Q96TA2;R4GNA5;Q5T8D2;Q5T8D1;Q9Y2Q2;Q9NQ51			tr|A8K5H7|A8K5H7_HUMAN cDNA FLJ77542, highly similar to Homo sapiens YME1-like 1 (S. cerevisiae) (YME1L1), transcript variant 3, mRNA OS=Homo sapiens OX=9606 PE=2 SV=1;tr|Q96I63|Q96I63_HUMAN ATP-dependent zinc metalloprotease YME1L1 OS=Homo sapiens OX=9606	8	3	3	6	79.844	716	2.5	3.5	0	3878800
A8K5W7;Q9NSE4			tr|A8K5W7|A8K5W7_HUMAN cDNA FLJ75180, highly similar to Homo sapiens mitochondrial isoleucine tRNA synthetase, mRNA OS=Homo sapiens OX=9606 PE=2 SV=1;sp|Q9NSE4|SYIM_HUMAN Isoleucine--tRNA ligase, mitochondrial OS=Homo sapiens OX=9606 GN=IARS2 PE=1 SV=2	2	3	3	3.5	105.94	940	0	3.5	0	4022600
A8K6V3;Q15393;B3KM77;B3KQH1			tr|A8K6V3|A8K6V3_HUMAN cDNA FLJ78677, highly similar to Homo sapiens splicing factor 3b, subunit 3, 130kDa (SF3B3), mRNA OS=Homo sapiens OX=9606 PE=2 SV=1;sp|Q15393|SF3B3_HUMAN Splicing factor 3B subunit 3 OS=Homo sapiens OX=9606 GN=SF3B3 PE=1 SV=4	4	3	3	2	135.58	1217	0	2	0	0
A8K734;Q96QV1			tr|A8K734|A8K734_HUMAN cDNA FLJ77575, highly similar to Homo sapiens hedgehog interacting protein (HHIP), mRNA OS=Homo sapiens OX=9606 PE=2 SV=1;sp|Q96QV1|HHIP_HUMAN Hedgehog-interacting protein OS=Homo sapiens OX=9606 GN=HHIP PE=1 SV=3	2	3	3	5.1	78.834	700	4.9	1.3	0	3372300
A8K897;H3BVG0;Q8N1F7;H3BNN5;H3BV11;H3BRI8;H3BM93;H3BPA9			tr|A8K897|A8K897_HUMAN Nuclear pore complex protein Nup93 OS=Homo sapiens OX=9606 PE=2 SV=1;tr|H3BVG0|H3BVG0_HUMAN Nuclear pore complex protein Nup93 OS=Homo sapiens OX=9606 GN=NUP93 PE=1 SV=1;sp|Q8N1F7|NUP93_HUMAN Nuclear pore complex protein Nup93 OS=Hom	8	3	3	3.2	93.381	819	2	2.2	8620600	0
A8K905;Q8WTT2;B4DXL4			tr|A8K905|A8K905_HUMAN Nucleolar complex protein 3 homolog OS=Homo sapiens OX=9606 PE=2 SV=1;sp|Q8WTT2|NOC3L_HUMAN Nucleolar complex protein 3 homolog OS=Homo sapiens OX=9606 GN=NOC3L PE=1 SV=1	3	3	3	3.4	92.548	800	3.4	0.9	39733000	194300
B7ZLX8;B3KU11;B0YJ56;A8KA30;Q9BXW6		OSBPL1A	tr|B7ZLX8|B7ZLX8_HUMAN Oxysterol-binding protein OS=Homo sapiens OX=9606 GN=OSBPL1A PE=2 SV=1;tr|B3KU11|B3KU11_HUMAN Oxysterol-binding protein OS=Homo sapiens OX=9606 PE=2 SV=1;tr|B0YJ56|B0YJ56_HUMAN Oxysterol-binding protein OS=Homo sapiens OX=9606 GN=OSB	5	3	3	2.1	108.49	950	1.1	1.8	1407100	0
A8KAK1;Q9NYU2;H7BZG0;Q9NYU1			tr|A8KAK1|A8KAK1_HUMAN cDNA FLJ77398, highly similar to Homo sapiens UDP-glucose ceramide glucosyltransferase-like 1, transcript variant 2, mRNA OS=Homo sapiens OX=9606 PE=2 SV=1;sp|Q9NYU2|UGGG1_HUMAN UDP-glucose:glycoprotein glucosyltransferase 1 OS=Homo	4	3	3	1.6	175	1531	0	1.6	0	14448000
B0I1S0;Q8NCM8;H0YDE0;Q49AI6			tr|B0I1S0|B0I1S0_HUMAN DYNC2H1 variant protein OS=Homo sapiens OX=9606 PE=2 SV=1;sp|Q8NCM8|DYHC2_HUMAN Cytoplasmic dynein 2 heavy chain 1 OS=Homo sapiens OX=9606 GN=DYNC2H1 PE=1 SV=4	4	3	3	0.8	492.64	4307	0.5	0.4	3766100	2223700
H7C4D8;B0I1T3;Q13402;Q59F32;B9A012;A0A087WT71		MYO7A	tr|H7C4D8|H7C4D8_HUMAN Unconventional myosin-VIIa (Fragment) OS=Homo sapiens OX=9606 GN=MYO7A PE=1 SV=1;tr|B0I1T3|B0I1T3_HUMAN MYO7A variant protein (Fragment) OS=Homo sapiens OX=9606 PE=2 SV=1;sp|Q13402|MYO7A_HUMAN Unconventional myosin-VIIa OS=Homo sapie	6	3	3	2.1	155.92	1357	1.4	1.3	6292800	0
B1AK87;B2R7T8;B1AK88;B4DWA6;Q7L4N0;P47756;B1AK85		CAPZB	tr|B1AK87|B1AK87_HUMAN Capping protein (Actin filament) muscle Z-line, beta, isoform CRA_a OS=Homo sapiens OX=9606 GN=CAPZB PE=1 SV=1;tr|B2R7T8|B2R7T8_HUMAN cDNA, FLJ93598, highly similar to Homo sapiens capping protein (actin filament) muscle Z-line, beta	7	3	3	10.4	29.295	260	6.9	7.3	3966500	8596200
B1AL88		FAM155A	sp|B1AL88|F155A_HUMAN Transmembrane protein FAM155A OS=Homo sapiens OX=9606 GN=FAM155A PE=2 SV=1	1	3	3	5	51.492	458	3.5	1.5	9783400	0
B1ANR0;Q6IQ30;Q13310;H0Y5F5;Q15164;H0YCC8;H0YEU6;Q147Y3;Q3B867;Q59GZ7;Q53GL4		PABPC4	tr|B1ANR0|B1ANR0_HUMAN Polyadenylate-binding protein OS=Homo sapiens OX=9606 GN=PABPC4 PE=1 SV=1;tr|Q6IQ30|Q6IQ30_HUMAN Polyadenylate-binding protein OS=Homo sapiens OX=9606 GN=PABPC4 PE=2 SV=1;sp|Q13310|PABP4_HUMAN Polyadenylate-binding protein 4 OS=Homo	11	5	3	8.8	67.97	615	5.4	4.7	0	2335300
K7EMV3;B4E380;B4DEB1;K7EK07;B2R6Y1;B2R4P9;K7ES00;Q71DI3;Q16695;P84243;P68431;Q6TXQ4;K7EP01;Q5TEC6;A8K4Y7;A0A1X8XL64;Q6NXT2		H3F3B	tr|K7EMV3|K7EMV3_HUMAN Histone H3 OS=Homo sapiens OX=9606 GN=H3F3B PE=1 SV=1;tr|B4E380|B4E380_HUMAN Histone H3 OS=Homo sapiens OX=9606 PE=2 SV=1;tr|B4DEB1|B4DEB1_HUMAN Histone H3 OS=Homo sapiens OX=9606 GN=H3F3A PE=1 SV=1;tr|K7EK07|K7EK07_HUMAN Histone H3	17	3	3	25	10.334	92	25	7.6	13335000	0
Q0VAS5;B2R4R0;P62805;Q6B823		HIST1H4H	tr|Q0VAS5|Q0VAS5_HUMAN Histone H4 OS=Homo sapiens OX=9606 GN=HIST1H4H PE=2 SV=1;tr|B2R4R0|B2R4R0_HUMAN Histone H4 OS=Homo sapiens OX=9606 GN=HIST1H4L PE=2 SV=1;sp|P62805|H4_HUMAN Histone H4 OS=Homo sapiens OX=9606 GN=HIST1H4A PE=1 SV=2;tr|Q6B823|Q6B823_HUM	4	3	3	29.1	11.314	103	19.4	29.1	27295000	203150000
B2R7W7;Q7L1T6			tr|B2R7W7|B2R7W7_HUMAN cDNA, FLJ93638, Homo sapiens NADPH cytochrome B5 oxidoreductase (NCB5OR), mRNA OS=Homo sapiens OX=9606 PE=2 SV=1;sp|Q7L1T6|NB5R4_HUMAN Cytochrome b5 reductase 4 OS=Homo sapiens OX=9606 GN=CYB5R4 PE=1 SV=1	2	3	3	6.6	55.826	487	0	6.6	0	2348400
B2R8V7;Q02556;H3BRT4;H3BPS5;H3BVC2;H3BNX4;H3BQH6;H3BT31			tr|B2R8V7|B2R8V7_HUMAN cDNA, FLJ94082, highly similar to Homo sapiens interferon consensus sequence binding protein 1(ICSBP1), mRNA OS=Homo sapiens OX=9606 PE=2 SV=1;sp|Q02556|IRF8_HUMAN Interferon regulatory factor 8 OS=Homo sapiens OX=9606 GN=IRF8 PE=1 S	8	3	3	7.7	48.384	426	7.7	0	897840	0
M0QXS5;B2R959;Q6NTA2;P14866;M0R076;M0QYT0		HNRNPL	tr|M0QXS5|M0QXS5_HUMAN Heterogeneous nuclear ribonucleoprotein L (Fragment) OS=Homo sapiens OX=9606 GN=HNRNPL PE=1 SV=1;tr|B2R959|B2R959_HUMAN cDNA, FLJ94229, highly similar to Homo sapiens heterogeneous nuclear ribonucleoprotein L (HNRPL),mRNA OS=Homo sap	6	3	3	6	58.362	530	0	6	0	49093000
B2RAN4;B4DIS8;Q4VAT2;Q4VAT1;Q4VAT4;O95838;H0Y6C2;I3L0P5;Q86YG9;Q86XI5			tr|B2RAN4|B2RAN4_HUMAN cDNA, FLJ95022, highly similar to Homo sapiens glucagon-like peptide 2 receptor (GLP2R), mRNA OS=Homo sapiens OX=9606 PE=2 SV=1;tr|B4DIS8|B4DIS8_HUMAN cDNA FLJ51546, highly similar to Glucagon-like peptide 2 receptor OS=Homo sapiens	10	3	3	8.9	63.02	553	8.9	2.5	0	170090
B2RBR9;Q14974;J3QR48;B7Z5M1;J3KTM9;B7Z752			tr|B2RBR9|B2RBR9_HUMAN cDNA, FLJ95650, highly similar to Homo sapiens karyopherin (importin) beta 1 (KPNB1), mRNA OS=Homo sapiens OX=9606 PE=2 SV=1;sp|Q14974|IMB1_HUMAN Importin subunit beta-1 OS=Homo sapiens OX=9606 GN=KPNB1 PE=1 SV=2;tr|J3QR48|J3QR48_HUM	6	3	3	4	97.183	876	1.4	2.6	0	13377000
B3KSE9;P0C881;B2RC85;H0YFY2;B7Z298			tr|B3KSE9|B3KSE9_HUMAN cDNA FLJ36092 fis, clone TESTI2020525, weakly similar to Phosphatidylinositol-4-phosphate 5-kinase homolog T3K9.2 OS=Homo sapiens OX=9606 PE=2 SV=1;sp|P0C881|R10B1_HUMAN Radial spoke head 10 homolog B OS=Homo sapiens OX=9606 GN=RSPH1	5	3	3	6.6	71.794	618	6.6	3.2	3089500	18968000
B3KM86;D3DVI5;Q8N5A0;A0A087WUT6;O60841			tr|B3KM86|B3KM86_HUMAN cDNA FLJ10524 fis, clone NT2RP2000880, highly similar to Eukaryotic translation initiation factor 5B OS=Homo sapiens OX=9606 PE=2 SV=1;tr|D3DVI5|D3DVI5_HUMAN Eukaryotic translation initiation factor 5B, isoform CRA_b OS=Homo sapiens	5	3	3	5.4	71.492	634	2.1	3.3	8799400	0
B3KNL2;Q9Y230;M0R0Y3;M0QXI6;B4DW30;X6R2L4		RUVBL2	tr|B3KNL2|B3KNL2_HUMAN RuvB-like helicase OS=Homo sapiens OX=9606 GN=RUVBL2 PE=2 SV=1;sp|Q9Y230|RUVB2_HUMAN RuvB-like 2 OS=Homo sapiens OX=9606 GN=RUVBL2 PE=1 SV=3;tr|M0R0Y3|M0R0Y3_HUMAN RuvB-like helicase OS=Homo sapiens OX=9606 GN=RUVBL2 PE=1 SV=1	6	3	3	7.5	47.404	429	0	7.5	0	93944000
E9PMZ8;B3KW11;Q59EY7;Q8IVF5;E9PKT1;B7Z838		TIAM2	tr|E9PMZ8|E9PMZ8_HUMAN T-lymphoma invasion and metastasis-inducing protein 2 (Fragment) OS=Homo sapiens OX=9606 GN=TIAM2 PE=1 SV=1;tr|B3KW11|B3KW11_HUMAN cDNA FLJ41865 fis, clone OCBBF2004826, highly similar to Homo sapiens T-cell lymphoma invasion and met	6	3	3	2.2	152.98	1367	2.2	0	0	0
B4DSH1;B3KY60;Q99459			tr|B4DSH1|B4DSH1_HUMAN cDNA FLJ51295, highly similar to Cell division cycle 5-like protein OS=Homo sapiens OX=9606 PE=2 SV=1;tr|B3KY60|B3KY60_HUMAN cDNA FLJ16777 fis, clone BRHIP2029567, highly similar to Cell division cycle 5-like protein OS=Homo sapiens	3	3	3	3.7	89.225	775	1.2	2.6	0	2281400
B4DEN9;Q6DKJ9;Q4G0D9;B2RDN4;A8K3R2;Q14137		BOP1	tr|B4DEN9|B4DEN9_HUMAN Ribosome biogenesis protein BOP1 OS=Homo sapiens OX=9606 GN=BOP1 PE=2 SV=1;tr|Q6DKJ9|Q6DKJ9_HUMAN BOP1 protein (Fragment) OS=Homo sapiens OX=9606 GN=BOP1 PE=2 SV=1;tr|Q4G0D9|Q4G0D9_HUMAN BOP1 protein (Fragment) OS=Homo sapiens OX=960	6	3	3	4.4	71.917	634	1.3	3.2	0	2902300
B7ZAA0;B4DIH7;P54277;E9PH88;Q3BDU4;Q3BDU3;Q5FBZ9;E9PC65;B4E3A1;Q68DF0;B4DMF4;I6L9H5		PMS1	tr|B7ZAA0|B7ZAA0_HUMAN cDNA, FLJ79114, highly similar to PMS1 protein homolog 1 OS=Homo sapiens OX=9606 GN=PMS1 PE=1 SV=1;tr|B4DIH7|B4DIH7_HUMAN cDNA FLJ50966, highly similar to PMS1 protein homolog 1 OS=Homo sapiens OX=9606 PE=2 SV=1;sp|P54277|PMS1_HUMAN	12	3	3	3	86.558	756	2	1.1	2925200	0
B4DJD3;E5RIA2;E7EUF1;Q13822			tr|B4DJD3|B4DJD3_HUMAN cDNA FLJ55077, highly similar to Ectonucleotidepyrophosphatase/phosphodiesterase 2 OS=Homo sapiens OX=9606 PE=2 SV=1;tr|E5RIA2|E5RIA2_HUMAN Ectonucleotide pyrophosphatase/phosphodiesterase family member 2 OS=Homo sapiens OX=9606 GN=E	4	3	3	14	46.429	401	14	0	3755300	0
B4DJI1;V9HWB9;P00338;F5H8H6;F5GXC7;F5GWW2;F5GXU1;F5GZQ4;F5H5J4;F5H6W8;F5GXH2;F5GYU2;F5GXY2			tr|B4DJI1|B4DJI1_HUMAN cDNA FLJ52549, highly similar to L-lactate dehydrogenase A chain OS=Homo sapiens OX=9606 PE=2 SV=1;tr|V9HWB9|V9HWB9_HUMAN L-lactate dehydrogenase OS=Homo sapiens OX=9606 GN=HEL-S-133P PE=2 SV=1;sp|P00338|LDHA_HUMAN L-lactate dehydrog	13	4	3	13.4	33.593	305	10.2	13.4	8070100	3984900
B4DKE0;P19021;H7BYD9;O43832;Q13749			tr|B4DKE0|B4DKE0_HUMAN cDNA FLJ53473, highly similar to Peptidyl-glycine alpha-amidating monooxygenase OS=Homo sapiens OX=9606 PE=2 SV=1;sp|P19021|AMD_HUMAN Peptidyl-glycine alpha-amidating monooxygenase OS=Homo sapiens OX=9606 GN=PAM PE=1 SV=2;tr|H7BYD9|H	5	3	3	5.8	97.355	875	4.9	0.9	11304000	0
B4DLC0;Q15366;H3BSS4;B4DRD7;H3BRU6;F8VZX2;H3BND9;F8W0G4;F8VXH9;F8W1G6;F8VRH0;J3QT27;Q5MJP6;E9PFP8;P57721			tr|B4DLC0|B4DLC0_HUMAN cDNA FLJ58476, highly similar to Poly(rC)-binding protein 2 OS=Homo sapiens OX=9606 PE=2 SV=1;sp|Q15366|PCBP2_HUMAN Poly(rC)-binding protein 2 OS=Homo sapiens OX=9606 GN=PCBP2 PE=1 SV=1;tr|H3BSS4|H3BSS4_HUMAN Poly(rC)-binding protein	15	3	3	12.3	32.165	301	4.7	12.3	0	14480000
B4DLZ2;B4DMI7;Q6UXG2;B4E1V8;E9PS21;E9PLY8;E9PLQ2;B4DWM4;E9PB18			tr|B4DLZ2|B4DLZ2_HUMAN cDNA FLJ55893, moderately similar to Mus musculus sushi, von Willebrand factor type A, EGF and pentraxin domain containing 1, mRNA OS=Homo sapiens OX=9606 PE=2 SV=1;tr|B4DMI7|B4DMI7_HUMAN cDNA FLJ55725, moderately similar to Homo sap	9	3	3	4.2	102.79	939	1.6	2.6	4812600	0
B4DM31;P55060;B4DPS6;B4DUC5;B4DS32;B4DM67			tr|B4DM31|B4DM31_HUMAN cDNA FLJ54022, highly similar to Exportin-2 OS=Homo sapiens OX=9606 PE=2 SV=1;sp|P55060|XPO2_HUMAN Exportin-2 OS=Homo sapiens OX=9606 GN=CSE1L PE=1 SV=3;tr|B4DPS6|B4DPS6_HUMAN cDNA FLJ59371, highly similar to Exportin-2 OS=Homo sapie	6	3	3	3.7	86.032	762	1.2	3.7	0	30808000
B4DNS2;Q5D1D5;P32455;B4E1L5			tr|B4DNS2|B4DNS2_HUMAN cDNA FLJ51602, highly similar to Interferon-induced guanylate-binding protein 1 OS=Homo sapiens OX=9606 PE=2 SV=1;tr|Q5D1D5|Q5D1D5_HUMAN Guanylate binding protein 1 OS=Homo sapiens OX=9606 PE=2 SV=1;sp|P32455|GBP1_HUMAN Guanylate-bin	4	3	3	10.6	41.27	357	8.1	5.9	20846000	55106000
F5H8F7;B4DPT1;H0YBF6;B4DEM3;A8K6T5;Q9UBL3		ASH2L	tr|F5H8F7|F5H8F7_HUMAN Set1/Ash2 histone methyltransferase complex subunit ASH2 OS=Homo sapiens OX=9606 GN=ASH2L PE=1 SV=1;tr|B4DPT1|B4DPT1_HUMAN cDNA FLJ51524, highly similar to Set1/Ash2 histone methyltransferase complex subunit ASH2 OS=Homo sapiens OX=9	6	3	3	8.8	55.324	489	7	3.3	0	16304000
B4DR70;Q70T18;Q59H57;A8K4H1;Q8TBR3;Q6IBQ5;H3BPE7;Q13344;P35637			tr|B4DR70|B4DR70_HUMAN cDNA FLJ58049, highly similar to RNA-binding protein FUS OS=Homo sapiens OX=9606 PE=2 SV=1;tr|Q70T18|Q70T18_HUMAN BBF2H7/FUS protein (Fragment) OS=Homo sapiens OX=9606 PE=2 SV=1;tr|Q59H57|Q59H57_HUMAN Fusion (Involved in t(12;16) in	9	5	3	13.5	44.812	429	8.6	8.2	6321200	30092000
B4DZ41;B7Z926;A0A024R4W4;Q86X06;A0A024R4V5;O95696;Q59G93;J3KQ61;B4DZC2;Q9Y4Q3;B4E3L9			tr|B4DZ41|B4DZ41_HUMAN cDNA FLJ51158, highly similar to Bromodomain-containing protein 1 OS=Homo sapiens OX=9606 PE=2 SV=1;tr|B7Z926|B7Z926_HUMAN cDNA FLJ51191, highly similar to Bromodomain-containing protein 1 OS=Homo sapiens OX=9606 PE=2 SV=1;tr|A0A024R	11	3	3	6.7	84.309	746	2.5	4.2	0	5469200
B4E0S6;O43143			tr|B4E0S6|B4E0S6_HUMAN cDNA FLJ55635, highly similar to pre-mRNA-splicing factorATP-dependent RNA helicase DHX15 OS=Homo sapiens OX=9606 PE=2 SV=1;sp|O43143|DHX15_HUMAN Pre-mRNA-splicing factor ATP-dependent RNA helicase DHX15 OS=Homo sapiens OX=9606 GN=DH	2	3	3	6.4	89.546	784	1.5	6.4	1849000	14989000
B4E0X3;Q8N228;Q8TEJ8;A0A0B4J1S9			tr|B4E0X3|B4E0X3_HUMAN cDNA FLJ55567, highly similar to Homo sapiens sex comb on midleg-like 4 (SCML4), mRNA OS=Homo sapiens OX=9606 PE=2 SV=1;sp|Q8N228|SCML4_HUMAN Sex comb on midleg-like protein 4 OS=Homo sapiens OX=9606 GN=SCML4 PE=1 SV=2;tr|Q8TEJ8|Q8TE	4	3	3	12.9	35.833	334	3.9	9	0	6039100
B4E1W8;F5H7V9;D3YHM4;E9PC84;J3QSU6;A0A024R884;Q4LE33;P24821;A7MBN2			tr|B4E1W8|B4E1W8_HUMAN cDNA FLJ60213, highly similar to Tenascin OS=Homo sapiens OX=9606 PE=2 SV=1;tr|F5H7V9|F5H7V9_HUMAN Tenascin OS=Homo sapiens OX=9606 GN=TNC PE=1 SV=1;tr|D3YHM4|D3YHM4_HUMAN Tenascin-C isoform 14/AD1/16 OS=Homo sapiens OX=9606 PE=2 SV=	9	3	3	3	118.42	1080	3	0.9	0	2462200
K7EMN2;K7EM49;K7EPF6;B4E2U0;P52209;B4DL86		PGD	tr|K7EMN2|K7EMN2_HUMAN 6-phosphogluconate dehydrogenase, decarboxylating (Fragment) OS=Homo sapiens OX=9606 GN=PGD PE=1 SV=1;tr|K7EM49|K7EM49_HUMAN 6-phosphogluconate dehydrogenase, decarboxylating (Fragment) OS=Homo sapiens OX=9606 GN=PGD PE=1 SV=1;tr|K7E	6	3	3	18.8	17.293	160	0	18.8	0	7140400
B4E2Z3;F5GZS6;J3KPF3;P08195;A0A024R599;F5H0E2;F5GZI0;H0YFS2			tr|B4E2Z3|B4E2Z3_HUMAN cDNA FLJ54090, highly similar to 4F2 cell-surface antigen heavy chain OS=Homo sapiens OX=9606 PE=2 SV=1;tr|F5GZS6|F5GZS6_HUMAN 4F2 cell-surface antigen heavy chain OS=Homo sapiens OX=9606 GN=SLC3A2 PE=1 SV=1;tr|J3KPF3|J3KPF3_HUMAN 4F	8	3	3	5.7	55.939	511	2	5.7	0	16065000
B7ZL83;B7Z9A9;B5MCD5;B5MBY2;Q9Y6T7;B7Z3B3		DGKB	tr|B7ZL83|B7ZL83_HUMAN Diacylglycerol kinase OS=Homo sapiens OX=9606 GN=DGKB PE=2 SV=1;tr|B7Z9A9|B7Z9A9_HUMAN Diacylglycerol kinase OS=Homo sapiens OX=9606 PE=2 SV=1;tr|B5MCD5|B5MCD5_HUMAN Diacylglycerol kinase OS=Homo sapiens OX=9606 GN=DGKB PE=1 SV=1;tr|	6	3	3	3.5	86.922	772	2.5	2.2	0	1239700
B7Z656;B7Z3F1;B7Z3G0;E7EPK0;E9PDJ9;B7Z2J4;H0Y8P3;D6RD46;G5EA03;Q9UPQ0;B7Z5G6;B7Z5Q8;Q6N054			tr|B7Z656|B7Z656_HUMAN cDNA FLJ51076, weakly similar to LIM domain only protein 7 OS=Homo sapiens OX=9606 PE=2 SV=1;tr|B7Z3F1|B7Z3F1_HUMAN cDNA FLJ52429, weakly similar to LIM domain only protein 7 OS=Homo sapiens OX=9606 PE=2 SV=1;tr|B7Z3G0|B7Z3G0_HUMAN c	13	4	3	6.2	85.421	755	6.2	0	59835000	0
F8VQ14;B7Z4R3;F5GWF6;V9HW96;P78371;Q9H369		CCT2	tr|F8VQ14|F8VQ14_HUMAN T-complex protein 1 subunit beta OS=Homo sapiens OX=9606 GN=CCT2 PE=1 SV=1;tr|B7Z4R3|B7Z4R3_HUMAN cDNA FLJ50585, highly similar to T-complex protein 1 subunit beta OS=Homo sapiens OX=9606 PE=2 SV=1;tr|F5GWF6|F5GWF6_HUMAN T-complex pr	6	3	3	12	44.812	416	1.9	12	3390500	3251300
B7Z8Q2;P02765;B7Z556;C9JV77			tr|B7Z8Q2|B7Z8Q2_HUMAN cDNA FLJ55606, highly similar to Alpha-2-HS-glycoprotein OS=Homo sapiens OX=9606 PE=2 SV=1;sp|P02765|FETUA_HUMAN Alpha-2-HS-glycoprotein OS=Homo sapiens OX=9606 GN=AHSG PE=1 SV=2;tr|B7Z556|B7Z556_HUMAN cDNA FLJ56822, highly similar t	4	3	3	4.6	46.626	433	4.6	1.6	17914000	23395000
B7Z947;Q8N397;H7BY83;Q5JSH3		WDR44	tr|B7Z947|B7Z947_HUMAN WD repeat domain 44, isoform CRA_a OS=Homo sapiens OX=9606 GN=WDR44 PE=2 SV=1;tr|Q8N397|Q8N397_HUMAN Uncharacterized protein DKFZp761M142 (Fragment) OS=Homo sapiens OX=9606 GN=DKFZp761M142 PE=2 SV=1;tr|H7BY83|H7BY83_HUMAN WD repeat-c	4	3	3	6.4	69.918	623	5	1.4	0	1259300
E1A689;C0JYY2;P04114;Q59HB3;E1B4S9;E1B4S8;E1B4S7;A8MUN2;A8K479			tr|E1A689|E1A689_HUMAN Mutant Apo B 100 OS=Homo sapiens OX=9606 PE=2 SV=1;tr|C0JYY2|C0JYY2_HUMAN Apolipoprotein B (Including Ag(X) antigen), isoform CRA_a OS=Homo sapiens OX=9606 GN=APOB PE=4 SV=1;sp|P04114|APOB_HUMAN Apolipoprotein B-100 OS=Homo sapiens O	9	3	3	1.1	489.81	4344	0.8	0.3	0	145350000
C8C504;Q4TZM4;Q9BWU5;Q8IZI0;Q8IUL9;Q6V0K9;Q6J1Z7;Q670S4;Q52MT0;Q4F786;Q3LR79;Q0Z944;E9NGZ5;D1MGQ0;B3VL05;B2M1S8;Q9BWV6;A0A2R8Y7R2;Q9GZL9;Q9UK54;B3VL86;E9PFT6;D9YZU5;A0N071;Q14473;P68871;P02042;Q9UM85;Q5XTR9;Q3L3Q5;D5FZW3;A0A2S1CVU8;E9M263;Q9BXA2;Q9UBV6;Q14484;A9YUX2;A0A2R3Z0D6;A8MUF7;B5ANL9;Q9UP81;F8W6P5;Q3Y9I8;Q14477;Q14476;E9PEW8;B7UCU6;B3VL31;Q4TWB7;Q4JLR8;B2M1S6;A1YZ08;A0A1B4WRL5;Q14474;Q9UNL…		HBB	tr|C8C504|C8C504_HUMAN Beta-globin OS=Homo sapiens OX=9606 GN=HBB PE=3 SV=1;tr|Q4TZM4|Q4TZM4_HUMAN Hemoglobin beta chain (Fragment) OS=Homo sapiens OX=9606 GN=HBB PE=3 SV=1;tr|Q9BWU5|Q9BWU5_HUMAN Mutant hemoglobin beta chain (Fragment) OS=Homo sapiens OX=9	66	3	3	15	15.997	147	0	15	0	18774000
H0YDJ4;H9KV85;Q5XUU0;E9PN67;C9J066;Q8N4C6		NIN	tr|H0YDJ4|H0YDJ4_HUMAN Ninein (Fragment) OS=Homo sapiens OX=9606 GN=NIN PE=1 SV=1;tr|H9KV85|H9KV85_HUMAN Ninein (Fragment) OS=Homo sapiens OX=9606 GN=NIN PE=1 SV=1;tr|Q5XUU0|Q5XUU0_HUMAN Ninein isoform 6 OS=Homo sapiens OX=9606 PE=2 SV=1;tr|E9PN67|E9PN67_H	6	3	3	2.1	179.44	1537	1.5	0.6	37112000	0
C9J7T7;C9JE98;C9J0Q5;C9JQE8;A0A024RBU9;C9JFD3;A0A024RBS3;Q9Y618		NCOR2	tr|C9J7T7|C9J7T7_HUMAN Nuclear receptor corepressor 2 OS=Homo sapiens OX=9606 GN=NCOR2 PE=1 SV=3;tr|C9JE98|C9JE98_HUMAN Nuclear receptor corepressor 2 OS=Homo sapiens OX=9606 GN=NCOR2 PE=1 SV=1;tr|C9J0Q5|C9J0Q5_HUMAN Nuclear receptor corepressor 2 OS=Homo	8	3	3	1.7	221	2062	1.2	1.1	47806000	26600000
C9JG08		C2orf16	tr|C9JG08|C9JG08_HUMAN Uncharacterized protein C2orf16 OS=Homo sapiens OX=9606 GN=C2orf16 PE=1 SV=2	1	3	3	0.8	598.49	5388	0	0.8	0	14310000
C9JXB8;C9JNW5;V9HW01;P83731		RPL24	tr|C9JXB8|C9JXB8_HUMAN 60S ribosomal protein L24 OS=Homo sapiens OX=9606 GN=RPL24 PE=1 SV=1;tr|C9JNW5|C9JNW5_HUMAN 60S ribosomal protein L24 OS=Homo sapiens OX=9606 GN=RPL24 PE=1 SV=1;tr|V9HW01|V9HW01_HUMAN Epididymis secretory protein Li 310 OS=Homo sapie	4	3	3	20.7	14.369	121	20.7	6.6	2054900	12965000
D3DTW3;Q9NZI8		IGF2BP1	tr|D3DTW3|D3DTW3_HUMAN Insulin-like growth factor 2 mRNA binding protein 1 deltaN CRDBP OS=Homo sapiens OX=9606 GN=IGF2BP1 PE=2 SV=1;sp|Q9NZI8|IF2B1_HUMAN Insulin-like growth factor 2 mRNA-binding protein 1 OS=Homo sapiens OX=9606 GN=IGF2BP1 PE=1 SV=2	2	3	3	6.8	47.912	441	2.5	4.3	0	2939400
D3DUJ0;Q8TA92;Q9Y4W6;B7Z651;A0A0U1RQN6;B7Z636;E9PHW9;A0A024RDI4;I6L894;A0A024RDK2;Q01484		AFG3L2	tr|D3DUJ0|D3DUJ0_HUMAN AFG3 ATPase family gene 3-like 2 (Yeast), isoform CRA_a (Fragment) OS=Homo sapiens OX=9606 GN=AFG3L2 PE=3 SV=1;tr|Q8TA92|Q8TA92_HUMAN Similar to AFG3 ATPase family gene 3-like 2 (Yeast) (Fragment) OS=Homo sapiens OX=9606 PE=2 SV=1;sp	11	3	3	3.7	84.444	759	0	3.7	0	13621000
D6RGF4;D6R9I9;P61221;H0Y990		ABCE1	tr|D6RGF4|D6RGF4_HUMAN ATP-binding cassette sub-family E member 1 (Fragment) OS=Homo sapiens OX=9606 GN=ABCE1 PE=1 SV=1;tr|D6R9I9|D6R9I9_HUMAN ATP-binding cassette sub-family E member 1 OS=Homo sapiens OX=9606 GN=ABCE1 PE=1 SV=1;sp|P61221|ABCE1_HUMAN ATP-b	4	3	3	14.3	23.402	210	5.2	9	0	5136900
D6RJG9;Q9Y5W7;D6RDH9;E2QRM8;D6RDA6		SNX14	tr|D6RJG9|D6RJG9_HUMAN Sorting nexin-14 (Fragment) OS=Homo sapiens OX=9606 GN=SNX14 PE=1 SV=1;sp|Q9Y5W7|SNX14_HUMAN Sorting nexin-14 OS=Homo sapiens OX=9606 GN=SNX14 PE=1 SV=3;tr|D6RDH9|D6RDH9_HUMAN Sorting nexin-14 OS=Homo sapiens OX=9606 GN=SNX14 PE=1 SV	5	3	3	4.2	97.125	833	3	1.2	896570	0
E7EQB8;P51553;H7C1W2;E9PF84;G5E9Q7;D3DWV9;Q2Q9S4;O15384		IDH3G	tr|E7EQB8|E7EQB8_HUMAN Isocitrate dehydrogenase [NAD] subunit, mitochondrial OS=Homo sapiens OX=9606 GN=IDH3G PE=1 SV=1;sp|P51553|IDH3G_HUMAN Isocitrate dehydrogenase [NAD] subunit gamma, mitochondrial OS=Homo sapiens OX=9606 GN=IDH3G PE=1 SV=1;tr|H7C1W2|H	8	3	3	9.7	37.066	340	6.8	2.9	0	49022000
E7EX90;Q6MZZ3;Q14203;Q6AWB1;O95654;Q59F36;Q6AWB3		DCTN1	tr|E7EX90|E7EX90_HUMAN Dynactin subunit 1 OS=Homo sapiens OX=9606 GN=DCTN1 PE=1 SV=1;tr|Q6MZZ3|Q6MZZ3_HUMAN Uncharacterized protein DKFZp686I0746 OS=Homo sapiens OX=9606 GN=DKFZp686I0746 PE=2 SV=1;sp|Q14203|DCTN1_HUMAN Dynactin subunit 1 OS=Homo sapiens OX	7	3	3	2.5	139.09	1256	2.5	0	13170000	0
E9LCZ2;H7C4D0;E9LCZ3;Q9HCR9;Q53S07		PDE11A	tr|E9LCZ2|E9LCZ2_HUMAN Phosphodiesterase OS=Homo sapiens OX=9606 GN=PDE11A PE=2 SV=1;tr|H7C4D0|H7C4D0_HUMAN Phosphodiesterase (Fragment) OS=Homo sapiens OX=9606 GN=PDE11A PE=3 SV=1;tr|E9LCZ3|E9LCZ3_HUMAN Phosphodiesterase OS=Homo sapiens OX=9606 GN=PDE11A	5	3	3	3.3	104.69	933	3.3	0	7711100	0
E9PBG3;Q9NQ86;Q4R1Q4		TRIM36	tr|E9PBG3|E9PBG3_HUMAN E3 ubiquitin-protein ligase TRIM36 OS=Homo sapiens OX=9606 GN=TRIM36 PE=1 SV=1;sp|Q9NQ86|TRI36_HUMAN E3 ubiquitin-protein ligase TRIM36 OS=Homo sapiens OX=9606 GN=TRIM36 PE=1 SV=2;tr|Q4R1Q4|Q4R1Q4_HUMAN HAPRIN-a2 (Fragment) OS=Homo s	3	3	3	5.8	65.568	573	5.8	0	41707000	0
F5GY28;E9PDI6;Q86XX0;Q86XX1;Q5V9X9;Q5V9X8;Q59GU3;F5H638;F5H522;A0A0A0MSA1;A0A0A0MR67;Q13936		CACNA1C	tr|F5GY28|F5GY28_HUMAN Voltage-dependent L-type calcium channel subunit alpha OS=Homo sapiens OX=9606 GN=CACNA1C PE=1 SV=1;tr|E9PDI6|E9PDI6_HUMAN Voltage-dependent L-type calcium channel subunit alpha OS=Homo sapiens OX=9606 GN=CACNA1C PE=1 SV=1;tr|Q86XX0|	12	3	3	1.4	247.16	2209	1	0.3	0	0
E9PJX5;Q05D26;P51451		BLK	tr|E9PJX5|E9PJX5_HUMAN Tyrosine-protein kinase OS=Homo sapiens OX=9606 GN=BLK PE=1 SV=1;tr|Q05D26|Q05D26_HUMAN Tyrosine-protein kinase (Fragment) OS=Homo sapiens OX=9606 GN=BLK PE=2 SV=1;sp|P51451|BLK_HUMAN Tyrosine-protein kinase Blk OS=Homo sapiens OX=96	3	3	3	8.3	49.75	434	6	2.3	0	0
E9PKZ0;P62917;G3V1A1;B4DVG7;E9PKU4;E9PP36		RPL8	tr|E9PKZ0|E9PKZ0_HUMAN 60S ribosomal protein L8 (Fragment) OS=Homo sapiens OX=9606 GN=RPL8 PE=1 SV=1;sp|P62917|RL8_HUMAN 60S ribosomal protein L8 OS=Homo sapiens OX=9606 GN=RPL8 PE=1 SV=2;tr|G3V1A1|G3V1A1_HUMAN 60S ribosomal protein L8 OS=Homo sapiens OX=9	6	3	3	17.1	22.389	205	13.2	17.1	13310000	10016000
E9PQ73;Q8TDW7		FAT3	tr|E9PQ73|E9PQ73_HUMAN Protocadherin Fat 3 OS=Homo sapiens OX=9606 GN=FAT3 PE=1 SV=1;sp|Q8TDW7|FAT3_HUMAN Protocadherin Fat 3 OS=Homo sapiens OX=9606 GN=FAT3 PE=2 SV=3	2	3	3	1.2	488.84	4439	1.2	0	15537000	0
Q59FH1;H0Y4W2;F2Z2U4;Q9Y4A5			tr|Q59FH1|Q59FH1_HUMAN Transformation/transcription domain-associated protein variant (Fragment) OS=Homo sapiens OX=9606 PE=2 SV=1;tr|H0Y4W2|H0Y4W2_HUMAN Transformation/transcription domain-associated protein (Fragment) OS=Homo sapiens OX=9606 GN=TRRAP PE=	4	3	3	1.1	405.81	3587	0.3	1.1	0	13278000
H0Y2V1;F8W9U4;H7C4C5;A0A024R2V0;Q86Y04;E7EVA0;P27816;B4DSQ1;B5MEG9		MAP4	tr|H0Y2V1|H0Y2V1_HUMAN Microtubule-associated protein (Fragment) OS=Homo sapiens OX=9606 GN=MAP4 PE=1 SV=1;tr|F8W9U4|F8W9U4_HUMAN Microtubule-associated protein OS=Homo sapiens OX=9606 GN=MAP4 PE=1 SV=1;tr|H7C4C5|H7C4C5_HUMAN Microtubule-associated protein	9	3	3	4.5	48.646	463	2.4	3.5	0	17641000
F8WCU9;Q68CP9;F8W108;Q4G0S8;Q8WV72;Q96SQ4;F8VWP4;Q8NBP1		ARID2	tr|F8WCU9|F8WCU9_HUMAN AT-rich interactive domain-containing protein 2 OS=Homo sapiens OX=9606 GN=ARID2 PE=1 SV=1;sp|Q68CP9|ARID2_HUMAN AT-rich interactive domain-containing protein 2 OS=Homo sapiens OX=9606 GN=ARID2 PE=1 SV=2;tr|F8W108|F8W108_HUMAN AT-ric	8	3	3	1.8	175.15	1639	1.2	1	14436000	33039000
G3V220;O14776;B7Z921;Q5VWI1		TCERG1	tr|G3V220|G3V220_HUMAN Transcription elongation regulator 1, isoform CRA_c OS=Homo sapiens OX=9606 GN=TCERG1 PE=1 SV=1;sp|O14776|TCRG1_HUMAN Transcription elongation regulator 1 OS=Homo sapiens OX=9606 GN=TCERG1 PE=1 SV=2;tr|B7Z921|B7Z921_HUMAN cDNA FLJ616	4	3	3	3.1	116.17	1032	1.4	3.1	0	8870900
G3V5V7;B4DQQ2;G3V2D6;G3V576;G3V4W0;B4DY08;B2R5W2;G3V4C1;B2R603;G3V2Q1;A8K9A4;P07910;G3V555;G3V575;Q6PKD2;A0A0G2JPF8;A0A0G2JNQ3;B3KX96;P0DMR1;O60812;B7ZW38;B2RXH8		HNRNPC	tr|G3V5V7|G3V5V7_HUMAN Heterogeneous nuclear ribonucleoproteins C1/C2 (Fragment) OS=Homo sapiens OX=9606 GN=HNRNPC PE=1 SV=1;tr|B4DQQ2|B4DQQ2_HUMAN cDNA FLJ54127, highly similar to Heterogeneous nuclear ribonucleoproteins C OS=Homo sapiens OX=9606 PE=2 SV=	22	4	3	25	20.254	180	19.4	10.6	11100000	0
G3XAE9;Q6P183;Q9Y4F4;B4DHM7		TOGARAM1	tr|G3XAE9|G3XAE9_HUMAN KIAA0423, isoform CRA_a OS=Homo sapiens OX=9606 GN=TOGARAM1 PE=1 SV=1;tr|Q6P183|Q6P183_HUMAN FAM179B protein (Fragment) OS=Homo sapiens OX=9606 GN=FAM179B PE=2 SV=1;sp|Q9Y4F4|TGRM1_HUMAN TOG array regulator of axonemal microtubules p	4	3	3	2.8	195.26	1773	2.8	0	23030000	0
G8JLG1;Q14683;Q6MZR8;A8K7A6;Q6P2R1;H0Y7K8;V9GY57;Q5H934;Q68EN4;B7Z709		SMC1A	tr|G8JLG1|G8JLG1_HUMAN Structural maintenance of chromosomes protein OS=Homo sapiens OX=9606 GN=SMC1A PE=1 SV=2;sp|Q14683|SMC1A_HUMAN Structural maintenance of chromosomes protein 1A OS=Homo sapiens OX=9606 GN=SMC1A PE=1 SV=2;tr|Q6MZR8|Q6MZR8_HUMAN Unchara	10	3	3	2.7	140.86	1211	1.5	1.2	0	3888400
H0YIQ2;Q8NF45;P49750;H0YI23;B4DMQ9;F8VU51		YLPM1	tr|H0YIQ2|H0YIQ2_HUMAN YLP motif-containing protein 1 (Fragment) OS=Homo sapiens OX=9606 GN=YLPM1 PE=1 SV=1;tr|Q8NF45|Q8NF45_HUMAN FLJ00353 protein (Fragment) OS=Homo sapiens OX=9606 GN=FLJ00353 PE=2 SV=1;sp|P49750|YLPM1_HUMAN YLP motif-containing protein	6	3	3	1.6	180.28	1595	1.6	0	6795000	0
H7C3T4;V9HW63;Q13162		PRDX4	tr|H7C3T4|H7C3T4_HUMAN Peroxiredoxin-4 (Fragment) OS=Homo sapiens OX=9606 GN=PRDX4 PE=1 SV=1;tr|V9HW63|V9HW63_HUMAN Epididymis secretory sperm binding protein Li 97n OS=Homo sapiens OX=9606 GN=HEL-S-97n PE=2 SV=1;sp|Q13162|PRDX4_HUMAN Peroxiredoxin-4 OS=Ho	3	5	3	28	18.214	161	16.1	23.6	4046200	11884000
H9KV90;Q9Y566		SHANK1	tr|H9KV90|H9KV90_HUMAN SH3 and multiple ankyrin repeat domains protein 1 OS=Homo sapiens OX=9606 GN=SHANK1 PE=1 SV=1;sp|Q9Y566|SHAN1_HUMAN SH3 and multiple ankyrin repeat domains protein 1 OS=Homo sapiens OX=9606 GN=SHANK1 PE=1 SV=2	2	3	3	1.5	225.9	2169	0.4	1.1	0	18788000
I3L1L3;Q9BQG0;B4DE42;B4DZZ1		MYBBP1A	tr|I3L1L3|I3L1L3_HUMAN Myb-binding protein 1A (Fragment) OS=Homo sapiens OX=9606 GN=MYBBP1A PE=1 SV=1;sp|Q9BQG0|MBB1A_HUMAN Myb-binding protein 1A OS=Homo sapiens OX=9606 GN=MYBBP1A PE=1 SV=2;tr|B4DE42|B4DE42_HUMAN cDNA FLJ60422, highly similar to Myb-bind	4	3	3	2.2	140.13	1252	1	1.3	0	2033700
J3KNF5;O15078;F8VS29;Q05BJ6;A0A0A0MS86;S4R322		CEP290	tr|J3KNF5|J3KNF5_HUMAN Centrosomal protein of 290 kDa OS=Homo sapiens OX=9606 GN=CEP290 PE=1 SV=1;sp|O15078|CE290_HUMAN Centrosomal protein of 290 kDa OS=Homo sapiens OX=9606 GN=CEP290 PE=1 SV=2;tr|F8VS29|F8VS29_HUMAN Centrosomal protein of 290 kDa (Fragme	6	3	3	1	290.54	2481	1	0.4	2271100	632610
J3KQB2;Q9Y4R7;R4GMR7;H3BLT7;H0Y5E3;B4DM47		TTLL3	tr|J3KQB2|J3KQB2_HUMAN Tubulin monoglycylase TTLL3 OS=Homo sapiens OX=9606 GN=TTLL3 PE=4 SV=1;sp|Q9Y4R7|TTLL3_HUMAN Tubulin monoglycylase TTLL3 OS=Homo sapiens OX=9606 GN=TTLL3 PE=1 SV=2	6	3	3	3.9	102.62	915	3	1	13061000	0
Q59FA2;J3KTL2;Q07955;B7Z570;A8K1L8;J3QQV5;J3KSW7;A0A2I7N9Y9;J3KSR8			tr|Q59FA2|Q59FA2_HUMAN Splicing factor, arginine/serine-rich 1 (Splicing factor 2, alternate splicing factor) variant (Fragment) OS=Homo sapiens OX=9606 PE=2 SV=1;tr|J3KTL2|J3KTL2_HUMAN Serine/arginine-rich-splicing factor 1 OS=Homo sapiens OX=9606 GN=SRSF	9	3	3	12	25.624	233	8.2	8.2	0	12639000
Q24JU4;J9R021;Q14152;Q05BS0;Q6P1R0;Q3B770;Q7Z5T5		EIF3A	tr|Q24JU4|Q24JU4_HUMAN Eukaryotic translation initiation factor 3 subunit A OS=Homo sapiens OX=9606 GN=EIF3A PE=1 SV=1;tr|J9R021|J9R021_HUMAN Eukaryotic translation initiation factor 3 subunit A OS=Homo sapiens OX=9606 GN=eIF3a PE=2 SV=1;sp|Q14152|EIF3A_HU	7	3	3	2	166.47	1382	0	2	0	6455900
L7RRS0;O00443;A0A0C4DGF9;B4DRX6;E9PPP3;B4DG55		PIK3C2A	tr|L7RRS0|L7RRS0_HUMAN Phosphatidylinositol-4-phosphate 3-kinase, catalytic subunit type 2 alpha OS=Homo sapiens OX=9606 GN=PIK3C2A PE=3 SV=1;sp|O00443|P3C2A_HUMAN Phosphatidylinositol 4-phosphate 3-kinase C2 domain-containing subunit alpha OS=Homo sapiens	6	3	3	2	190.68	1686	0	2	0	2522700
M0QY24;Q86UE3		ZNF546	tr|M0QY24|M0QY24_HUMAN Zinc finger protein 546, isoform CRA_b OS=Homo sapiens OX=9606 GN=ZNF546 PE=1 SV=1;sp|Q86UE3|ZN546_HUMAN Zinc finger protein 546 OS=Homo sapiens OX=9606 GN=ZNF546 PE=1 SV=2	2	3	3	4.7	95.511	810	3.5	1.2	9866600	0
M0R248;Q13011		ECH1	tr|M0R248|M0R248_HUMAN Delta(3,5)-Delta(2,4)-dienoyl-CoA isomerase, mitochondrial (Fragment) OS=Homo sapiens OX=9606 GN=ECH1 PE=1 SV=1;sp|Q13011|ECH1_HUMAN Delta(3,5)-Delta(2,4)-dienoyl-CoA isomerase, mitochondrial OS=Homo sapiens OX=9606 GN=ECH1 PE=1 SV=2	2	3	3	10.1	29.139	267	3.4	10.1	0	17126000
M0R3C9;Q59FL3;Q9UM47		NOTCH3	tr|M0R3C9|M0R3C9_HUMAN Neurogenic locus notch homolog protein 3 (Fragment) OS=Homo sapiens OX=9606 GN=NOTCH3 PE=1 SV=1;tr|Q59FL3|Q59FL3_HUMAN Notch homolog 3 variant (Fragment) OS=Homo sapiens OX=9606 PE=2 SV=1;sp|Q9UM47|NOTC3_HUMAN Neurogenic locus notch	3	3	3	2.3	134.32	1286	1.6	0.7	3342900	0
O14530;F8WBV5;G3XAJ4;F8WCJ3;B8ZZX4;B7Z7A4		TXNDC9	sp|O14530|TXND9_HUMAN Thioredoxin domain-containing protein 9 OS=Homo sapiens OX=9606 GN=TXNDC9 PE=1 SV=2;tr|F8WBV5|F8WBV5_HUMAN Thioredoxin domain-containing protein 9 OS=Homo sapiens OX=9606 GN=TXNDC9 PE=1 SV=1;tr|G3XAJ4|G3XAJ4_HUMAN Thioredoxin domain c	6	3	3	9.3	26.534	226	4.9	9.3	0	2951100
Q59H44;O60449			tr|Q59H44|Q59H44_HUMAN Lymphocyte antigen 75 variant (Fragment) OS=Homo sapiens OX=9606 PE=2 SV=1;sp|O60449|LY75_HUMAN Lymphocyte antigen 75 OS=Homo sapiens OX=9606 GN=LY75 PE=1 SV=3	2	3	3	2.6	154.59	1340	0.9	1.7	0	7634700
O75533;Q7Z497;A0JLT9;Q32Q20;A0PJH5		SF3B1	sp|O75533|SF3B1_HUMAN Splicing factor 3B subunit 1 OS=Homo sapiens OX=9606 GN=SF3B1 PE=1 SV=3;tr|Q7Z497|Q7Z497_HUMAN SF3B1 protein (Fragment) OS=Homo sapiens OX=9606 GN=SF3B1 PE=2 SV=1	5	3	3	3.1	145.83	1304	2.5	0.7	0	15128000
P01023		A2M	sp|P01023|A2MG_HUMAN Alpha-2-macroglobulin OS=Homo sapiens OX=9606 GN=A2M PE=1 SV=3	1	3	3	2	163.29	1474	0	2	0	35298000
Q59GS8;P01031			tr|Q59GS8|Q59GS8_HUMAN Complement component 5 variant (Fragment) OS=Homo sapiens OX=9606 PE=2 SV=1;sp|P01031|CO5_HUMAN Complement C5 OS=Homo sapiens OX=9606 GN=C5 PE=1 SV=4	2	3	3	2.8	123.35	1106	0	2.8	0	19440000
P05556;C9JPK5;H7C4N8;Q5T3E6;E9PLR6;E7EUI6;E7EQW5		ITGB1	sp|P05556|ITB1_HUMAN Integrin beta-1 OS=Homo sapiens OX=9606 GN=ITGB1 PE=1 SV=2	7	3	3	3.9	88.414	798	1.3	3.9	2899000	27842000
P06213;Q86WY9;A4ZPI7;C9J5X1;P08069		INSR	sp|P06213|INSR_HUMAN Insulin receptor OS=Homo sapiens OX=9606 GN=INSR PE=1 SV=4;tr|Q86WY9|Q86WY9_HUMAN INSR protein (Fragment) OS=Homo sapiens OX=9606 GN=INSR PE=2 SV=1	5	3	3	3.4	156.33	1382	1.4	2	0	0
P0C7W6		CCDC172	sp|P0C7W6|CC172_HUMAN Coiled-coil domain-containing protein 172 OS=Homo sapiens OX=9606 GN=CCDC172 PE=1 SV=1	1	3	3	14.3	31.035	258	10.1	7.4	1829700	41943000
P12081;E7ETE2;B4DEA2;B4E1C5;B4DDD8;B3KWE1;Q52NV4;D6RF05;A0A2R8YCI2;A0A2R8Y4X6;A0A2R8Y5E8;D6RJE6;A0A2R8Y6I1;A0A2R8Y3N3;B2R7G6;A0A2R8Y5P7;P49590		HARS	sp|P12081|SYHC_HUMAN Histidine--tRNA ligase, cytoplasmic OS=Homo sapiens OX=9606 GN=HARS PE=1 SV=2;tr|E7ETE2|E7ETE2_HUMAN Histidine--tRNA ligase, cytoplasmic (Fragment) OS=Homo sapiens OX=9606 GN=HARS PE=1 SV=1;tr|B4DEA2|B4DEA2_HUMAN cDNA FLJ59476, highly	17	3	3	4.9	57.41	509	0	4.9	0	10335000
Q53T09;P13010		XRCC5	tr|Q53T09|Q53T09_HUMAN Uncharacterized protein XRCC5 (Fragment) OS=Homo sapiens OX=9606 GN=XRCC5 PE=4 SV=1;sp|P13010|XRCC5_HUMAN X-ray repair cross-complementing protein 5 OS=Homo sapiens OX=9606 GN=XRCC5 PE=1 SV=3	2	3	3	5.3	64.243	568	1.8	5.3	1640400	7179200
P16401;Q14463		HIST1H1B	sp|P16401|H15_HUMAN Histone H1.5 OS=Homo sapiens OX=9606 GN=HIST1H1B PE=1 SV=3	2	3	3	17.7	22.58	226	10.6	17.7	8956800	42660000
P23526;Q1RMG2		AHCY	sp|P23526|SAHH_HUMAN Adenosylhomocysteinase OS=Homo sapiens OX=9606 GN=AHCY PE=1 SV=4;tr|Q1RMG2|Q1RMG2_HUMAN Adenosylhomocysteinase OS=Homo sapiens OX=9606 GN=AHCY PE=2 SV=1	2	3	3	7.6	47.716	432	5.6	7.6	0	32291000
P27824;D6RGY2;Q6ZP56;D6RFL1;H0Y9Q7;H0Y9H1;Q16094		CANX	sp|P27824|CALX_HUMAN Calnexin OS=Homo sapiens OX=9606 GN=CANX PE=1 SV=2;tr|D6RGY2|D6RGY2_HUMAN Calnexin (Fragment) OS=Homo sapiens OX=9606 GN=CANX PE=1 SV=1;tr|Q6ZP56|Q6ZP56_HUMAN cDNA FLJ26480 fis, clone KDN05071, highly similar to Calnexin OS=Homo sapien	7	3	3	5.1	67.567	592	1.5	3.5	0	19386000
P38935		IGHMBP2	sp|P38935|SMBP2_HUMAN DNA-binding protein SMUBP-2 OS=Homo sapiens OX=9606 GN=IGHMBP2 PE=1 SV=3	1	3	3	2.9	109.15	993	1.6	1.3	14479000	0
P41091;Q2VIR3;H7BZU1		EIF2S3	sp|P41091|IF2G_HUMAN Eukaryotic translation initiation factor 2 subunit 3 OS=Homo sapiens OX=9606 GN=EIF2S3 PE=1 SV=3;sp|Q2VIR3|IF2GL_HUMAN Eukaryotic translation initiation factor 2 subunit 3B OS=Homo sapiens OX=9606 GN=EIF2S3B PE=2 SV=2	3	3	3	6.8	51.109	472	0	6.8	0	15649000
P42345;B4E2H2;B3KX59;B1AKP8;Q96QW8;B4DZD5		MTOR	sp|P42345|MTOR_HUMAN Serine/threonine-protein kinase mTOR OS=Homo sapiens OX=9606 GN=MTOR PE=1 SV=1;tr|B4E2H2|B4E2H2_HUMAN Serine/threonine-protein kinase mTOR OS=Homo sapiens OX=9606 PE=2 SV=1	6	3	3	1.3	288.89	2549	0.8	0.5	0	1651400
P46013;Q70L73		MKI67	sp|P46013|KI67_HUMAN Proliferation marker protein Ki-67 OS=Homo sapiens OX=9606 GN=MKI67 PE=1 SV=2	2	3	3	1.7	358.69	3256	1.7	0	264680000	0
P46087;F5GYR3;F5H5X6		NOP2	sp|P46087|NOP2_HUMAN Probable 28S rRNA (cytosine(4447)-C(5))-methyltransferase OS=Homo sapiens OX=9606 GN=NOP2 PE=1 SV=2;tr|F5GYR3|F5GYR3_HUMAN Probable 28S rRNA (cytosine(4447)-C(5))-methyltransferase (Fragment) OS=Homo sapiens OX=9606 GN=NOP2 PE=1 SV=1	3	3	3	3.9	89.301	812	1.7	2.2	0	1928000
Q6P1N2;Q8IWH1;P46199;H7C213		MTIF2	tr|Q6P1N2|Q6P1N2_HUMAN MTIF2 protein (Fragment) OS=Homo sapiens OX=9606 GN=MTIF2 PE=2 SV=1;tr|Q8IWH1|Q8IWH1_HUMAN Similar to mitochondrial translational initiation factor 2 (Fragment) OS=Homo sapiens OX=9606 PE=2 SV=1;sp|P46199|IF2M_HUMAN Translation initi	4	3	3	6.2	51.749	465	4.3	1.9	0	1852200
Q5T626;Q53H03;P49321;H0YDS9;E9PRH9;H0YF33;O95138;Q9P1N1;Q5T624;B4DS57;E9PPQ8;E9PI86;E9PPR5;Q6PJY7		NASP	tr|Q5T626|Q5T626_HUMAN Nuclear autoantigenic sperm protein (Histone-binding), isoform CRA_a OS=Homo sapiens OX=9606 GN=NASP PE=2 SV=1;tr|Q53H03|Q53H03_HUMAN Nuclear autoantigenic sperm protein isoform 2 variant (Fragment) OS=Homo sapiens OX=9606 PE=2 SV=1;	14	3	3	5.6	48.804	449	0	5.6	0	4349200
P49454		CENPF	sp|P49454|CENPF_HUMAN Centromere protein F OS=Homo sapiens OX=9606 GN=CENPF PE=1 SV=2	1	3	3	1.2	367.76	3210	0.7	0.9	3645300	5840100
P59510;G3V1X8;E9PBD5;Q9H8X0;H0YHN3		ADAMTS20	sp|P59510|ATS20_HUMAN A disintegrin and metalloproteinase with thrombospondin motifs 20 OS=Homo sapiens OX=9606 GN=ADAMTS20 PE=2 SV=2;tr|G3V1X8|G3V1X8_HUMAN A disintegrin and metalloproteinase with thrombospondin motifs 20 OS=Homo sapiens OX=9606 GN=ADAMTS	5	3	3	2.1	214.72	1910	1.7	0.4	2724600	0
P62269;A0A0G2JQH2;Q5GGW2;J3JS69		RPS18	sp|P62269|RS18_HUMAN 40S ribosomal protein S18 OS=Homo sapiens OX=9606 GN=RPS18 PE=1 SV=3	4	3	3	19.7	17.718	152	13.8	13.8	6246200	10616000
P62906;A0A024RCW3;Q1JQ76		RPL10A	sp|P62906|RL10A_HUMAN 60S ribosomal protein L10a OS=Homo sapiens OX=9606 GN=RPL10A PE=1 SV=2	3	3	3	11.1	24.831	217	7.4	7.4	9704600	48969000
Q8N6N5;Q8IZ29;Q8IWP6;P68371;B3KML9;P04350;B4DJ43;B4DE77;Q3ZCM7;A0A183YE00;M0R2D3;B4DFH6;B4DNW1;M0R0X0;M0QY85;M0QY37;M0QX14;M0R042;M0QZL7;M0QYM7;M0R278;M0R2T4;A0A075B724		TUBB2C	tr|Q8N6N5|Q8N6N5_HUMAN Tubulin beta chain OS=Homo sapiens OX=9606 GN=TUBB2C PE=2 SV=1;tr|Q8IZ29|Q8IZ29_HUMAN Tubulin beta chain OS=Homo sapiens OX=9606 GN=TUBB2C PE=2 SV=1;tr|Q8IWP6|Q8IWP6_HUMAN Tubulin beta chain OS=Homo sapiens OX=9606 PE=2 SV=1;sp|P6837	23	12	3	31	49.807	445	28.8	16	10339000	51674000
Q05682;C9J813;Q9NYG1;A0A140VKA0;C9JE79;F8WE61;C9JEK3;B4E3I0;B4DPW5;E9PGZ1;B7Z6G4;E7EX44		CALD1	sp|Q05682|CALD1_HUMAN Caldesmon OS=Homo sapiens OX=9606 GN=CALD1 PE=1 SV=3;tr|C9J813|C9J813_HUMAN Caldesmon (Fragment) OS=Homo sapiens OX=9606 GN=CALD1 PE=1 SV=1;tr|Q9NYG1|Q9NYG1_HUMAN Caldesmon 1, isoform CRA_b OS=Homo sapiens OX=9606 GN=CALD1 PE=2 SV=3;t	12	3	3	4.5	93.23	793	3	1.5	0	3920400
Q05BW5;Q05CR1;B4DYQ1;Q58EY4;Q92922;B4DYF9		SMARCC1	tr|Q05BW5|Q05BW5_HUMAN SMARCC1 protein (Fragment) OS=Homo sapiens OX=9606 GN=SMARCC1 PE=2 SV=1;tr|Q05CR1|Q05CR1_HUMAN SMARCC1 protein (Fragment) OS=Homo sapiens OX=9606 GN=SMARCC1 PE=2 SV=1;tr|B4DYQ1|B4DYQ1_HUMAN cDNA FLJ57671, highly similar to SWI/SNF-re	6	3	3	6.8	91.397	814	6.8	0	124190000	0
Q07954;Q59FG2		LRP1	sp|Q07954|LRP1_HUMAN Prolow-density lipoprotein receptor-related protein 1 OS=Homo sapiens OX=9606 GN=LRP1 PE=1 SV=2;tr|Q59FG2|Q59FG2_HUMAN Low density lipoprotein-related protein 1 variant (Fragment) OS=Homo sapiens OX=9606 PE=2 SV=1	2	4	3	1.1	504.6	4544	0.4	0.9	107720000	16982000
Q08999;B4DT45;F5H837;J3KSF7;Q7Z3L2		RBL2	sp|Q08999|RBL2_HUMAN Retinoblastoma-like protein 2 OS=Homo sapiens OX=9606 GN=RBL2 PE=1 SV=3;tr|B4DT45|B4DT45_HUMAN cDNA FLJ53188, highly similar to Retinoblastoma-like protein 2 OS=Homo sapiens OX=9606 PE=2 SV=1;tr|F5H837|F5H837_HUMAN Retinoblastoma-like	5	3	3	4.2	128.37	1139	3.1	3.2	249220000	2062900
Q12955;H0Y3A4;A0A087WZ65		ANK3	sp|Q12955|ANK3_HUMAN Ankyrin-3 OS=Homo sapiens OX=9606 GN=ANK3 PE=1 SV=3	3	3	3	0.8	480.4	4377	0.8	0	10730000	0
Q12996;E9PLP8;B4DMA4		CSTF3	sp|Q12996|CSTF3_HUMAN Cleavage stimulation factor subunit 3 OS=Homo sapiens OX=9606 GN=CSTF3 PE=1 SV=1;tr|E9PLP8|E9PLP8_HUMAN Cleavage stimulation factor subunit 3 OS=Homo sapiens OX=9606 GN=CSTF3 PE=1 SV=1;tr|B4DMA4|B4DMA4_HUMAN cDNA FLJ58400, highly simi	3	3	3	6.7	82.921	717	5.3	1.4	17410000	0
Q13905;B4DZ62;A0A1S5UYZ7;H0Y6R4		RAPGEF1	sp|Q13905|RPGF1_HUMAN Rap guanine nucleotide exchange factor 1 OS=Homo sapiens OX=9606 GN=RAPGEF1 PE=1 SV=3;tr|B4DZ62|B4DZ62_HUMAN cDNA FLJ57676, highly similar to Rap guanine nucleotide exchange factor 1 OS=Homo sapiens OX=9606 PE=2 SV=1;tr|A0A1S5UYZ7|A0A	4	3	3	2.7	120.55	1077	2.7	0.6	5203000	17654000
Q14005;Q8IUU6;H0YKB7;H3BT15;H0YLL1;Q05BE6;H0YLH9;Q9UME6;B3KY62;Q53HR8;B7Z8M3;Q6ZTT5;I7GGY3		IL16	sp|Q14005|IL16_HUMAN Pro-interleukin-16 OS=Homo sapiens OX=9606 GN=IL16 PE=1 SV=4;tr|Q8IUU6|Q8IUU6_HUMAN IL16 protein OS=Homo sapiens OX=9606 GN=IL16 PE=2 SV=1;tr|H0YKB7|H0YKB7_HUMAN Pro-interleukin-16 OS=Homo sapiens OX=9606 GN=IL16 PE=1 SV=2;tr|H3BT15|H3	13	3	3	2.9	141.75	1332	2.9	0	33874000	0
Q14674		ESPL1	sp|Q14674|ESPL1_HUMAN Separin OS=Homo sapiens OX=9606 GN=ESPL1 PE=1 SV=3	1	3	3	3.3	233.17	2120	3.3	0	27100000	0
Q14789;B4DQW7;B4DL98;H0Y867;B4DTZ9;E7EU81		GOLGB1	sp|Q14789|GOGB1_HUMAN Golgin subfamily B member 1 OS=Homo sapiens OX=9606 GN=GOLGB1 PE=1 SV=2	6	3	3	0.9	376.01	3259	0.6	0.4	13684000	0
Q14865;A0A2R8Y5F2		ARID5B	sp|Q14865|ARI5B_HUMAN AT-rich interactive domain-containing protein 5B OS=Homo sapiens OX=9606 GN=ARID5B PE=1 SV=3	2	3	3	3.3	132.37	1188	1.9	1.4	0	9716700
Q15075;Q05D76;A8K7J3		EEA1	sp|Q15075|EEA1_HUMAN Early endosome antigen 1 OS=Homo sapiens OX=9606 GN=EEA1 PE=1 SV=2	3	3	3	3.7	162.46	1411	3	0.7	40028000	0
Q15084		PDIA6	sp|Q15084|PDIA6_HUMAN Protein disulfide-isomerase A6 OS=Homo sapiens OX=9606 GN=PDIA6 PE=1 SV=1	1	3	3	9.1	48.121	440	9.1	6.4	3249800	5656000
Q16352;Q59EM6		INA	sp|Q16352|AINX_HUMAN Alpha-internexin OS=Homo sapiens OX=9606 GN=INA PE=1 SV=2;tr|Q59EM6|Q59EM6_HUMAN Internexin neuronal intermediate filament protein, alpha variant (Fragment) OS=Homo sapiens OX=9606 PE=2 SV=1	2	4	3	6.4	55.39	499	6.4	3.2	13069000	0
Q16643;D6R9W4;B3KSQ7;D6RCR4;D6RFI1;B7Z2Z0;D6R9Q9		DBN1	sp|Q16643|DREB_HUMAN Drebrin OS=Homo sapiens OX=9606 GN=DBN1 PE=1 SV=4;tr|D6R9W4|D6R9W4_HUMAN Drebrin (Fragment) OS=Homo sapiens OX=9606 GN=DBN1 PE=1 SV=1;tr|B3KSQ7|B3KSQ7_HUMAN Drebrin 1, isoform CRA_d OS=Homo sapiens OX=9606 GN=DBN1 PE=2 SV=1	7	3	3	5.4	71.428	649	5.4	4.2	9148200	30368000
Q16647;Q6LEN2;Q6LEN0		PTGIS	sp|Q16647|PTGIS_HUMAN Prostacyclin synthase OS=Homo sapiens OX=9606 GN=PTGIS PE=1 SV=1;tr|Q6LEN2|Q6LEN2_HUMAN Prostacyclin synthase OS=Homo sapiens OX=9606 GN=PTGIS PE=3 SV=1;tr|Q6LEN0|Q6LEN0_HUMAN Prostacyclin synthase (Fragment) OS=Homo sapiens OX=9606 G	3	3	3	10.2	57.103	500	4.4	5.8	0	1423600
Q17RS7;E9PLG0;A0A087WXY3;Q8N1H6		GEN1	sp|Q17RS7|GEN_HUMAN Flap endonuclease GEN homolog 1 OS=Homo sapiens OX=9606 GN=GEN1 PE=1 SV=2	4	3	3	3.7	102.88	908	2.6	1.1	9855300	0
Q17RW2;F8WDM8		COL24A1	sp|Q17RW2|COOA1_HUMAN Collagen alpha-1(XXIV) chain OS=Homo sapiens OX=9606 GN=COL24A1 PE=1 SV=2;tr|F8WDM8|F8WDM8_HUMAN Collagen alpha-1(XXIV) chain OS=Homo sapiens OX=9606 GN=COL24A1 PE=1 SV=1	2	3	3	3.3	175.49	1714	2.2	1.1	0	3442400
Q549N5;Q9Y5M8;H7C4H2;C9J5Z8		SRPRB	tr|Q549N5|Q549N5_HUMAN Signal recognition particle receptor beta subunit OS=Homo sapiens OX=9606 GN=SRPRB PE=2 SV=1;sp|Q9Y5M8|SRPRB_HUMAN Signal recognition particle receptor subunit beta OS=Homo sapiens OX=9606 GN=SRPRB PE=1 SV=3;tr|H7C4H2|H7C4H2_HUMAN Si	4	3	3	13.7	29.702	271	0	13.7	0	27724000
Q59FK6;O15440			tr|Q59FK6|Q59FK6_HUMAN Multidrug resistance-associated protein 5 variant (Fragment) OS=Homo sapiens OX=9606 PE=2 SV=1	2	3	3	2.4	159.89	1430	2.4	0.8	0	2741400
Q59HA2;Q6IBL8;Q53ET9;O95376;B3KMG5			tr|Q59HA2|Q59HA2_HUMAN RBR-type E3 ubiquitin transferase (Fragment) OS=Homo sapiens OX=9606 PE=2 SV=1;tr|Q6IBL8|Q6IBL8_HUMAN RBR-type E3 ubiquitin transferase OS=Homo sapiens OX=9606 GN=ARIH2 PE=2 SV=1;tr|Q53ET9|Q53ET9_HUMAN RBR-type E3 ubiquitin transfera	5	3	3	18.9	38.012	318	18.9	0	8562800	0
Q5DID0		UMODL1	sp|Q5DID0|UROL1_HUMAN Uromodulin-like 1 OS=Homo sapiens OX=9606 GN=UMODL1 PE=2 SV=2	1	3	3	3.6	144.29	1318	3.1	0.5	2452500	0
Q5JPB2		ZNF831	sp|Q5JPB2|ZN831_HUMAN Zinc finger protein 831 OS=Homo sapiens OX=9606 GN=ZNF831 PE=2 SV=4	1	3	3	2.5	177.95	1677	1.9	0.6	6093500	0
Q5JRA6		MIA3	sp|Q5JRA6|TGO1_HUMAN Transport and Golgi organization protein 1 homolog OS=Homo sapiens OX=9606 GN=MIA3 PE=1 SV=1	1	3	3	2.4	213.7	1907	1.7	0.7	30242000	0
Q5JSG7;Q92824		PCSK5	tr|Q5JSG7|Q5JSG7_HUMAN Proprotein convertase subtilisin/kexin type 5 (Fragment) OS=Homo sapiens OX=9606 GN=PCSK5 PE=1 SV=1;sp|Q92824|PCSK5_HUMAN Proprotein convertase subtilisin/kexin type 5 OS=Homo sapiens OX=9606 GN=PCSK5 PE=1 SV=4	2	3	3	3.7	173.89	1560	3.7	0	826320	0
Q5QGZ9;A8MVL9		CLEC12A	sp|Q5QGZ9|CL12A_HUMAN C-type lectin domain family 12 member A OS=Homo sapiens OX=9606 GN=CLEC12A PE=1 SV=3	2	3	3	11.3	30.761	265	8.3	3	325990	0
Q5QJE6;J3KP30;B7Z854		DNTTIP2	sp|Q5QJE6|TDIF2_HUMAN Deoxynucleotidyltransferase terminal-interacting protein 2 OS=Homo sapiens OX=9606 GN=DNTTIP2 PE=1 SV=2;tr|J3KP30|J3KP30_HUMAN Deoxynucleotidyltransferase terminal-interacting protein 2 OS=Homo sapiens OX=9606 GN=DNTTIP2 PE=1 SV=1	3	3	3	6.7	84.468	756	6.7	4	17230000	8614700
Q5SYB0;F5H0G3		FRMPD1	sp|Q5SYB0|FRPD1_HUMAN FERM and PDZ domain-containing protein 1 OS=Homo sapiens OX=9606 GN=FRMPD1 PE=1 SV=1	2	3	3	2.2	173.43	1578	2.2	0	10835000	0
Q5TCX8		MAP3K21	sp|Q5TCX8|M3K21_HUMAN Mitogen-activated protein kinase kinase kinase 21 OS=Homo sapiens OX=9606 GN=MAP3K21 PE=1 SV=3	1	3	3	4.2	113.96	1036	0	4.2	0	22292000
Q5THK1;H7C1B0;H3BLU3;H7BZH1		PRR14L	sp|Q5THK1|PR14L_HUMAN Protein PRR14L OS=Homo sapiens OX=9606 GN=PRR14L PE=1 SV=1	4	3	3	1.5	237.3	2151	1.5	0	402460000	0
Q5VTR2;A0PJJ6;Q05DC0		RNF20	sp|Q5VTR2|BRE1A_HUMAN E3 ubiquitin-protein ligase BRE1A OS=Homo sapiens OX=9606 GN=RNF20 PE=1 SV=2	3	3	3	3.5	113.66	975	3.5	0	7347300	0
Q68CN2;Q71SV8;Q9HCS7		DKFZp762C1015	tr|Q68CN2|Q68CN2_HUMAN Uncharacterized protein DKFZp762C1015 (Fragment) OS=Homo sapiens OX=9606 GN=DKFZp762C1015 PE=2 SV=1;tr|Q71SV8|Q71SV8_HUMAN Crn-related protein kim1 OS=Homo sapiens OX=9606 PE=2 SV=1;sp|Q9HCS7|SYF1_HUMAN Pre-mRNA-splicing factor SYF1	3	3	3	4.1	81.73	706	3	1.1	0	0
Q68DK2;G3V2D8;G3V230		ZFYVE26	sp|Q68DK2|ZFY26_HUMAN Zinc finger FYVE domain-containing protein 26 OS=Homo sapiens OX=9606 GN=ZFYVE26 PE=1 SV=3;tr|G3V2D8|G3V2D8_HUMAN Zinc finger FYVE domain-containing protein 26 OS=Homo sapiens OX=9606 GN=ZFYVE26 PE=1 SV=1	3	3	3	1.1	284.57	2539	0.8	0.8	15562000	396760
Q69YN4;H0YB68;H0YBN5		VIRMA	sp|Q69YN4|VIR_HUMAN Protein virilizer homolog OS=Homo sapiens OX=9606 GN=VIRMA PE=1 SV=2	3	3	3	2	202.02	1812	0.4	1.7	620980	0
Q6MZU1;B4DZK4;Q68DX9;A0A087X0K9;G5E9E7;A9CQZ8;G3V1L9;Q07157		DKFZp686A1195	tr|Q6MZU1|Q6MZU1_HUMAN Uncharacterized protein DKFZp686A1195 OS=Homo sapiens OX=9606 GN=DKFZp686A1195 PE=2 SV=1;tr|B4DZK4|B4DZK4_HUMAN cDNA FLJ50931, highly similar to Tight junction protein ZO-1 OS=Homo sapiens OX=9606 PE=2 SV=1;tr|Q68DX9|Q68DX9_HUMAN Unc	8	3	3	3.6	189.62	1692	0.9	2.7	0	3321900
Q6N094;A0A0A0MS07;Q6PYX1;A0A0A0MS08;P0DOX5;Q6GMX6;S6B291;Q6N096;V9HW68;Q6N089;A8K008;Q6MZV7;Q6N095;Q6MZQ6;Q5EFE5;Q6N097;Q7Z351;P01857;Q86TT2;A0A286YES1;Q8NF17;Q6N030;Q5EBM2;P01860;S6C4Q7;S6BGE0;S6B2A6;S6AWD9;S6BGE5;S6BAN1;S6BAM6;Q9Y509;Q6ZP87;A0A0M3KKW6;S6BAP0;S6BGD4;A4F255;S6AWG0;S6C4S4;S6AWF0;S6C4S0;S6C4R2;S6BAP4;S6B2B6		DKFZp686O01196	tr|Q6N094|Q6N094_HUMAN Uncharacterized protein DKFZp686O01196 OS=Homo sapiens OX=9606 GN=DKFZp686O01196 PE=2 SV=1;tr|A0A0A0MS07|A0A0A0MS07_HUMAN Immunoglobulin heavy constant gamma 1 (Fragment) OS=Homo sapiens OX=9606 GN=IGHG1 PE=1 SV=1;tr|Q6PYX1|Q6PYX1_HU	44	5	3	9.6	52.612	480	6.2	6.5	939380000	16873000000
Q6UB99;A0A2R8Y4T9;A0A2R8YE03;A0A2R8YEI0;A0A0K2FGV1;A0A0K2FGM8;Q9UHR3;A0A087WTN8;X5D778;Q59GC3;Q6PEL2;A8K4M9		ANKRD11	sp|Q6UB99|ANR11_HUMAN Ankyrin repeat domain-containing protein 11 OS=Homo sapiens OX=9606 GN=ANKRD11 PE=1 SV=3	12	3	3	1.4	297.91	2663	0.9	0.5	760550	0
Q6ZSL5;A6H8Z6;A0A0A0MT38;B9EG73;B7ZVX0;A0A2X0SYY4;A0A088AWN3;A0A0A0MSY4;Q9BZ29;A0A0D9SFH5		DOCK9	tr|Q6ZSL5|Q6ZSL5_HUMAN Dedicator of cytokinesis protein 9 OS=Homo sapiens OX=9606 GN=DOCK9 PE=1 SV=1;tr|A6H8Z6|A6H8Z6_HUMAN DOCK9 protein OS=Homo sapiens OX=9606 GN=DOCK9 PE=2 SV=1;tr|A0A0A0MT38|A0A0A0MT38_HUMAN Dedicator of cytokinesis 9, isoform CRA_b OS	10	3	3	5.6	158.65	1393	4.7	0.9	0	0
Q7Z333;A0A024R8E8;B4DYE6;A0A0S2Z550;A0A0S2Z520;X6RI79		SETX	sp|Q7Z333|SETX_HUMAN Probable helicase senataxin OS=Homo sapiens OX=9606 GN=SETX PE=1 SV=4;tr|A0A024R8E8|A0A024R8E8_HUMAN Senataxin, isoform CRA_b OS=Homo sapiens OX=9606 GN=SETX PE=4 SV=1	6	3	3	1.9	302.88	2677	1.6	0.3	4618100	0
Q86TM3		DDX53	sp|Q86TM3|DDX53_HUMAN Probable ATP-dependent RNA helicase DDX53 OS=Homo sapiens OX=9606 GN=DDX53 PE=1 SV=3	1	3	3	7	71.153	631	4.1	2.9	0	18849000
Q86UN2		RTN4RL1	sp|Q86UN2|R4RL1_HUMAN Reticulon-4 receptor-like 1 OS=Homo sapiens OX=9606 GN=RTN4RL1 PE=1 SV=1	1	3	3	5.7	49.065	441	2.9	5.7	203840000	32926000
S4R3K6;Q86VQ0;B4DRL2		LCA5	tr|S4R3K6|S4R3K6_HUMAN Lebercilin OS=Homo sapiens OX=9606 GN=LCA5 PE=1 SV=1;sp|Q86VQ0|LCA5_HUMAN Lebercilin OS=Homo sapiens OX=9606 GN=LCA5 PE=1 SV=2;tr|B4DRL2|B4DRL2_HUMAN cDNA FLJ60138 OS=Homo sapiens OX=9606 PE=2 SV=1	3	3	3	11.2	50.169	430	7.9	3.3	9940300	0
Q8IX12;A0A0C4DGG8;F5H3E1;F5H1H2;F5H2E6		CCAR1	sp|Q8IX12|CCAR1_HUMAN Cell division cycle and apoptosis regulator protein 1 OS=Homo sapiens OX=9606 GN=CCAR1 PE=1 SV=2;tr|A0A0C4DGG8|A0A0C4DGG8_HUMAN Cell division cycle and apoptosis regulator protein 1 (Fragment) OS=Homo sapiens OX=9606 GN=CCAR1 PE=1 SV=	5	3	3	2.7	132.82	1150	0	2.7	0	10636000
Q8IY92		SLX4	sp|Q8IY92|SLX4_HUMAN Structure-specific endonuclease subunit SLX4 OS=Homo sapiens OX=9606 GN=SLX4 PE=1 SV=3	1	3	3	3.7	200.01	1834	3.7	2.5	5985200	2427500
Q8IZP2;H7C3I1;F6VDH7;Q3KNR6;Q1XBU6;B7ZA40;Q0IJ56;B4E0U6;A0A140VKA6;P50502;D6W507		ST13P4	sp|Q8IZP2|ST134_HUMAN Putative protein FAM10A4 OS=Homo sapiens OX=9606 GN=ST13P4 PE=5 SV=1;tr|H7C3I1|H7C3I1_HUMAN Hsc70-interacting protein (Fragment) OS=Homo sapiens OX=9606 GN=ST13 PE=1 SV=1;tr|F6VDH7|F6VDH7_HUMAN Hsc70-interacting protein (Fragment) OS=	11	4	3	25	27.406	240	13.8	11.2	0	5875200
Q8NDG6;H0YJJ2		TDRD9	sp|Q8NDG6|TDRD9_HUMAN ATP-dependent RNA helicase TDRD9 OS=Homo sapiens OX=9606 GN=TDRD9 PE=2 SV=3;tr|H0YJJ2|H0YJJ2_HUMAN ATP-dependent RNA helicase TDRD9 (Fragment) OS=Homo sapiens OX=9606 GN=TDRD9 PE=1 SV=1	2	3	3	3.8	155.68	1382	3.8	0	13747000	0
Q8NFC6;H0Y9Y2		BOD1L1	sp|Q8NFC6|BD1L1_HUMAN Biorientation of chromosomes in cell division protein 1-like 1 OS=Homo sapiens OX=9606 GN=BOD1L1 PE=1 SV=2;tr|H0Y9Y2|H0Y9Y2_HUMAN Biorientation of chromosomes in cell division protein 1-like 1 (Fragment) OS=Homo sapiens OX=9606 GN=BOD	2	3	3	1.9	330.46	3051	1.4	0.5	0	10058000
Q8TCS8		PNPT1	sp|Q8TCS8|PNPT1_HUMAN Polyribonucleotide nucleotidyltransferase 1, mitochondrial OS=Homo sapiens OX=9606 GN=PNPT1 PE=1 SV=2	1	3	3	3.6	85.95	783	1	3.6	2568600	10499000
Q8WWQ0;Q9NWP3		PHIP	sp|Q8WWQ0|PHIP_HUMAN PH-interacting protein OS=Homo sapiens OX=9606 GN=PHIP PE=1 SV=2	2	4	3	3.3	206.69	1821	2.3	1	1608900	0
Q8WXG6;A0A0A0MRB5;A0A0U1RR25;F8W8U2		MADD	sp|Q8WXG6|MADD_HUMAN MAP kinase-activating death domain protein OS=Homo sapiens OX=9606 GN=MADD PE=1 SV=2;tr|A0A0A0MRB5|A0A0A0MRB5_HUMAN MAP kinase-activating death domain protein OS=Homo sapiens OX=9606 GN=MADD PE=1 SV=1	4	3	3	2.5	183.3	1647	2	1.8	137470000	34104000
Q969E4;Q6IPX3;Q5H9L2		TCEAL3	sp|Q969E4|TCAL3_HUMAN Transcription elongation factor A protein-like 3 OS=Homo sapiens OX=9606 GN=TCEAL3 PE=1 SV=1	3	3	3	23	22.502	200	18.5	9.5	0	838950
Q96HE7;G3V2H0;G3V503;Q5TAE8;G3V3E6;B2RD00;Q86YB8		ERO1A	sp|Q96HE7|ERO1A_HUMAN ERO1-like protein alpha OS=Homo sapiens OX=9606 GN=ERO1A PE=1 SV=2	7	3	3	5.6	54.392	468	0	5.6	0	11979000
Q96HI0;B2R9F5		SENP5	sp|Q96HI0|SENP5_HUMAN Sentrin-specific protease 5 OS=Homo sapiens OX=9606 GN=SENP5 PE=1 SV=3;tr|B2R9F5|B2R9F5_HUMAN cDNA, FLJ94365 OS=Homo sapiens OX=9606 PE=2 SV=1	2	3	3	5.3	86.692	755	4.1	1.2	0	6186800
Q96HI1;B4DPW9;A0A0A0MSQ0;Q53GY0;P13797;A7E2S2;B4DI60;B4DG31			tr|Q96HI1|Q96HI1_HUMAN Similar to plastin 3 (T isoform) (Fragment) OS=Homo sapiens OX=9606 PE=2 SV=1;tr|B4DPW9|B4DPW9_HUMAN cDNA FLJ51929, highly similar to Plastin-3 OS=Homo sapiens OX=9606 PE=2 SV=1;tr|A0A0A0MSQ0|A0A0A0MSQ0_HUMAN Plastin-3 OS=Homo sapien	8	3	3	11	46.003	409	8.8	2.2	13940000	0
Q9BX84;Q9H637;Q96LV9		TRPM6	sp|Q9BX84|TRPM6_HUMAN Transient receptor potential cation channel subfamily M member 6 OS=Homo sapiens OX=9606 GN=TRPM6 PE=1 SV=2;tr|Q9H637|Q9H637_HUMAN cDNA: FLJ22628 fis, clone HSI06177 OS=Homo sapiens OX=9606 PE=2 SV=1	3	3	3	3.1	231.71	2022	3.1	0	3863800	0
Q9BXP8;Q59FU0		PAPPA2	sp|Q9BXP8|PAPP2_HUMAN Pappalysin-2 OS=Homo sapiens OX=9606 GN=PAPPA2 PE=1 SV=4;tr|Q59FU0|Q59FU0_HUMAN Pappalysin-2variant (Fragment) OS=Homo sapiens OX=9606 PE=2 SV=1	2	3	3	2.3	198.54	1791	2.3	0	12075000	0
Q9BYW2;H7BZ93;C9JG86;H7BXT4;H7C3H4		SETD2	sp|Q9BYW2|SETD2_HUMAN Histone-lysine N-methyltransferase SETD2 OS=Homo sapiens OX=9606 GN=SETD2 PE=1 SV=3	5	3	3	1.1	287.59	2564	0.4	0.7	49019000	0
Q9C0G6;B0I1R8		DNAH6	sp|Q9C0G6|DYH6_HUMAN Dynein heavy chain 6, axonemal OS=Homo sapiens OX=9606 GN=DNAH6 PE=2 SV=3	2	3	3	0.7	475.98	4158	0.4	0.2	12243000	0
Q9H8Y1		VRTN	sp|Q9H8Y1|VRTN_HUMAN Vertnin OS=Homo sapiens OX=9606 GN=VRTN PE=1 SV=1	1	3	3	7	78.259	702	7	0	3034900	0
Q9HBR1;A0A087WZE0;A0A0C4DGV8;A0A1S5UZH6;Q13214			tr|Q9HBR1|Q9HBR1_HUMAN Uncharacterized protein OS=Homo sapiens OX=9606 PE=2 SV=1;tr|A0A087WZE0|A0A087WZE0_HUMAN Semaphorin-3B (Fragment) OS=Homo sapiens OX=9606 GN=SEMA3B PE=1 SV=1;tr|A0A0C4DGV8|A0A0C4DGV8_HUMAN Semaphorin-3B OS=Homo sapiens OX=9606 GN=SEM	5	3	3	5.9	50.413	457	2.4	3.5	0	10144000
Q9NTW7;H0Y669;A2A2N5;B3KQX0;Q9NPA5		ZFP64	sp|Q9NTW7|ZF64B_HUMAN Zinc finger protein 64 homolog, isoforms 3 and 4 OS=Homo sapiens OX=9606 GN=ZFP64 PE=1 SV=3	5	3	3	7.1	72.216	645	5.7	1.4	10877000	0
Q9NWX4;Q96SR7;Q8NBY1;Q499L9;B4E0Y9;Q9P289			tr|Q9NWX4|Q9NWX4_HUMAN cDNA FLJ20549 fis, clone KAT11561 OS=Homo sapiens OX=9606 PE=2 SV=1;tr|Q96SR7|Q96SR7_HUMAN cDNA FLJ14683 fis, clone NT2RP2004768, weakly similar to SERINE/THREONINE-PROTEIN KINASE NRK1 OS=Homo sapiens OX=9606 PE=2 SV=1;tr|Q8NBY1|Q8NB	6	3	3	8.2	32.883	293	3.4	8.2	0	67163000
Q9NY74;A0A2R8YEV8;A0A2R8Y7B6		ETAA1	sp|Q9NY74|ETAA1_HUMAN Ewings tumor-associated antigen 1 OS=Homo sapiens OX=9606 GN=ETAA1 PE=1 SV=2	3	3	3	5.1	103.44	926	3	2.1	0	396590
Q9NYQ8;Q6PIA2;H0YBK2;Q75QY0		FAT2	sp|Q9NYQ8|FAT2_HUMAN Protocadherin Fat 2 OS=Homo sapiens OX=9606 GN=FAT2 PE=1 SV=2	4	3	3	0.9	479.31	4349	0.9	0.4	18790000	2191000
Q9P219;Q9H9V0;A0A0A0MR69		CCDC88C	sp|Q9P219|DAPLE_HUMAN Protein Daple OS=Homo sapiens OX=9606 GN=CCDC88C PE=1 SV=3	3	3	3	1.8	228.23	2028	1.2	0.6	0	0
Q9UIW2;B4DE20;Q6ZTY7		PLXNA1	sp|Q9UIW2|PLXA1_HUMAN Plexin-A1 OS=Homo sapiens OX=9606 GN=PLXNA1 PE=1 SV=3;tr|B4DE20|B4DE20_HUMAN cDNA FLJ57256, highly similar to Plexin-A1 OS=Homo sapiens OX=9606 PE=2 SV=1	3	4	3	2.8	211.06	1896	2.8	0	5888800	0
Q9UKJ3;K7EKU0		GPATCH8	sp|Q9UKJ3|GPTC8_HUMAN G patch domain-containing protein 8 OS=Homo sapiens OX=9606 GN=GPATCH8 PE=1 SV=2	2	3	3	2.7	164.2	1502	2.1	0.6	7293500	0
Q9ULI0;H7BYF1;B3KWS5		ATAD2B	sp|Q9ULI0|ATD2B_HUMAN ATPase family AAA domain-containing protein 2B OS=Homo sapiens OX=9606 GN=ATAD2B PE=1 SV=3;tr|H7BYF1|H7BYF1_HUMAN ATPase family AAA domain-containing protein 2B (Fragment) OS=Homo sapiens OX=9606 GN=ATAD2B PE=1 SV=1	3	3	3	3.7	164.91	1458	2.7	1	0	1358800
Q9Y2K3;B3KP05		MYH15	sp|Q9Y2K3|MYH15_HUMAN Myosin-15 OS=Homo sapiens OX=9606 GN=MYH15 PE=1 SV=5;tr|B3KP05|B3KP05_HUMAN cDNA FLJ30874 fis, clone FEBRA2004329, moderately similar to MYOSIN HEAVY CHAIN, CARDIAC MUSCLE ISOFORM OS=Homo sapiens OX=9606 PE=2 SV=1	2	4	3	3.1	224.62	1946	1.7	1.4	0	1117000
Q9Y3A4		RRP7A	sp|Q9Y3A4|RRP7A_HUMAN Ribosomal RNA-processing protein 7 homolog A OS=Homo sapiens OX=9606 GN=RRP7A PE=1 SV=2	1	3	3	15	32.334	280	12.1	2.9	502360000	0
Q9Y4B5		MTCL1	sp|Q9Y4B5|MTCL1_HUMAN Microtubule cross-linking factor 1 OS=Homo sapiens OX=9606 GN=MTCL1 PE=1 SV=5	1	3	3	1.8	209.52	1905	1.8	0.6	9443300	24809000
Q9Y5T5;B4DUS4		USP16	sp|Q9Y5T5|UBP16_HUMAN Ubiquitin carboxyl-terminal hydrolase 16 OS=Homo sapiens OX=9606 GN=USP16 PE=1 SV=1;tr|B4DUS4|B4DUS4_HUMAN cDNA FLJ57202, highly similar to Ubiquitin carboxyl-terminal hydrolase 16 OS=Homo sapiens OX=9606 PE=2 SV=1	2	3	3	4.4	93.569	823	3.2	3.5	0	16989000
Q9Y6X9		MORC2	sp|Q9Y6X9|MORC2_HUMAN MORC family CW-type zinc finger protein 2 OS=Homo sapiens OX=9606 GN=MORC2 PE=1 SV=2	1	3	3	3.6	117.82	1032	1.8	1.7	24909000	0
X5D293;B4DIC3;Q4ZG22;B4DUR6;A0A087X1U1;F5GXM9;B2RZG9;E7EUN2;Q9UPQ3;H7C0A7		AGAP1	tr|X5D293|X5D293_HUMAN ArfGAP with GTPase domain, ankyrin repeat and PH domain 1 isoform A (Fragment) OS=Homo sapiens OX=9606 GN=AGAP1 PE=2 SV=1;tr|B4DIC3|B4DIC3_HUMAN cDNA FLJ57841, highly similar to Centaurin-gamma 2 OS=Homo sapiens OX=9606 PE=2 SV=1;tr|	10	3	3	5.3	89.498	808	2.5	2.8	0	1732100
Q59EY4;B4DNE4;B4DPQ6;A0A024RA87;G3V1Q4;A0A023T695;B4DUD6;Q8TC62;E7ES33;Q3LIE9;A4GYY8;E7EPK1;Q16181;A8K3D0;A0A0U1RRH9;A0A0U1RRE1;D3DTZ7;Q3B7A3;J3QRT6;J3KSZ7;Q6ZU15;O43236	HUMAN CDC10 protein variant (Fragment)		tr|Q59EY4|Q59EY4_HUMAN CDC10 protein variant (Fragment) OS=Homo sapiens OX=9606 PE=2 SV=1;tr|B4DNE4|B4DNE4_HUMAN cDNA FLJ52574, highly similar to Septin-7 OS=Homo sapiens OX=9606 PE=2 SV=1;tr|B4DPQ6|B4DPQ6_HUMAN cDNA FLJ53636, highly similar to Septin-7 OS	22	4	2	8.9	43.826	381	3.4	7.6	8958700	700350
Q6ZTK5;B4DKC1;A0A0C4DFM1;A0A024QYR3;Q92544;B4DH88	HUMAN Transmembrane 9 superfamily member		tr|Q6ZTK5|Q6ZTK5_HUMAN Transmembrane 9 superfamily member OS=Homo sapiens OX=9606 PE=2 SV=1;tr|B4DKC1|B4DKC1_HUMAN Transmembrane 9 superfamily member OS=Homo sapiens OX=9606 PE=2 SV=1;tr|A0A0C4DFM1|A0A0C4DFM1_HUMAN Transmembrane 9 superfamily member OS=Hom	6	3	2	7.2	61.168	528	0	7.2	0	899450
J3QRF7;B4DJ17;A0A024QZ44;A0A024QZ15;Q96NT5;K7EPJ7	HUMAN Proton-coupled folate transporter (Fragment)	SLC46A1	tr|J3QRF7|J3QRF7_HUMAN Proton-coupled folate transporter (Fragment) OS=Homo sapiens OX=9606 GN=SLC46A1 PE=1 SV=1;tr|B4DJ17|B4DJ17_HUMAN cDNA FLJ58315, highly similar to Heme carrier protein 1 OS=Homo sapiens OX=9606 PE=2 SV=1;tr|A0A024QZ44|A0A024QZ44_HUMAN	6	2	2	16.8	27.264	250	3.2	13.6	0	0
D6RFM5;A0A024QZ30;P31040;B3KT34;A0A087X1I3;Q0QF12;B4DYN5;B3KYA5	HUMAN Succinate dehydrogenase [ubiquinone] flavoprotein subunit, mitochondrial	SDHA	tr|D6RFM5|D6RFM5_HUMAN Succinate dehydrogenase [ubiquinone] flavoprotein subunit, mitochondrial OS=Homo sapiens OX=9606 GN=SDHA PE=1 SV=1;tr|A0A024QZ30|A0A024QZ30_HUMAN Succinate dehydrogenase [ubiquinone] flavoprotein subunit, mitochondrial OS=Homo sapien	8	3	2	9.1	63.566	583	4.3	9.1	16305000	17538000
J3QR23;E9PPC7;A0A024QZ50;E9PMD0;Q96LW2;J3KTE0;B7Z9W4	HUMAN Uncharacterized serine/threonine-protein kinase SgK494 (Fragment)	SGK494	tr|J3QR23|J3QR23_HUMAN Uncharacterized serine/threonine-protein kinase SgK494 (Fragment) OS=Homo sapiens OX=9606 GN=SGK494 PE=4 SV=1;tr|E9PPC7|E9PPC7_HUMAN Uncharacterized serine/threonine-protein kinase SgK494 (Fragment) OS=Homo sapiens OX=9606 GN=SGK494	7	2	2	10.4	19.591	173	10.4	0	0	0
A0A024QZC0;A0A024QZB7;A0A024QZ91;H3BUF6;Q8WWM7	HUMAN Ataxin 2-like, isoform CRA_e	ATXN2L	tr|A0A024QZC0|A0A024QZC0_HUMAN Ataxin 2-like, isoform CRA_e OS=Homo sapiens OX=9606 GN=ATXN2L PE=4 SV=1;tr|A0A024QZB7|A0A024QZB7_HUMAN Ataxin 2-like, isoform CRA_b OS=Homo sapiens OX=9606 GN=ATXN2L PE=4 SV=1;tr|A0A024QZ91|A0A024QZ91_HUMAN Ataxin 2-like, is	5	2	2	2.1	90.839	846	1.1	1.1	30565000	0
H3BTL2;H3BS02;B4DGN9;A0A024QZA9;O14874;H3BQP2;H3BNP3	HUMAN [3-methyl-2-oxobutanoate dehydrogenase [lipoamide]] kinase, mitochondrial (Fragment)	BCKDK	tr|H3BTL2|H3BTL2_HUMAN [3-methyl-2-oxobutanoate dehydrogenase [lipoamide]] kinase, mitochondrial (Fragment) OS=Homo sapiens OX=9606 GN=BCKDK PE=1 SV=8;tr|H3BS02|H3BS02_HUMAN [3-methyl-2-oxobutanoate dehydrogenase [lipoamide]] kinase, mitochondrial OS=Homo	7	2	2	13.4	24.208	216	9.3	4.2	0	1242800
A0A024QZB1;O15047	HUMAN HCG1998636, isoform CRA_a	hCG_1998636	tr|A0A024QZB1|A0A024QZB1_HUMAN HCG1998636, isoform CRA_a OS=Homo sapiens OX=9606 GN=hCG_1998636 PE=4 SV=1;sp|O15047|SET1A_HUMAN Histone-lysine N-methyltransferase SETD1A OS=Homo sapiens OX=9606 GN=SETD1A PE=1 SV=3	2	2	2	3.4	111.49	1010	3.4	0	20562000	0
A0A024QZB2;Q96H86;H3BQ85	HUMAN Uncharacterized protein	MGC13138	tr|A0A024QZB2|A0A024QZB2_HUMAN Uncharacterized protein OS=Homo sapiens OX=9606 GN=MGC13138 PE=4 SV=1;sp|Q96H86|ZN764_HUMAN Zinc finger protein 764 OS=Homo sapiens OX=9606 GN=ZNF764 PE=1 SV=2;tr|H3BQ85|H3BQ85_HUMAN Uncharacterized protein (Fragment) OS=Homo	3	2	2	7.4	44.942	408	7.4	0	5915200	0
A8KAQ5;A0A024QZD5;P08621;M0QYR1;B3KPV0	HUMAN cDNA FLJ77404, highly similar to Homo sapiens small nuclear ribonucleoprotein 70kDa polypeptide (RNP antigen) (SNRP70), transcript variant 1, mRNA		tr|A8KAQ5|A8KAQ5_HUMAN cDNA FLJ77404, highly similar to Homo sapiens small nuclear ribonucleoprotein 70kDa polypeptide (RNP antigen) (SNRP70), transcript variant 1, mRNA OS=Homo sapiens OX=9606 PE=2 SV=1;tr|A0A024QZD5|A0A024QZD5_HUMAN Small nuclear ribonuc	5	2	2	3.9	51.495	437	0	3.9	0	2753400
A0A024QZE7;O43294;H3BQC4	HUMAN Transforming growth factor beta 1 induced transcript 1, isoform CRA_a	TGFB1I1	tr|A0A024QZE7|A0A024QZE7_HUMAN Transforming growth factor beta 1 induced transcript 1, isoform CRA_a OS=Homo sapiens OX=9606 GN=TGFB1I1 PE=4 SV=1;sp|O43294|TGFI1_HUMAN Transforming growth factor beta-1-induced transcript 1 protein OS=Homo sapiens OX=9606 G	3	2	2	5.4	47.941	444	5.4	2	8124500	17114000
E9PK12;A0A024QZF7;Q9BT04	HUMAN Protein fuzzy homolog	FUZ	tr|E9PK12|E9PK12_HUMAN Protein fuzzy homolog OS=Homo sapiens OX=9606 GN=FUZ PE=1 SV=1;tr|A0A024QZF7|A0A024QZF7_HUMAN Uncharacterized protein OS=Homo sapiens OX=9606 GN=FLJ22688 PE=4 SV=1;sp|Q9BT04|FUZZY_HUMAN Protein fuzzy homolog OS=Homo sapiens OX=9606 G	3	2	2	9.8	40.673	368	9.8	0	640930	0
A0A024QZW7;P49790	HUMAN Nucleoporin 153kDa, isoform CRA_a	NUP153	tr|A0A024QZW7|A0A024QZW7_HUMAN Nucleoporin 153kDa, isoform CRA_a OS=Homo sapiens OX=9606 GN=NUP153 PE=4 SV=1;sp|P49790|NU153_HUMAN Nuclear pore complex protein Nup153 OS=Homo sapiens OX=9606 GN=NUP153 PE=1 SV=2	2	2	2	0.9	153.97	1475	0.9	0.7	0	1417000
C9J0D1;A3KPC7;A0A024RAS2;Q08AJ9;B2R5B6;B2R5B3;A4FTV9;A0A024R017;A0A0U1RR32;A0A0U1RRH7;Q99878;Q96KK5;Q71UI9;P0C0S5;Q9BTM1;Q16777;Q93077;Q7L7L0;Q6FI13;P20671;P0C0S8;P04908;Q96QV6;P16104;V9GZN0;C9J386;H0YFX9;B4E0B3;Q8IUE6	HUMAN Histone H2A	H2AFV	tr|C9J0D1|C9J0D1_HUMAN Histone H2A OS=Homo sapiens OX=9606 GN=H2AFV PE=1 SV=1;tr|A3KPC7|A3KPC7_HUMAN Histone H2A OS=Homo sapiens OX=9606 GN=HIST1H2AH PE=2 SV=1;tr|A0A024RAS2|A0A024RAS2_HUMAN Histone H2A OS=Homo sapiens OX=9606 GN=H2AFJ PE=3 SV=1;tr|Q08AJ9|	29	2	2	13.1	13.163	122	13.1	13.1	12169000	32526000
A0A024R074	HUMAN Synaptobrevin-like 1, isoform CRA_b	SYBL1	tr|A0A024R074|A0A024R074_HUMAN Synaptobrevin-like 1, isoform CRA_b OS=Homo sapiens OX=9606 GN=SYBL1 PE=3 SV=1	1	2	2	12.3	30.216	260	12.3	12.3	731650	483150
A8K0T9;A0A024R0E5;P52907;C9JUG7;F8W9N7;A0A0D9SET8;Q53GE2;Q53GC7;A4D0V4;P47755	HUMAN cDNA FLJ75422, highly similar to Homo sapiens capping protein (actin filament) muscle Z-line, alpha 1, mRNA		tr|A8K0T9|A8K0T9_HUMAN cDNA FLJ75422, highly similar to Homo sapiens capping protein (actin filament) muscle Z-line, alpha 1, mRNA OS=Homo sapiens OX=9606 PE=2 SV=1;tr|A0A024R0E5|A0A024R0E5_HUMAN Capping protein (Actin filament) muscle Z-line, alpha 1, iso	10	2	2	8.7	32.908	286	8.7	5.2	2053700	1777300
A0A024R0F6;Q9UPN9;B4DXI9;B3KN30;H0Y612	HUMAN Tripartite motif-containing 33, isoform CRA_a	TRIM33	tr|A0A024R0F6|A0A024R0F6_HUMAN Tripartite motif-containing 33, isoform CRA_a OS=Homo sapiens OX=9606 GN=TRIM33 PE=4 SV=1;sp|Q9UPN9|TRI33_HUMAN E3 ubiquitin-protein ligase TRIM33 OS=Homo sapiens OX=9606 GN=TRIM33 PE=1 SV=3;tr|B4DXI9|B4DXI9_HUMAN cDNA FLJ559	5	2	2	4.7	122.52	1127	0	4.7	0	1469900
A0A024R0J4;A4QPA1;Q1WWL2;Q4QQP8;Q9P2B2	HUMAN Prostaglandin F2 receptor negative regulator, isoform CRA_a	PTGFRN	tr|A0A024R0J4|A0A024R0J4_HUMAN Prostaglandin F2 receptor negative regulator, isoform CRA_a OS=Homo sapiens OX=9606 GN=PTGFRN PE=4 SV=1;tr|A4QPA1|A4QPA1_HUMAN PTGFRN protein (Fragment) OS=Homo sapiens OX=9606 GN=PTGFRN PE=2 SV=1;tr|Q1WWL2|Q1WWL2_HUMAN PTGFR	5	2	2	4.1	63.449	560	4.1	1.6	4903200	2584000
T2HUW8;Q68DM9;T2HVB7;A0A087WYX0;Q8N4D0;Q53G30;A0A024R0K5;P06731;Q7KZ28;Q14081;M0QYM2;P78448;M0QXV9	HUMAN Carcinoembryonic antigen-related cell adhesion molecule 5 isoform 3D	CEACAM5	tr|T2HUW8|T2HUW8_HUMAN Carcinoembryonic antigen-related cell adhesion molecule 5 isoform 3D OS=Homo sapiens OX=9606 GN=CEACAM5 PE=1 SV=1;tr|Q68DM9|Q68DM9_HUMAN Uncharacterized protein DKFZp781M2392 OS=Homo sapiens OX=9606 GN=DKFZp781M2392 PE=2 SV=1;tr|T2HV	13	2	2	6.6	37.683	346	6.6	0	0	0
M0R0C3;M0R2F8;Q0VAB1;A0A024R0M6;Q3ZCQ8	HUMAN Mitochondrial import inner membrane translocase subunit TIM50 (Fragment)	TIMM50	tr|M0R0C3|M0R0C3_HUMAN Mitochondrial import inner membrane translocase subunit TIM50 (Fragment) OS=Homo sapiens OX=9606 GN=TIMM50 PE=1 SV=1;tr|M0R2F8|M0R2F8_HUMAN Mitochondrial import inner membrane translocase subunit TIM50 OS=Homo sapiens OX=9606 GN=TIMM	5	2	2	18.3	11.866	104	0	18.3	0	7479700
B7Z6F7;A0A024R0R6;Q92797;M0R3C7;A0A087WUE9;Q4LE61	HUMAN cDNA FLJ61705, highly similar to Symplekin		tr|B7Z6F7|B7Z6F7_HUMAN cDNA FLJ61705, highly similar to Symplekin OS=Homo sapiens OX=9606 PE=2 SV=1;tr|A0A024R0R6|A0A024R0R6_HUMAN Symplekin, isoform CRA_a OS=Homo sapiens OX=9606 GN=SYMPK PE=4 SV=1;sp|Q92797|SYMPK_HUMAN Symplekin OS=Homo sapiens OX=9606 G	6	2	2	1.6	141.13	1274	1.6	0.8	4686700	1981100
B4E3S8;A0A024R153;Q9Y283;Q2M1I4	HUMAN cDNA FLJ61581, highly similar to Inversin		tr|B4E3S8|B4E3S8_HUMAN cDNA FLJ61581, highly similar to Inversin OS=Homo sapiens OX=9606 PE=2 SV=1;tr|A0A024R153|A0A024R153_HUMAN Inversin, isoform CRA_a OS=Homo sapiens OX=9606 GN=INVS PE=4 SV=1;sp|Q9Y283|INVS_HUMAN Inversin OS=Homo sapiens OX=9606 GN=INV	4	2	2	3.5	109.85	988	1.7	1.8	4784500	0
A0A024R166;Q9BYX2;B3KY99	HUMAN TBC1 domain family, member 2, isoform CRA_f	TBC1D2	tr|A0A024R166|A0A024R166_HUMAN TBC1 domain family, member 2, isoform CRA_f OS=Homo sapiens OX=9606 GN=TBC1D2 PE=4 SV=1;sp|Q9BYX2|TBD2A_HUMAN TBC1 domain family member 2A OS=Homo sapiens OX=9606 GN=TBC1D2 PE=1 SV=3;tr|B3KY99|B3KY99_HUMAN cDNA FLJ16244 fis,	3	2	2	3.8	54.418	468	2.4	1.5	0	5730000
A0A024R1L3;Q9H0J7;B0QY95;Q9NQG6	HUMAN Uncharacterized protein	RP5-1104E15.5	tr|A0A024R1L3|A0A024R1L3_HUMAN Uncharacterized protein OS=Homo sapiens OX=9606 GN=RP5-1104E15.5 PE=4 SV=1;tr|Q9H0J7|Q9H0J7_HUMAN Uncharacterized protein DKFZp434F0116 OS=Homo sapiens OX=9606 GN=DKFZp434F0116 PE=2 SV=1;tr|B0QY95|B0QY95_HUMAN Mitochondrial d	4	2	2	5.6	51.293	463	5.6	3.7	3769000	1808600
B2R935;A0A024R1S2;Q99741;J3KTI7;J3QR52;J3QLN7	HUMAN Cell division control protein		tr|B2R935|B2R935_HUMAN Cell division control protein OS=Homo sapiens OX=9606 PE=2 SV=1;tr|A0A024R1S2|A0A024R1S2_HUMAN Cell division control protein OS=Homo sapiens OX=9606 GN=CDC6 PE=3 SV=1;sp|Q99741|CDC6_HUMAN Cell division control protein 6 homolog OS=Ho	6	2	2	5.2	62.768	560	2.5	2.7	30219000	0
Q8N9C4;A0A024R1Y2;A0A024R1T9;Q4LE36;P53396	HUMAN cDNA FLJ37765 fis, clone BRHIP2024742, highly similar to ATP-CITRATE		tr|Q8N9C4|Q8N9C4_HUMAN cDNA FLJ37765 fis, clone BRHIP2024742, highly similar to ATP-CITRATE OS=Homo sapiens OX=9606 PE=2 SV=1;tr|A0A024R1Y2|A0A024R1Y2_HUMAN ATP-citrate synthase OS=Homo sapiens OX=9606 GN=ACLY PE=3 SV=1;tr|A0A024R1T9|A0A024R1T9_HUMAN ATP-c	5	2	2	4.9	76.445	701	0	4.9	0	0
A0A0S2Z487;A0A024R1X8;P14923;A0A0S2Z495;Q7KZ86	HUMAN Junction plakoglobin isoform 1 (Fragment)	JUP	tr|A0A0S2Z487|A0A0S2Z487_HUMAN Junction plakoglobin isoform 1 (Fragment) OS=Homo sapiens OX=9606 GN=JUP PE=2 SV=1;tr|A0A024R1X8|A0A024R1X8_HUMAN Junction plakoglobin, isoform CRA_a OS=Homo sapiens OX=9606 GN=JUP PE=4 SV=1;sp|P14923|PLAK_HUMAN Junction plak	5	3	2	3.2	81.744	745	0.9	3.2	2005700	5993100
A0A024R223;A0A024R238;Q96RL7;H0Y7P8	HUMAN Vacuolar protein sorting 13A (Yeast), isoform CRA_c	VPS13A	tr|A0A024R223|A0A024R223_HUMAN Vacuolar protein sorting 13A (Yeast), isoform CRA_c OS=Homo sapiens OX=9606 GN=VPS13A PE=4 SV=1;tr|A0A024R238|A0A024R238_HUMAN Vacuolar protein sorting 13A (Yeast), isoform CRA_a OS=Homo sapiens OX=9606 GN=VPS13A PE=4 SV=1;sp	4	2	2	0.8	339.18	2986	0.5	0.3	5057300	0
B3KQJ1;A0A024R273;A8K4G2;A0A024R244;P43405	HUMAN cDNA FLJ90539 fis, clone OVARC1000255, highly similar to Tyrosine-protein kinase SYK		tr|B3KQJ1|B3KQJ1_HUMAN cDNA FLJ90539 fis, clone OVARC1000255, highly similar to Tyrosine-protein kinase SYK OS=Homo sapiens OX=9606 PE=2 SV=1;tr|A0A024R273|A0A024R273_HUMAN Tyrosine-protein kinase OS=Homo sapiens OX=9606 GN=SYK PE=3 SV=1;tr|A8K4G2|A8K4G2_H	5	2	2	8.7	35.739	312	6.1	2.6	0	4753300
A0A087WXM6;J3QQT2;J3KRX5;A0A024R261;A0A0A6YYL6;P18621;J3KSJ0;A0A087WY81;J3KRB3;A0A087WWH0;J3QS96;J3QLC8;A0A0A0MRF8	HUMAN 60S ribosomal protein L17 (Fragment)	RPL17	tr|A0A087WXM6|A0A087WXM6_HUMAN 60S ribosomal protein L17 (Fragment) OS=Homo sapiens OX=9606 GN=RPL17 PE=3 SV=1;tr|J3QQT2|J3QQT2_HUMAN 60S ribosomal protein L17 (Fragment) OS=Homo sapiens OX=9606 GN=RPL17 PE=3 SV=1;tr|J3KRX5|J3KRX5_HUMAN 60S ribosomal prote	13	2	2	14.2	19.586	169	14.2	14.2	10698000	2420100
A0A024R2D8;P56539;C9JKI3;Q7Z4F3;A0A024R757;A0A1I9UVK8;E9PCT5;A9XTE5;Q2TNI1;Q59E85;Q03135	HUMAN Caveolin	CAV3	tr|A0A024R2D8|A0A024R2D8_HUMAN Caveolin OS=Homo sapiens OX=9606 GN=CAV3 PE=3 SV=1;sp|P56539|CAV3_HUMAN Caveolin-3 OS=Homo sapiens OX=9606 GN=CAV3 PE=1 SV=1;tr|C9JKI3|C9JKI3_HUMAN Caveolin (Fragment) OS=Homo sapiens OX=9606 GN=CAV1 PE=1 SV=1;tr|Q7Z4F3|Q7Z4F	11	2	2	9.9	17.259	151	9.9	0	0	0
A0A024R2G2;Q9BXW9	HUMAN Fanconi anemia, complementation group D2, isoform CRA_b	FANCD2	tr|A0A024R2G2|A0A024R2G2_HUMAN Fanconi anemia, complementation group D2, isoform CRA_b OS=Homo sapiens OX=9606 GN=FANCD2 PE=4 SV=1;sp|Q9BXW9|FACD2_HUMAN Fanconi anemia group D2 protein OS=Homo sapiens OX=9606 GN=FANCD2 PE=1 SV=2	2	2	2	1.5	164.13	1451	1.5	0	693230	0
C9J7Z4;B7Z355;A8K568;A0A024R2H2;Q8NCE0	HUMAN tRNA-splicing endonuclease subunit Sen2 (Fragment)	TSEN2	tr|C9J7Z4|C9J7Z4_HUMAN tRNA-splicing endonuclease subunit Sen2 (Fragment) OS=Homo sapiens OX=9606 GN=TSEN2 PE=1 SV=1;tr|B7Z355|B7Z355_HUMAN tRNA-splicing endonuclease subunit Sen2 OS=Homo sapiens OX=9606 PE=2 SV=1;tr|A8K568|A8K568_HUMAN tRNA-splicing endon	5	2	2	11.1	43.174	378	11.1	0	0	0
A0A024R2K1;P20339;F8WCY6;F8WD79;F8VPW9;F8VSF8;F8VWZ7;F8VWU4;F8VVZ0;F8VUA5;F8VVK3;K7ERI8;A0A0A1HAN9;A0A024RB09;A0A024R1U4;K7ERQ8;P61020;P51148	HUMAN RAB5A, member RAS oncogene family, isoform CRA_a	RAB5A	tr|A0A024R2K1|A0A024R2K1_HUMAN RAB5A, member RAS oncogene family, isoform CRA_a OS=Homo sapiens OX=9606 GN=RAB5A PE=4 SV=1;sp|P20339|RAB5A_HUMAN Ras-related protein Rab-5A OS=Homo sapiens OX=9606 GN=RAB5A PE=1 SV=2;tr|F8WCY6|F8WCY6_HUMAN Ras-related protei	18	2	2	10.7	23.658	215	0	10.7	0	11360000
A0A0D9SGH2;B7Z218;A0A087X0N0;B7ZAE5;B7Z347;B7Z3G5;A0A0D9SFL5;C9JC32;A0A024R2M0;Q9UPV9;H7C3T3	HUMAN Trafficking kinesin-binding protein 1	TRAK1	tr|A0A0D9SGH2|A0A0D9SGH2_HUMAN Trafficking kinesin-binding protein 1 OS=Homo sapiens OX=9606 GN=TRAK1 PE=1 SV=1;tr|B7Z218|B7Z218_HUMAN cDNA FLJ60104, highly similar to Homo sapiens OGT(O-Glc-NAc transferase)-interacting protein 106 kDa (OIP106), mRNA OS=Ho	11	2	2	4.6	59.963	526	4.6	0	39567000	0
A0A024R2U0;B4DQF9;Q59FS2;Q86UQ0	HUMAN Zinc finger protein 589, isoform CRA_d	ZNF589	tr|A0A024R2U0|A0A024R2U0_HUMAN Zinc finger protein 589, isoform CRA_d OS=Homo sapiens OX=9606 GN=ZNF589 PE=4 SV=1;tr|B4DQF9|B4DQF9_HUMAN Zinc finger protein 589 OS=Homo sapiens OX=9606 GN=ZNF589 PE=1 SV=1;tr|Q59FS2|Q59FS2_HUMAN ZNF589 protein variant (Frag	4	2	2	4.7	40.762	361	4.7	2.2	7589500	0
A0A024R2X1;A0A024R329;Q9Y5P6	HUMAN GDP-mannose pyrophosphorylase B, isoform CRA_b	GMPPB	tr|A0A024R2X1|A0A024R2X1_HUMAN GDP-mannose pyrophosphorylase B, isoform CRA_b OS=Homo sapiens OX=9606 GN=GMPPB PE=4 SV=1;tr|A0A024R329|A0A024R329_HUMAN GDP-mannose pyrophosphorylase B, isoform CRA_a OS=Homo sapiens OX=9606 GN=GMPPB PE=4 SV=1;sp|Q9Y5P6|GMPP	3	2	2	6.4	39.834	360	0	6.4	0	31324000
A0A024R2Y4;Q9UPA5	HUMAN Bassoon (Presynaptic cytomatrix protein), isoform CRA_a	BSN	tr|A0A024R2Y4|A0A024R2Y4_HUMAN Bassoon (Presynaptic cytomatrix protein), isoform CRA_a OS=Homo sapiens OX=9606 GN=BSN PE=4 SV=1;sp|Q9UPA5|BSN_HUMAN Protein bassoon OS=Homo sapiens OX=9606 GN=BSN PE=1 SV=4	2	2	2	0.8	416.49	3926	0.3	0.5	0	0
A0A024R2Z6;Q9BVP2	HUMAN Guanine nucleotide binding protein-like 3 (Nucleolar), isoform CRA_b	GNL3	tr|A0A024R2Z6|A0A024R2Z6_HUMAN Guanine nucleotide binding protein-like 3 (Nucleolar), isoform CRA_b OS=Homo sapiens OX=9606 GN=GNL3 PE=4 SV=1;sp|Q9BVP2|GNL3_HUMAN Guanine nucleotide-binding protein-like 3 OS=Homo sapiens OX=9606 GN=GNL3 PE=1 SV=2	2	2	2	3.5	60.572	537	3.5	1.5	2095000	10237000
A0A024R321;O75369;Q68CT4;E7EN95	HUMAN Filamin B, beta (Actin binding protein 278), isoform CRA_a	FLNB	tr|A0A024R321|A0A024R321_HUMAN Filamin B, beta (Actin binding protein 278), isoform CRA_a OS=Homo sapiens OX=9606 GN=FLNB PE=4 SV=1;sp|O75369|FLNB_HUMAN Filamin-B OS=Homo sapiens OX=9606 GN=FLNB PE=1 SV=2;tr|Q68CT4|Q68CT4_HUMAN Uncharacterized protein DKFZ	4	4	2	1.5	280.49	2622	0.4	1.1	0	4442600
A0A024R383;J9JID5;Q9UL36;O95276;J3QQL1;Q9NWI2;Q59HC5	HUMAN HCG21098, isoform CRA_c	hCG_21098	tr|A0A024R383|A0A024R383_HUMAN HCG21098, isoform CRA_c OS=Homo sapiens OX=9606 GN=hCG_21098 PE=4 SV=1;tr|J9JID5|J9JID5_HUMAN Zinc finger protein 236 OS=Homo sapiens OX=9606 GN=ZNF236 PE=1 SV=1;sp|Q9UL36|ZN236_HUMAN Zinc finger protein 236 OS=Homo sapiens O	7	2	2	1.1	172.69	1558	0.6	1.1	4872800	7271100
Q96D60;Q5W9G0;A0A024R3F4;A0A024R3H6;Q86UU1;B3KQD4;Q96SW0;Q8NC75;A0A087WZL0;B0YJ65;Q6ZUD6	HUMAN PHLDB1 protein (Fragment)	PHLDB1	tr|Q96D60|Q96D60_HUMAN PHLDB1 protein (Fragment) OS=Homo sapiens OX=9606 GN=PHLDB1 PE=2 SV=2;tr|Q5W9G0|Q5W9G0_HUMAN KIAA0638 splice variant 2 (Fragment) OS=Homo sapiens OX=9606 GN=KIAA0638 PE=2 SV=1;tr|A0A024R3F4|A0A024R3F4_HUMAN Pleckstrin homology-like d	11	2	2	3.5	77.896	691	3.5	0	26511000	0
A0A024R3J7;P46977	HUMAN HCG2032701, isoform CRA_a	hCG_2032701	tr|A0A024R3J7|A0A024R3J7_HUMAN HCG2032701, isoform CRA_a OS=Homo sapiens OX=9606 GN=hCG_2032701 PE=4 SV=1;sp|P46977|STT3A_HUMAN Dolichyl-diphosphooligosaccharide--protein glycosyltransferase subunit STT3A OS=Homo sapiens OX=9606 GN=STT3A PE=1 SV=2	2	2	2	2.7	80.428	703	0	2.7	0	2117700
A0A024R3K4;A0A024R3N6;A0A024R3M5;Q01543;V9GY62;B4DVX5;A0A0C4DG41;B5MDW0;A8MX39;A8MZ24;Q9BZD1;B4DN83;B1PRL2;F1JVV7;F1JVV8;P11308	HUMAN Friend leukemia virus integration 1, isoform CRA_b	FLI1	tr|A0A024R3K4|A0A024R3K4_HUMAN Friend leukemia virus integration 1, isoform CRA_b OS=Homo sapiens OX=9606 GN=FLI1 PE=3 SV=1;tr|A0A024R3N6|A0A024R3N6_HUMAN Friend leukemia virus integration 1, isoform CRA_c OS=Homo sapiens OX=9606 GN=FLI1 PE=3 SV=1;tr|A0A02	16	2	2	4.9	43.648	386	4.9	2.6	132000000	3789800
A0A024R3R7;Q5T3Q7;B2RWN5;Q9H583;B3KWS1;A2VDI1	HUMAN HEAT repeat containing 1, isoform CRA_b	HEATR1	tr|A0A024R3R7|A0A024R3R7_HUMAN HEAT repeat containing 1, isoform CRA_b OS=Homo sapiens OX=9606 GN=HEATR1 PE=4 SV=1;tr|Q5T3Q7|Q5T3Q7_HUMAN HEAT repeat-containing protein 1 OS=Homo sapiens OX=9606 GN=HEATR1 PE=1 SV=1;tr|B2RWN5|B2RWN5_HUMAN HEAT repeat contai	6	2	2	0.8	230.54	2036	0.4	0.8	29185000	1400000
A0A024R3W5;Q9ULF5	HUMAN Solute carrier family 39 (Zinc transporter), member 10, isoform CRA_a	SLC39A10	tr|A0A024R3W5|A0A024R3W5_HUMAN Solute carrier family 39 (Zinc transporter), member 10, isoform CRA_a OS=Homo sapiens OX=9606 GN=SLC39A10 PE=4 SV=1;sp|Q9ULF5|S39AA_HUMAN Zinc transporter ZIP10 OS=Homo sapiens OX=9606 GN=SLC39A10 PE=1 SV=2	2	2	2	3.1	94.131	831	2.2	1	1003400	0
E9PH58;B4DZ35;E7EX20;A0A024R424;Q14679;H7C1F7;B4DJF5	HUMAN Tubulin polyglutamylase TTLL4	TTLL4	tr|E9PH58|E9PH58_HUMAN Tubulin polyglutamylase TTLL4 OS=Homo sapiens OX=9606 GN=TTLL4 PE=1 SV=1;tr|B4DZ35|B4DZ35_HUMAN cDNA FLJ55308, highly similar to Tubulin--tyrosine ligase-like protein 4 OS=Homo sapiens OX=9606 PE=2 SV=1;tr|E7EX20|E7EX20_HUMAN Tubulin	7	2	2	2.2	109.4	973	1.2	0.9	0	0
A0A024R430;Q96HH4;C9JZB1;C9J1P0	HUMAN Uncharacterized protein	LOC92691	tr|A0A024R430|A0A024R430_HUMAN Uncharacterized protein OS=Homo sapiens OX=9606 GN=LOC92691 PE=4 SV=1;sp|Q96HH4|TM169_HUMAN Transmembrane protein 169 OS=Homo sapiens OX=9606 GN=TMEM169 PE=2 SV=1;tr|C9JZB1|C9JZB1_HUMAN Transmembrane protein 169 (Fragment) OS	4	2	2	6.4	33.611	297	4	2.4	1888400	0
B4DMR3;A0A024R498;A0A024R451;P07093	HUMAN cDNA FLJ51896, highly similar to Glia-derived nexin		tr|B4DMR3|B4DMR3_HUMAN cDNA FLJ51896, highly similar to Glia-derived nexin OS=Homo sapiens OX=9606 PE=2 SV=1;tr|A0A024R498|A0A024R498_HUMAN Serpin peptidase inhibitor, clade E (Nexin, plasminogen activator inhibitor type 1), member 2, isoform CRA_b OS=Homo	4	2	2	6.9	37.157	334	6.9	6.9	23115000	368430000
A0A024R468;A6NN50;O75147;A8MSZ8	HUMAN Chondroitin polymerizing factor, isoform CRA_d	CHPF	tr|A0A024R468|A0A024R468_HUMAN Chondroitin polymerizing factor, isoform CRA_d OS=Homo sapiens OX=9606 GN=CHPF PE=4 SV=1;tr|A6NN50|A6NN50_HUMAN Obscurin-like protein 1 OS=Homo sapiens OX=9606 GN=OBSL1 PE=1 SV=1;sp|O75147|OBSL1_HUMAN Obscurin-like protein 1	4	2	2	4.7	113.24	1025	3.9	0.8	2928200	0
A0A024R473;Q9H9J2	HUMAN Mitochondrial ribosomal protein L44, isoform CRA_a	MRPL44	tr|A0A024R473|A0A024R473_HUMAN Mitochondrial ribosomal protein L44, isoform CRA_a OS=Homo sapiens OX=9606 GN=MRPL44 PE=4 SV=1;sp|Q9H9J2|RM44_HUMAN 39S ribosomal protein L44, mitochondrial OS=Homo sapiens OX=9606 GN=MRPL44 PE=1 SV=1	2	2	2	4.8	37.535	332	0	4.8	0	4251900
B3KN05;B2RBE0;A0A024R497;O95573;F5GWH2	HUMAN cDNA FLJ13129 fis, clone NT2RP3002969, highly similar to Long-chain-fatty-acid--CoA ligase 3		tr|B3KN05|B3KN05_HUMAN cDNA FLJ13129 fis, clone NT2RP3002969, highly similar to Long-chain-fatty-acid--CoA ligase 3 OS=Homo sapiens OX=9606 PE=2 SV=1;tr|B2RBE0|B2RBE0_HUMAN cDNA, FLJ95462, highly similar to Homo sapiens fatty-acid-Coenzyme A ligase, long-c	5	4	2	6.2	79.222	709	1.1	5.1	0	11280000
A0A024R4G1;Q8N1G4	HUMAN Leucine rich repeat containing 47, isoform CRA_a	LRRC47	tr|A0A024R4G1|A0A024R4G1_HUMAN Leucine rich repeat containing 47, isoform CRA_a OS=Homo sapiens OX=9606 GN=LRRC47 PE=4 SV=1;sp|Q8N1G4|LRC47_HUMAN Leucine-rich repeat-containing protein 47 OS=Homo sapiens OX=9606 GN=LRRC47 PE=1 SV=1	2	2	2	5.8	63.472	583	5.8	0	0	0
A0A024R4J0;Q0VGE8	HUMAN Uncharacterized protein	LOC125893	tr|A0A024R4J0|A0A024R4J0_HUMAN Uncharacterized protein OS=Homo sapiens OX=9606 GN=LOC125893 PE=4 SV=1;sp|Q0VGE8|ZN816_HUMAN Zinc finger protein 816 OS=Homo sapiens OX=9606 GN=ZNF816 PE=2 SV=2	2	2	2	5.7	75.725	651	5.7	0	3422700	0
A0A024R4S8;Q9NZV7	HUMAN HCG1685807, isoform CRA_b	hCG_1685807	tr|A0A024R4S8|A0A024R4S8_HUMAN HCG1685807, isoform CRA_b OS=Homo sapiens OX=9606 GN=hCG_1685807 PE=4 SV=1;sp|Q9NZV7|ZIM2_HUMAN Zinc finger imprinted 2 OS=Homo sapiens OX=9606 GN=ZIM2 PE=1 SV=1	2	2	2	6.3	61.163	527	3.8	2.5	5128900	0
A0A024R4Z6;Q08945;A0A0U1RRK2	HUMAN FACT complex subunit SSRP1	SSRP1	tr|A0A024R4Z6|A0A024R4Z6_HUMAN FACT complex subunit SSRP1 OS=Homo sapiens OX=9606 GN=SSRP1 PE=3 SV=1;sp|Q08945|SSRP1_HUMAN FACT complex subunit SSRP1 OS=Homo sapiens OX=9606 GN=SSRP1 PE=1 SV=1;tr|A0A0U1RRK2|A0A0U1RRK2_HUMAN FACT complex subunit SSRP1 (Frag	3	2	2	2.7	81.074	709	0	2.7	0	1003600
A0A024R534;O94776	HUMAN Metastasis associated 1 family, member 2, isoform CRA_a	MTA2	tr|A0A024R534|A0A024R534_HUMAN Metastasis associated 1 family, member 2, isoform CRA_a OS=Homo sapiens OX=9606 GN=MTA2 PE=4 SV=1;sp|O94776|MTA2_HUMAN Metastasis-associated protein MTA2 OS=Homo sapiens OX=9606 GN=MTA2 PE=1 SV=1	2	2	2	2.8	75.022	668	0	2.8	0	4163200
A0A024R555;A0A024R5B2;E7ETY4;A9CP04;A0A140VJP1;A8K2S4;E9PC69;Q7KZI7;F5H6N2;F5H4F6;X5D7J4;X5DNR8;B4DIB3;X5D2M4;A0A087X0I6;Q9P0L2	HUMAN MAP/microtubule affinity-regulating kinase 2, isoform CRA_a	MARK2	tr|A0A024R555|A0A024R555_HUMAN MAP/microtubule affinity-regulating kinase 2, isoform CRA_a OS=Homo sapiens OX=9606 GN=MARK2 PE=4 SV=1;tr|A0A024R5B2|A0A024R5B2_HUMAN Non-specific serine/threonine protein kinase OS=Homo sapiens OX=9606 GN=MARK2 PE=4 SV=1;tr|	16	2	2	3.8	61.647	551	2.2	1.6	9737200	0
E9PKH2;B4DN87;A8K259;A0A024R5K8;P50454;H0YEP8	HUMAN Serpin H1	SERPINH1	tr|E9PKH2|E9PKH2_HUMAN Serpin H1 OS=Homo sapiens OX=9606 GN=SERPINH1 PE=1 SV=1;tr|B4DN87|B4DN87_HUMAN cDNA FLJ52569, highly similar to Collagen-binding protein 2 OS=Homo sapiens OX=9606 PE=2 SV=1;tr|A8K259|A8K259_HUMAN cDNA FLJ78501, highly similar to Homo	6	2	2	11.4	23.092	201	0	11.4	0	730470
A0A024R5M3;Q53HG7;Q14247;B3KRK4;B4E358;Q76MU0	HUMAN Cortactin, isoform CRA_c	CTTN	tr|A0A024R5M3|A0A024R5M3_HUMAN Cortactin, isoform CRA_c OS=Homo sapiens OX=9606 GN=CTTN PE=4 SV=1;tr|Q53HG7|Q53HG7_HUMAN Cortactin isoform a variant (Fragment) OS=Homo sapiens OX=9606 PE=2 SV=1;sp|Q14247|SRC8_HUMAN Src substrate cortactin OS=Homo sapiens O	6	2	2	3.7	57.466	513	1.8	3.7	0	6072900
A0A087WYI3;A0A024R5N0;A0A087WXL1;P41439	HUMAN Folate receptor gamma (Fragment)	FOLR3	tr|A0A087WYI3|A0A087WYI3_HUMAN Folate receptor gamma (Fragment) OS=Homo sapiens OX=9606 GN=FOLR3 PE=1 SV=1;tr|A0A024R5N0|A0A024R5N0_HUMAN Folate receptor 3 (Gamma), isoform CRA_a OS=Homo sapiens OX=9606 GN=FOLR3 PE=4 SV=1;tr|A0A087WXL1|A0A087WXL1_HUMAN Fol	4	2	2	14	20.624	178	14	0	23090000	0
B3KXT2;A0A024R5V9;Q659A1	HUMAN cDNA FLJ45998 fis, clone SMINT2009292, highly similar to Homo sapiens NMDA receptor regulated 2 (NARG2), transcript variant 1, mRNA		tr|B3KXT2|B3KXT2_HUMAN cDNA FLJ45998 fis, clone SMINT2009292, highly similar to Homo sapiens NMDA receptor regulated 2 (NARG2), transcript variant 1, mRNA OS=Homo sapiens OX=9606 PE=2 SV=1;tr|A0A024R5V9|A0A024R5V9_HUMAN NMDA receptor regulated 2, isoform C	3	2	2	2.8	72.235	650	0	2.8	0	1832000
Q9H072;A0A024R5X7;O76031	HUMAN Uncharacterized protein DKFZp586J151	DKFZp586J151	tr|Q9H072|Q9H072_HUMAN Uncharacterized protein DKFZp586J151 OS=Homo sapiens OX=9606 GN=DKFZp586J151 PE=2 SV=1;tr|A0A024R5X7|A0A024R5X7_HUMAN ClpX caseinolytic peptidase X homolog (E. coli), isoform CRA_a OS=Homo sapiens OX=9606 GN=CLPX PE=4 SV=1;sp|O76031|	3	2	2	4.1	58.095	533	0	4.1	0	4820900
A0A024R637;O60343	HUMAN TBC1 domain family, member 4, isoform CRA_b	TBC1D4	tr|A0A024R637|A0A024R637_HUMAN TBC1 domain family, member 4, isoform CRA_b OS=Homo sapiens OX=9606 GN=TBC1D4 PE=4 SV=1;sp|O60343|TBCD4_HUMAN TBC1 domain family member 4 OS=Homo sapiens OX=9606 GN=TBC1D4 PE=1 SV=2	2	2	2	1.4	146.55	1298	1.4	0	173050000	0
A0A0A0MS18;A0A024R656;C9JYJ0;O15315;G3V4W9;F8WAY6;C9J5S9	HUMAN DNA repair protein RAD51 homolog 2	RAD51B	tr|A0A0A0MS18|A0A0A0MS18_HUMAN DNA repair protein RAD51 homolog 2 OS=Homo sapiens OX=9606 GN=RAD51B PE=1 SV=1;tr|A0A024R656|A0A024R656_HUMAN RAD51-like 1 (S. cerevisiae), isoform CRA_a OS=Homo sapiens OX=9606 GN=RAD51L1 PE=4 SV=1;tr|C9JYJ0|C9JYJ0_HUMAN DNA	7	2	2	10	31.028	279	5.7	4.3	0	3905100
A0A024R657;P29374;H7C485;A0A024R680;A0A024R6A2	HUMAN AT rich interactive domain 4A (RBP1-like), isoform CRA_c	ARID4A	tr|A0A024R657|A0A024R657_HUMAN AT rich interactive domain 4A (RBP1-like), isoform CRA_c OS=Homo sapiens OX=9606 GN=ARID4A PE=4 SV=1;sp|P29374|ARI4A_HUMAN AT-rich interactive domain-containing protein 4A OS=Homo sapiens OX=9606 GN=ARID4A PE=1 SV=3;tr|H7C485	5	2	2	2.8	142.75	1257	2.8	0	0	0
B2RMN7;A0A024R674;Q59FP5;P11277;O14724	HUMAN Spectrin beta chain	SPTB	tr|B2RMN7|B2RMN7_HUMAN Spectrin beta chain OS=Homo sapiens OX=9606 GN=SPTB PE=2 SV=1;tr|A0A024R674|A0A024R674_HUMAN Spectrin beta chain OS=Homo sapiens OX=9606 GN=SPTB PE=3 SV=1;tr|Q59FP5|Q59FP5_HUMAN Spectrin, beta, erythrocytic (Includes spherocytosis, c	5	2	2	1.2	246.57	2137	0.4	0.8	2909700	0
G3V4X8;B7Z9X2;B4DY36;A0A024R6E3;Q6I9S2;Q13573;G3V5R3;Q9ULA6;Q0D2M5;Q6P151;G3V3A4;B4DEG7	HUMAN SNW domain-containing protein 1	SNW1	tr|G3V4X8|G3V4X8_HUMAN SNW domain-containing protein 1 OS=Homo sapiens OX=9606 GN=SNW1 PE=1 SV=1;tr|B7Z9X2|B7Z9X2_HUMAN cDNA, FLJ78986, highly similar to SNW domain-containing protein 1 OS=Homo sapiens OX=9606 PE=2 SV=1;tr|B4DY36|B4DY36_HUMAN cDNA FLJ51388	12	2	2	4.3	43.331	374	0	4.3	0	1307200
B4DE87;A0A024R6H3;Q13572;G3V588;G3V5A3;G3V4M9;Q8N3Y0	HUMAN Inositol-tetrakisphosphate 1-kinase		tr|B4DE87|B4DE87_HUMAN Inositol-tetrakisphosphate 1-kinase OS=Homo sapiens OX=9606 PE=2 SV=1;tr|A0A024R6H3|A0A024R6H3_HUMAN Inositol 1,3,4-triphosphate 5/6 kinase, isoform CRA_a OS=Homo sapiens OX=9606 GN=ITPK1 PE=4 SV=1;sp|Q13572|ITPK1_HUMAN Inositol-tetr	7	2	2	7	40.171	357	3.9	3.1	0	15309000
B2R815;A0A024R6I9;P29622	HUMAN cDNA, FLJ93695, highly similar to Homo sapiens serpin peptidase inhibitor, clade A (alpha-1 antiproteinase, antitrypsin), member 4 (SERPINA4), mRNA		tr|B2R815|B2R815_HUMAN cDNA, FLJ93695, highly similar to Homo sapiens serpin peptidase inhibitor, clade A (alpha-1 antiproteinase, antitrypsin), member 4 (SERPINA4), mRNA OS=Homo sapiens OX=9606 PE=2 SV=1;tr|A0A024R6I9|A0A024R6I9_HUMAN Serpin peptidase inh	3	2	2	4.7	48.525	427	4.7	4.7	404170000	18879000
Q6NXR6;A0A024R6K3;Q86TU7	HUMAN Histone-lysine N-methyltransferase	SETD3	tr|Q6NXR6|Q6NXR6_HUMAN Histone-lysine N-methyltransferase OS=Homo sapiens OX=9606 GN=SETD3 PE=1 SV=1;tr|A0A024R6K3|A0A024R6K3_HUMAN Histone-lysine N-methyltransferase OS=Homo sapiens OX=9606 GN=SETD3 PE=3 SV=1;sp|Q86TU7|SETD3_HUMAN Histone-lysine N-methylt	3	2	2	6.8	33.329	292	3.8	3.1	35408000	0
A0A024R6P8;Q92994;Q6ZV39;B3KWA2	HUMAN BRF1 homolog, subunit of RNA polymerase III transcription initiation factor IIIB (S. cerevisiae), isoform CRA_b	BRF1	tr|A0A024R6P8|A0A024R6P8_HUMAN BRF1 homolog, subunit of RNA polymerase III transcription initiation factor IIIB (S. cerevisiae), isoform CRA_b OS=Homo sapiens OX=9606 GN=BRF1 PE=4 SV=1;sp|Q92994|TF3B_HUMAN Transcription factor IIIB 90 kDa subunit OS=Homo s	4	2	2	4.4	51.797	473	4.4	1.9	11238000	14810000
A0A024R718;P43490;A0A0C4DFS8	HUMAN Pre-B-cell colony enhancing factor 1, isoform CRA_a	PBEF1	tr|A0A024R718|A0A024R718_HUMAN Pre-B-cell colony enhancing factor 1, isoform CRA_a OS=Homo sapiens OX=9606 GN=PBEF1 PE=4 SV=1;sp|P43490|NAMPT_HUMAN Nicotinamide phosphoribosyltransferase OS=Homo sapiens OX=9606 GN=NAMPT PE=1 SV=1;tr|A0A0C4DFS8|A0A0C4DFS8_H	3	2	2	3.1	55.52	491	0	3.1	0	8827600
Q99989;Q20BI6;E7EPB6;Q2I0A9;Q2I0A3;Q20BJ8;Q20BI4;Q20BH0;A0A024R730;P13569;Q6KEF9	HUMAN Cystic fibrosis transmembrane conductance regulator (Fragment)	CFTR	tr|Q99989|Q99989_HUMAN Cystic fibrosis transmembrane conductance regulator (Fragment) OS=Homo sapiens OX=9606 GN=CFTR PE=3 SV=1;tr|Q20BI6|Q20BI6_HUMAN Cystic fibrosis transmembrane conductance regulator (Fragment) OS=Homo sapiens OX=9606 GN=CFTR PE=3 SV=1;	11	2	2	2.6	113.33	996	0.7	1.9	0	618630
A0A087X1G1;H7BYD0;A0A024R745;Q16718;A0A024R736;A0A024R772;F8WAS3;A0A087WXR5;C9IZN5	HUMAN NADH dehydrogenase [ubiquinone] 1 alpha subcomplex subunit 5	NDUFA5	tr|A0A087X1G1|A0A087X1G1_HUMAN NADH dehydrogenase [ubiquinone] 1 alpha subcomplex subunit 5 OS=Homo sapiens OX=9606 GN=NDUFA5 PE=1 SV=1;tr|H7BYD0|H7BYD0_HUMAN NADH dehydrogenase [ubiquinone] 1 alpha subcomplex subunit 5 (Fragment) OS=Homo sapiens OX=9606 G	9	2	2	27.7	11.965	101	9.9	17.8	0	1878300
A0A088QF11;A0A088QCU6;A0A024R798;A0A024R7D2;Q8IWA5;K7EPV6;K7ESF5	HUMAN Choline transporter-like protein 2 isoform 2	SLC44A2	tr|A0A088QF11|A0A088QF11_HUMAN Choline transporter-like protein 2 isoform 2 OS=Homo sapiens OX=9606 GN=SLC44A2 PE=3 SV=1;tr|A0A088QCU6|A0A088QCU6_HUMAN Choline transporter-like protein 2 isoform 2 OS=Homo sapiens OX=9606 GN=SLC44A2 PE=2 SV=1;tr|A0A024R798|	7	2	2	6.7	79.907	704	2.6	4.1	0	0
A0A024R7A6;Q9HCM2	HUMAN Plexin A4, B, isoform CRA_b	PLXNA4B	tr|A0A024R7A6|A0A024R7A6_HUMAN Plexin A4, B, isoform CRA_b OS=Homo sapiens OX=9606 GN=PLXNA4B PE=4 SV=1;sp|Q9HCM2|PLXA4_HUMAN Plexin-A4 OS=Homo sapiens OX=9606 GN=PLXNA4 PE=1 SV=4	2	3	2	1.5	212.45	1894	1.1	0.4	0	2490100
Q9UH51;A0A024R7D5;J3KMZ9;P01130;H0YM92;H0YMD1	HUMAN Low density lipoprotein receptor (Fragment)	LDLR	tr|Q9UH51|Q9UH51_HUMAN Low density lipoprotein receptor (Fragment) OS=Homo sapiens OX=9606 GN=LDLR PE=4 SV=1;tr|A0A024R7D5|A0A024R7D5_HUMAN Low density lipoprotein receptor (Familial hypercholesterolemia), isoform CRA_b OS=Homo sapiens OX=9606 GN=LDLR PE=4	6	2	2	5.5	92.914	837	2.4	3.1	18083000	0
B2R8A2;A0A024R7M0;Q9BVK6	HUMAN cDNA, FLJ93804, highly similar to Homo sapiens gp25L2 protein (HSGP25L2G), mRNA		tr|B2R8A2|B2R8A2_HUMAN cDNA, FLJ93804, highly similar to Homo sapiens gp25L2 protein (HSGP25L2G), mRNA OS=Homo sapiens OX=9606 PE=2 SV=1;tr|A0A024R7M0|A0A024R7M0_HUMAN Transmembrane emp24 protein transport domain containing 9, isoform CRA_a OS=Homo sapiens	3	2	2	9.3	25.077	214	0	9.3	0	17486000
A0A024R7V4;P01210;E5RFR1;Q3B7B1	HUMAN Proenkephalin, isoform CRA_a	PENK	tr|A0A024R7V4|A0A024R7V4_HUMAN Proenkephalin, isoform CRA_a OS=Homo sapiens OX=9606 GN=PENK PE=3 SV=1;sp|P01210|PENK_HUMAN Proenkephalin-A OS=Homo sapiens OX=9606 GN=PENK PE=1 SV=1;tr|E5RFR1|E5RFR1_HUMAN Proenkephalin-A (Fragment) OS=Homo sapiens OX=9606 G	4	2	2	6.4	30.787	267	3.7	2.6	0	13246000
B3KUL6;Q86WR3;J3KPC0;A8K8Q5;A0A024R7V9;Q86XD8;F2Z2H4;Q5VVY4;B3KR03	HUMAN cDNA FLJ40185 fis, clone TESTI2018565, highly similar to Homo sapiens AN1, ubiquitin-like, homolog (Xenopus laevis) (ANUBL1), mRNA		tr|B3KUL6|B3KUL6_HUMAN cDNA FLJ40185 fis, clone TESTI2018565, highly similar to Homo sapiens AN1, ubiquitin-like, homolog (Xenopus laevis) (ANUBL1), mRNA OS=Homo sapiens OX=9606 PE=2 SV=1;tr|Q86WR3|Q86WR3_HUMAN ANUBL1 protein OS=Homo sapiens OX=9606 GN=ANU	9	2	2	7.4	66.494	609	7.4	0	0	0
A0A024R7W0;Q9NX62;H0YBS3	HUMAN Inositol monophosphatase domain containing 1, isoform CRA_a	IMPAD1	tr|A0A024R7W0|A0A024R7W0_HUMAN Inositol monophosphatase domain containing 1, isoform CRA_a OS=Homo sapiens OX=9606 GN=IMPAD1 PE=4 SV=1;sp|Q9NX62|IMPA3_HUMAN Inositol monophosphatase 3 OS=Homo sapiens OX=9606 GN=IMPAD1 PE=1 SV=1;tr|H0YBS3|H0YBS3_HUMAN Inosi	3	2	2	5	38.681	359	2.2	2.8	1057900	0
Q6NUJ9;A0A087WWR8;Q7Z2W2;A0A024R809;Q8IWU6;H0YDR1	HUMAN SULF1 protein	SULF1	tr|Q6NUJ9|Q6NUJ9_HUMAN SULF1 protein OS=Homo sapiens OX=9606 GN=SULF1 PE=2 SV=1;tr|A0A087WWR8|A0A087WWR8_HUMAN Extracellular sulfatase Sulf-1 OS=Homo sapiens OX=9606 GN=SULF1 PE=1 SV=1;tr|Q7Z2W2|Q7Z2W2_HUMAN Extracellular sulfatase OS=Homo sapiens OX=9606	6	2	2	2.5	74.784	644	1.4	1.1	0	571490
A0A024R843;Q13049;Q5JVY0	HUMAN Tripartite motif-containing 32, isoform CRA_a	TRIM32	tr|A0A024R843|A0A024R843_HUMAN Tripartite motif-containing 32, isoform CRA_a OS=Homo sapiens OX=9606 GN=TRIM32 PE=4 SV=1;sp|Q13049|TRI32_HUMAN E3 ubiquitin-protein ligase TRIM32 OS=Homo sapiens OX=9606 GN=TRIM32 PE=1 SV=2;tr|Q5JVY0|Q5JVY0_HUMAN E3 ubiquiti	3	2	2	4.4	71.988	653	4.4	1.7	17889000	1412600
A0A024R856;H9KVB4;O15417;H7C3U5	HUMAN HCG96198, isoform CRA_a	hCG_96198	tr|A0A024R856|A0A024R856_HUMAN HCG96198, isoform CRA_a OS=Homo sapiens OX=9606 GN=hCG_96198 PE=4 SV=1;tr|H9KVB4|H9KVB4_HUMAN Trinucleotide repeat-containing gene 18 protein OS=Homo sapiens OX=9606 GN=TNRC18 PE=1 SV=1;sp|O15417|TNC18_HUMAN Trinucleotide rep	4	2	2	0.9	287.31	2685	0.5	0.4	0	5139900
A0A024R889;A0A0D9SF54;A0A0D9SGF6;Q13813;A0A0D9SFH4;Q14917;Q9UG16	HUMAN Spectrin, alpha, non-erythrocytic 1 (Alpha-fodrin), isoform CRA_g	SPTAN1	tr|A0A024R889|A0A024R889_HUMAN Spectrin, alpha, non-erythrocytic 1 (Alpha-fodrin), isoform CRA_g OS=Homo sapiens OX=9606 GN=SPTAN1 PE=4 SV=1;tr|A0A0D9SF54|A0A0D9SF54_HUMAN Spectrin alpha chain, non-erythrocytic 1 OS=Homo sapiens OX=9606 GN=SPTAN1 PE=1 SV=1	7	2	2	1.1	282.25	2452	0.7	0.4	0	1677400
A0A024R8D2;Q6P1M0;B3KQE8;B3KNH1	HUMAN Solute carrier family 27 (Fatty acid transporter), member 4, isoform CRA_a	SLC27A4	tr|A0A024R8D2|A0A024R8D2_HUMAN Solute carrier family 27 (Fatty acid transporter), member 4, isoform CRA_a OS=Homo sapiens OX=9606 GN=SLC27A4 PE=4 SV=1;sp|Q6P1M0|S27A4_HUMAN Long-chain fatty acid transport protein 4 OS=Homo sapiens OX=9606 GN=SLC27A4 PE=1 S	4	2	2	2.5	72.063	643	1.2	1.2	0	2240300
A0A024R8D4;Q9Y399;Q5T8A0	HUMAN Mitochondrial ribosomal protein S2, isoform CRA_a	MRPS2	tr|A0A024R8D4|A0A024R8D4_HUMAN Mitochondrial ribosomal protein S2, isoform CRA_a OS=Homo sapiens OX=9606 GN=MRPS2 PE=3 SV=1;sp|Q9Y399|RT02_HUMAN 28S ribosomal protein S2, mitochondrial OS=Homo sapiens OX=9606 GN=MRPS2 PE=1 SV=1;tr|Q5T8A0|Q5T8A0_HUMAN 28S r	3	2	2	5	35.552	319	0	5	0	7650800
A0A024R8I4;B4DIK5;A0A024R8F1;Q9H257	HUMAN Caspase recruitment domain family, member 9, isoform CRA_a	CARD9	tr|A0A024R8I4|A0A024R8I4_HUMAN Caspase recruitment domain family, member 9, isoform CRA_a OS=Homo sapiens OX=9606 GN=CARD9 PE=4 SV=1;tr|B4DIK5|B4DIK5_HUMAN cDNA FLJ57991, highly similar to Caspase recruitment domain-containing protein9 OS=Homo sapiens OX=9	4	2	2	7.4	42.953	366	7.4	0	2828600	0
A0A024R8I1;E9PDR3;B1AQK6;B1AQK7;F6RH32;Q00975	HUMAN Voltage-dependent N-type calcium channel subunit alpha	CACNA1B	tr|A0A024R8I1|A0A024R8I1_HUMAN Voltage-dependent N-type calcium channel subunit alpha OS=Homo sapiens OX=9606 GN=CACNA1B PE=3 SV=1;tr|E9PDR3|E9PDR3_HUMAN Voltage-dependent N-type calcium channel subunit alpha OS=Homo sapiens OX=9606 GN=CACNA1B PE=1 SV=3;tr	6	2	2	5.9	111.68	1005	1.4	4.5	2040000	0
A0A024R8I8;Q86UD0;Q96GJ3	HUMAN Chromosome 9 open reading frame 140, isoform CRA_a	C9orf140	tr|A0A024R8I8|A0A024R8I8_HUMAN Chromosome 9 open reading frame 140, isoform CRA_a OS=Homo sapiens OX=9606 GN=C9orf140 PE=4 SV=1;sp|Q86UD0|SAPC2_HUMAN Suppressor APC domain-containing protein 2 OS=Homo sapiens OX=9606 GN=SAPCD2 PE=1 SV=2;tr|Q96GJ3|Q96GJ3_HU	3	2	2	8.1	42.567	394	8.1	0	4832000	0
J3QKW2;A0A024R8L0;J3QLS3;Q9Y2R9;J3QQS1	HUMAN 28S ribosomal protein S7, mitochondrial	MRPS7	tr|J3QKW2|J3QKW2_HUMAN 28S ribosomal protein S7, mitochondrial OS=Homo sapiens OX=9606 GN=MRPS7 PE=1 SV=1;tr|A0A024R8L0|A0A024R8L0_HUMAN Mitochondrial ribosomal protein S7, isoform CRA_a OS=Homo sapiens OX=9606 GN=MRPS7 PE=4 SV=1;tr|J3QLS3|J3QLS3_HUMAN 28S	5	2	2	12	20.838	183	5.5	6.6	0	4155900
A0A024R8P7;Q59HF9;H0Y2V8;Q8IW23;O15398;Q14957	HUMAN Glutamate receptor, ionotropic, N-methyl D-aspartate 2C, isoform CRA_b	GRIN2C	tr|A0A024R8P7|A0A024R8P7_HUMAN Glutamate receptor, ionotropic, N-methyl D-aspartate 2C, isoform CRA_b OS=Homo sapiens OX=9606 GN=GRIN2C PE=3 SV=1;tr|Q59HF9|Q59HF9_HUMAN N-methyl-D-aspartate receptor subunit 2C variant (Fragment) OS=Homo sapiens OX=9606 PE=	6	2	2	1.9	138.68	1277	1	0.9	4847000	0
K7EPE4;K7EJ08;D5G3K3;Q7Z3R7;A0A024R8V1;A5PLM6;Q59HE8;Q92503;K7ELM0	HUMAN SEC14-like protein 1 (Fragment)	SEC14L1	tr|K7EPE4|K7EPE4_HUMAN SEC14-like protein 1 (Fragment) OS=Homo sapiens OX=9606 GN=SEC14L1 PE=1 SV=1;tr|K7EJ08|K7EJ08_HUMAN SEC14-like protein 1 (Fragment) OS=Homo sapiens OX=9606 GN=SEC14L1 PE=1 SV=1;tr|D5G3K3|D5G3K3_HUMAN SEC14L1 protein (Fragment) OS=Hom	9	2	2	17.3	16.987	156	17.3	12.8	1107700000	1364600
A0A024R8W0;P38919	HUMAN DEAD (Asp-Glu-Ala-Asp) box polypeptide 48, isoform CRA_a	DDX48	tr|A0A024R8W0|A0A024R8W0_HUMAN DEAD (Asp-Glu-Ala-Asp) box polypeptide 48, isoform CRA_a OS=Homo sapiens OX=9606 GN=DDX48 PE=3 SV=1;sp|P38919|IF4A3_HUMAN Eukaryotic initiation factor 4A-III OS=Homo sapiens OX=9606 GN=EIF4A3 PE=1 SV=4	2	2	2	4.1	46.871	411	0	4.1	0	2870000
A8K4A8;A0A024R8Z9;Q6PI48;Q9NVT8;Q9H9J7	HUMAN cDNA FLJ76156, highly similar to Homo sapiens aspartyl-tRNA synthetase 2 (DARS2), mRNA		tr|A8K4A8|A8K4A8_HUMAN cDNA FLJ76156, highly similar to Homo sapiens aspartyl-tRNA synthetase 2 (DARS2), mRNA OS=Homo sapiens OX=9606 PE=2 SV=1;tr|A0A024R8Z9|A0A024R8Z9_HUMAN Aspartyl-tRNA synthetase 2 (Mitochondrial), isoform CRA_b OS=Homo sapiens OX=9606	5	2	2	2.6	73.574	645	0	2.6	0	7412300
A0A024R910;Q8NAT2;A0A0C4DG74	HUMAN Testicular tissue protein Li 194	TDRD5	tr|A0A024R910|A0A024R910_HUMAN Testicular tissue protein Li 194 OS=Homo sapiens OX=9606 GN=TDRD5 PE=2 SV=1;sp|Q8NAT2|TDRD5_HUMAN Tudor domain-containing protein 5 OS=Homo sapiens OX=9606 GN=TDRD5 PE=1 SV=3;tr|A0A0C4DG74|A0A0C4DG74_HUMAN Tudor domain-contai	3	2	2	2.2	109.74	981	2.2	0	239000000	0
A0A0K0Q2Z1;A0A024R944;A0A2S0BDD1;P01008	HUMAN Serpin peptidase inhibitor clade C member 1	SERPINC1	tr|A0A0K0Q2Z1|A0A0K0Q2Z1_HUMAN Serpin peptidase inhibitor clade C member 1 OS=Homo sapiens OX=9606 GN=SERPINC1 PE=2 SV=1;tr|A0A024R944|A0A024R944_HUMAN Serpin peptidase inhibitor, clade C (Antithrombin), member 1, isoform CRA_a OS=Homo sapiens OX=9606 GN=S	4	2	2	3.4	52.542	464	1.5	3.4	2162600	20072000
A0A024R984;A8K5T0;A0A024R962;P08603;U5TZG9;B1AKG0;Q5TFM2;A0A0D9SG88;Q14006;Q03591	HUMAN HCG40889, isoform CRA_a	hCG_40889	tr|A0A024R984|A0A024R984_HUMAN HCG40889, isoform CRA_a OS=Homo sapiens OX=9606 GN=hCG_40889 PE=4 SV=1;tr|A8K5T0|A8K5T0_HUMAN cDNA FLJ75416, highly similar to Homo sapiens complement factor H (CFH), mRNA OS=Homo sapiens OX=9606 PE=2 SV=1;tr|A0A024R962|A0A02	10	2	2	1.8	132.09	1172	1.8	0	3055900	0
A8K8U3;A7E2D8;Q68DH9;A0A024R968;P23634;Q59H63;A1L3B5;E7ERY9;A0A2R8Y4R4;Q4J697;H0Y7S3;A0A2U3U055;A0A2U3TZI3;A0A024R2E4;Q4LE63;A0A024RBC7;A0A024R2K6;Q16720;P20020;Q01814	HUMAN Calcium-transporting ATPase		tr|A8K8U3|A8K8U3_HUMAN Calcium-transporting ATPase OS=Homo sapiens OX=9606 PE=2 SV=1;tr|A7E2D8|A7E2D8_HUMAN Calcium-transporting ATPase OS=Homo sapiens OX=9606 GN=ATP2B4 PE=2 SV=1;tr|Q68DH9|Q68DH9_HUMAN Calcium-transporting ATPase OS=Homo sapiens OX=9606 G	20	2	2	1.6	128.78	1164	0.8	0.9	0	866040
A0A024R9D8;A0A024R9G1;Q07617	HUMAN Sperm associated antigen 1, isoform CRA_b	SPAG1	tr|A0A024R9D8|A0A024R9D8_HUMAN Sperm associated antigen 1, isoform CRA_b OS=Homo sapiens OX=9606 GN=SPAG1 PE=4 SV=1;tr|A0A024R9G1|A0A024R9G1_HUMAN Sperm associated antigen 1, isoform CRA_d OS=Homo sapiens OX=9606 GN=SPAG1 PE=4 SV=1;sp|Q07617|SPAG1_HUMAN Sp	3	2	2	2.6	103.61	926	1.8	0.8	0	15502000
A0A024R9J4;P48745;B4DFW1	HUMAN Nephroblastoma overexpressed gene, isoform CRA_a	NOV	tr|A0A024R9J4|A0A024R9J4_HUMAN Nephroblastoma overexpressed gene, isoform CRA_a OS=Homo sapiens OX=9606 GN=NOV PE=4 SV=1;sp|P48745|NOV_HUMAN Protein NOV homolog OS=Homo sapiens OX=9606 GN=NOV PE=1 SV=1;tr|B4DFW1|B4DFW1_HUMAN cDNA FLJ52457, highly similar t	3	2	2	12	39.162	357	0	12	0	0
H0YMN5;A8K2V6;A0A024R9R7;Q9ULG1	HUMAN Chromatin-remodeling ATPase INO80	INO80	tr|H0YMN5|H0YMN5_HUMAN Chromatin-remodeling ATPase INO80 OS=Homo sapiens OX=9606 GN=INO80 PE=1 SV=1;tr|A8K2V6|A8K2V6_HUMAN cDNA FLJ77049, highly similar to Homo sapiens homolog of yeast INO80 (INO80), transcript variant 2, mRNA (Fragment) OS=Homo sapiens O	4	2	2	1.9	127.96	1104	1.1	1.9	2428200	15757000
D6RDK6;D6RBN5;A0A024R9U3;Q9NX40	HUMAN OCIA domain-containing protein 1 (Fragment)	OCIAD1	tr|D6RDK6|D6RDK6_HUMAN OCIA domain-containing protein 1 (Fragment) OS=Homo sapiens OX=9606 GN=OCIAD1 PE=1 SV=1;tr|D6RBN5|D6RBN5_HUMAN OCIA domain-containing protein 1 OS=Homo sapiens OX=9606 GN=OCIAD1 PE=1 SV=1;tr|A0A024R9U3|A0A024R9U3_HUMAN OCIA domain co	4	2	2	10.1	19.989	179	4.5	10.1	2363100	32243000
A0A1W2PRB5;A0A0J9YVS1;A0A0G2JQF5;A0A0G2JNB1;A0A0G2JQF4;A0A0G2JNT7;A0A024R9Y2;Q7Z3B3;A0A1W2PRR3;I3L233;A0A1W2PPV8	HUMAN KAT8 regulatory NSL complex subunit 1	KANSL1	tr|A0A1W2PRB5|A0A1W2PRB5_HUMAN KAT8 regulatory NSL complex subunit 1 OS=Homo sapiens OX=9606 GN=KANSL1 PE=1 SV=1;tr|A0A0J9YVS1|A0A0J9YVS1_HUMAN KAT8 regulatory NSL complex subunit 1 OS=Homo sapiens OX=9606 GN=KANSL1 PE=1 SV=1;tr|A0A0G2JQF5|A0A0G2JQF5_HUMAN	11	2	2	2.1	113.59	1041	1.2	1	2414100	0
A0A024R9Y5;A0A2X0SFE1;P98174;B4DS99	HUMAN FYVE, RhoGEF and PH domain containing 1 (Faciogenital dysplasia), isoform CRA_a	FGD1	tr|A0A024R9Y5|A0A024R9Y5_HUMAN FYVE, RhoGEF and PH domain containing 1 (Faciogenital dysplasia), isoform CRA_a OS=Homo sapiens OX=9606 GN=FGD1 PE=4 SV=1;tr|A0A2X0SFE1|A0A2X0SFE1_HUMAN FGD1 (Fragment) OS=Homo sapiens OX=9606 GN=FGD1 PE=4 SV=1;sp|P98174|FGD1	4	2	2	3.4	106.56	961	3.4	0	1195300	0
Q05DU1;A0A024R9Y6;Q9NVN8	HUMAN GNL3L protein (Fragment)	GNL3L	tr|Q05DU1|Q05DU1_HUMAN GNL3L protein (Fragment) OS=Homo sapiens OX=9606 GN=GNL3L PE=2 SV=1;tr|A0A024R9Y6|A0A024R9Y6_HUMAN Guanine nucleotide binding protein-like 3 (Nucleolar)-like, isoform CRA_a OS=Homo sapiens OX=9606 GN=GNL3L PE=4 SV=1;sp|Q9NVN8|GNL3L_H	3	2	2	3.3	65.352	575	0	3.3	0	2407100
B2R918;A0A0K0K1K2;A0A024RA80;Q8N427;C9JIT0;C9JG62	HUMAN cDNA, FLJ94168, highly similar to Homo sapiens thioredoxin domain containing 3 (spermatozoa) (TXNDC3), mRNA		tr|B2R918|B2R918_HUMAN cDNA, FLJ94168, highly similar to Homo sapiens thioredoxin domain containing 3 (spermatozoa) (TXNDC3), mRNA OS=Homo sapiens OX=9606 PE=2 SV=1;tr|A0A0K0K1K2|A0A0K0K1K2_HUMAN Epididymis secretory protein Li 99 OS=Homo sapiens OX=9606 G	6	2	2	4.1	67.234	588	2.7	1.4	3107700	0
A0A0C4DGS1;A0A024RAD5;P39656;U3KQ84	HUMAN Dolichyl-diphosphooligosaccharide--protein glycosyltransferase 48 kDa subunit	DDOST	tr|A0A0C4DGS1|A0A0C4DGS1_HUMAN Dolichyl-diphosphooligosaccharide--protein glycosyltransferase 48 kDa subunit OS=Homo sapiens OX=9606 GN=DDOST PE=1 SV=1;tr|A0A024RAD5|A0A024RAD5_HUMAN Dolichyl-diphosphooligosaccharide--protein glycosyltransferase 48 kDa sub	4	2	2	4.6	48.799	439	4.6	4.6	1422100	7083700
Q59HA3;F5H7S7;A0A024RAJ8;Q13576;B7Z7X2;E9PDT6;D6R939;B7Z881;E7EWC2;B7Z7U6	HUMAN IQ motif containing GTPase activating protein 2 variant (Fragment)		tr|Q59HA3|Q59HA3_HUMAN IQ motif containing GTPase activating protein 2 variant (Fragment) OS=Homo sapiens OX=9606 PE=2 SV=1;tr|F5H7S7|F5H7S7_HUMAN Ras GTPase-activating-like protein IQGAP2 OS=Homo sapiens OX=9606 GN=IQGAP2 PE=1 SV=2;tr|A0A024RAJ8|A0A024RAJ	10	2	2	2.2	132.69	1155	2.2	1	15921000	1236100
Q5H9P1;A2BDK6;A0A024RAM4;P46821;REV__A5D6X1;A5D6X1;REV__Q4VBY4;Q4VBY4;REV__Q5H9P1;REV__A2BDK6;REV__P46821;REV__A0A024RAM4	HUMAN Uncharacterized protein DKFZp686F1345 (Fragment)	DKFZp686F1345	tr|Q5H9P1|Q5H9P1_HUMAN Uncharacterized protein DKFZp686F1345 (Fragment) OS=Homo sapiens OX=9606 GN=DKFZp686F1345 PE=2 SV=1;tr|A2BDK6|A2BDK6_HUMAN Microtubule-associated protein 1B, isoform CRA_a OS=Homo sapiens OX=9606 GN=MAP1B PE=2 SV=1;tr|A0A024RAM4|A0A0	12	2	2	0.8	192.38	1772	0.4	0.4	0	251820
F8W7E0;Q6AZE3;B7Z5T6;E9PDE4;B7Z6N0;E7ES10;B7Z5T9;E9PCH5;E7EVY3;B7Z574;B7Z4U9;A0A1S5UZ18;A0A0C4DGB5;Q59HE3;A0A024RAN2;P20810;D6RAA8;D6RGF7;D6RBR1;E7EQK6;B7Z8U1;H0Y944;H0YA91;E9PSG1;Q13940;B7Z8S8;E7EQ12;B7Z7L4;Q15786;B2RDU1;A0A0A0MR45;E7EQA0;A8K8C4;Q86YM9;H0Y7F0;H0YD33;H0Y9H6;B2RCJ7	HUMAN Calpastatin (Fragment)	CAST	tr|F8W7E0|F8W7E0_HUMAN Calpastatin (Fragment) OS=Homo sapiens OX=9606 GN=CAST PE=1 SV=1;tr|Q6AZE3|Q6AZE3_HUMAN CAST protein (Fragment) OS=Homo sapiens OX=9606 GN=CAST PE=2 SV=1;tr|B7Z5T6|B7Z5T6_HUMAN cDNA FLJ53909, moderately similar to Calpastatin OS=Homo	38	2	2	7.1	41.699	393	7.1	0	200950000	0
A0A024RAQ1;P16989	HUMAN Cold shock domain protein A, isoform CRA_a	CSDA	tr|A0A024RAQ1|A0A024RAQ1_HUMAN Cold shock domain protein A, isoform CRA_a OS=Homo sapiens OX=9606 GN=CSDA PE=4 SV=1;sp|P16989|YBOX3_HUMAN Y-box-binding protein 3 OS=Homo sapiens OX=9606 GN=YBX3 PE=1 SV=4	2	6	2	15.9	40.089	372	7	13.4	0	33582000
H0YFV4;K4DI86;A0A024RAV7;O60706	HUMAN ATP-binding cassette sub-family C member 9 (Fragment)	ABCC9	tr|H0YFV4|H0YFV4_HUMAN ATP-binding cassette sub-family C member 9 (Fragment) OS=Homo sapiens OX=9606 GN=ABCC9 PE=1 SV=1;tr|K4DI86|K4DI86_HUMAN ATP-binding cassette, sub-family C (CFTR/MRP), member 9, isoform CRA_e OS=Homo sapiens OX=9606 GN=ABCC9 PE=4 SV=1	4	2	2	2.6	131.58	1176	1.8	2.6	24328000	0
B4E3T8;A0A024RAW5;Q9Y2H1;B7Z8G6	HUMAN Non-specific serine/threonine protein kinase		tr|B4E3T8|B4E3T8_HUMAN Non-specific serine/threonine protein kinase OS=Homo sapiens OX=9606 PE=2 SV=1;tr|A0A024RAW5|A0A024RAW5_HUMAN Non-specific serine/threonine protein kinase OS=Homo sapiens OX=9606 GN=STK38L PE=4 SV=1;sp|Q9Y2H1|ST38L_HUMAN Serine/threo	4	2	2	16.3	23.54	202	12.9	3.5	0	609300
F5GZP6;B4DFU8;A0A024RB02;Q86W92;H0YGH8	HUMAN Liprin-beta-1 (Fragment)	PPFIBP1	tr|F5GZP6|F5GZP6_HUMAN Liprin-beta-1 (Fragment) OS=Homo sapiens OX=9606 GN=PPFIBP1 PE=1 SV=1;tr|B4DFU8|B4DFU8_HUMAN cDNA FLJ54647, highly similar to Liprin-beta-1 (Fragment) OS=Homo sapiens OX=9606 PE=2 SV=1;tr|A0A024RB02|A0A024RB02_HUMAN PTPRF interacting	5	2	2	2.8	84.071	744	1.3	2.8	3801800	14285000
B7ZLK2;B7ZLK1;A0A024RB03;Q86YS7	HUMAN KIAA0528 protein	KIAA0528	tr|B7ZLK2|B7ZLK2_HUMAN KIAA0528 protein OS=Homo sapiens OX=9606 GN=KIAA0528 PE=2 SV=1;tr|B7ZLK1|B7ZLK1_HUMAN KIAA0528 protein OS=Homo sapiens OX=9606 GN=KIAA0528 PE=2 SV=1;tr|A0A024RB03|A0A024RB03_HUMAN KIAA0528, isoform CRA_b OS=Homo sapiens OX=9606 GN=KI	4	2	2	1.5	115.02	1042	0.7	0.9	3593400	0
A0A024RB55;B3KVD5;J3KNM6;F8VVT9;Q99490	HUMAN Centaurin, gamma 1, isoform CRA_b	CENTG1	tr|A0A024RB55|A0A024RB55_HUMAN Centaurin, gamma 1, isoform CRA_b OS=Homo sapiens OX=9606 GN=CENTG1 PE=4 SV=1;tr|B3KVD5|B3KVD5_HUMAN cDNA FLJ16430 fis, clone BRACE3009044, highly similar to Centaurin-gamma 1 OS=Homo sapiens OX=9606 PE=2 SV=1;tr|J3KNM6|J3KNM	5	2	2	4.9	90.536	836	4.9	0	3353400	0
A0A024RBE7;P42167;G5E972;H0YJH7	HUMAN Thymopoietin, isoform CRA_c	TMPO	tr|A0A024RBE7|A0A024RBE7_HUMAN Thymopoietin, isoform CRA_c OS=Homo sapiens OX=9606 GN=TMPO PE=4 SV=1;sp|P42167|LAP2B_HUMAN Lamina-associated polypeptide 2, isoforms beta/gamma OS=Homo sapiens OX=9606 GN=TMPO PE=1 SV=2;tr|G5E972|G5E972_HUMAN Lamina-associat	4	5	2	14.8	50.67	454	9.9	11	825750	0
B4DPN2;J3KND8;Q8TEY0;B2R8I4;A0A024RBG4;P00439	HUMAN cDNA FLJ56667, highly similar to Phenylalanine-4-hydroxylase		tr|B4DPN2|B4DPN2_HUMAN cDNA FLJ56667, highly similar to Phenylalanine-4-hydroxylase OS=Homo sapiens OX=9606 PE=2 SV=1;tr|J3KND8|J3KND8_HUMAN Phenylalanine-4-hydroxylase OS=Homo sapiens OX=9606 GN=PAH PE=1 SV=1;tr|Q8TEY0|Q8TEY0_HUMAN Phenylalanine hydroxyla	6	2	2	7.1	30.87	267	7.1	0	155150000	0
F8VR82;Q9UPN1;F8VYE8;A0A024RBP2;F8W0W8;P36873;A0A087WYY5;B4DNE3;E9PMD7;A0A140VJS9;B3KXM2;P62136	HUMAN Serine/threonine-protein phosphatase	PPP1CC	tr|F8VR82|F8VR82_HUMAN Serine/threonine-protein phosphatase OS=Homo sapiens OX=9606 GN=PPP1CC PE=1 SV=1;tr|Q9UPN1|Q9UPN1_HUMAN Serine/threonine-protein phosphatase (Fragment) OS=Homo sapiens OX=9606 GN=PPP1CC PE=3 SV=1;tr|F8VYE8|F8VYE8_HUMAN Serine/threoni	12	2	2	10	30.987	270	0	10	0	13552000
J3KP58;A0A024RBR1;P30622;F5H1T5;F6VGP8;Q86WU4;B3KXA5;Q6P5Z9;F5H6A0;F5H0N7;Q59GJ4	HUMAN CAP-Gly domain-containing linker protein 1	CLIP1	tr|J3KP58|J3KP58_HUMAN CAP-Gly domain-containing linker protein 1 OS=Homo sapiens OX=9606 GN=CLIP1 PE=1 SV=2;tr|A0A024RBR1|A0A024RBR1_HUMAN Restin (Reed-Steinberg cell-expressed intermediate filament-associated protein), isoform CRA_b OS=Homo sapiens OX=96	11	2	2	1.1	148.13	1316	1.1	0.5	33672000	0
B3KPD7;B2RBE9;A0A024RBZ8;Q9Y5P3	HUMAN cDNA FLJ31652 fis, clone NT2RI2004157, highly similar to Retinoic acid-induced protein 2		tr|B3KPD7|B3KPD7_HUMAN cDNA FLJ31652 fis, clone NT2RI2004157, highly similar to Retinoic acid-induced protein 2 OS=Homo sapiens OX=9606 PE=2 SV=1;tr|B2RBE9|B2RBE9_HUMAN cDNA, FLJ95474, highly similar to Homo sapiens retinoic acid induced 2 (RAI2), mRNA OS=	4	2	2	5.7	57.132	530	4.3	5.7	40500000	1679900
A0A024RC19;Q5FWF5;A0A0C4DH04	HUMAN Establishment of cohesion 1 homolog 1 (S. cerevisiae), isoform CRA_b	ESCO1	tr|A0A024RC19|A0A024RC19_HUMAN Establishment of cohesion 1 homolog 1 (S. cerevisiae), isoform CRA_b OS=Homo sapiens OX=9606 GN=ESCO1 PE=4 SV=1;sp|Q5FWF5|ESCO1_HUMAN N-acetyltransferase ESCO1 OS=Homo sapiens OX=9606 GN=ESCO1 PE=1 SV=3;tr|A0A0C4DH04|A0A0C4DH	3	2	2	4.2	94.982	840	4.2	0	4493900	0
A0A0S2Z5P0;A0A024RC28;Q7L1S5	HUMAN Carbohydrate sulfotransferase (Fragment)	CHST9	tr|A0A0S2Z5P0|A0A0S2Z5P0_HUMAN Carbohydrate sulfotransferase (Fragment) OS=Homo sapiens OX=9606 GN=CHST9 PE=2 SV=1;tr|A0A024RC28|A0A024RC28_HUMAN Carbohydrate sulfotransferase OS=Homo sapiens OX=9606 GN=CHST9 PE=3 SV=1;sp|Q7L1S5|CHST9_HUMAN Carbohydrate su	3	2	2	8.2	51.482	438	8.2	0	8600000	0
A0A024RC34;I6L8A6;Q99708;J3KSA4;J3QL93;J3QLW6;J3QSH7;F6Q6H0	HUMAN Retinoblastoma binding protein 8, isoform CRA_a	RBBP8	tr|A0A024RC34|A0A024RC34_HUMAN Retinoblastoma binding protein 8, isoform CRA_a OS=Homo sapiens OX=9606 GN=RBBP8 PE=4 SV=1;tr|I6L8A6|I6L8A6_HUMAN DNA endonuclease RBBP8 OS=Homo sapiens OX=9606 GN=RBBP8 PE=1 SV=1;sp|Q99708|CTIP_HUMAN DNA endonuclease RBBP8 O	8	2	2	2.3	101.94	897	1.4	0.9	12842000	0
A0A0J9YXZ5;A4QPB0;A0A024RC65;P46940;Q6P1N4;H0YLE8;B4E2M0	HUMAN Ras GTPase-activating-like protein IQGAP1	IQGAP1	tr|A0A0J9YXZ5|A0A0J9YXZ5_HUMAN Ras GTPase-activating-like protein IQGAP1 OS=Homo sapiens OX=9606 GN=IQGAP1 PE=1 SV=1;tr|A4QPB0|A4QPB0_HUMAN IQ motif containing GTPase activating protein 1 OS=Homo sapiens OX=9606 GN=IQGAP1 PE=1 SV=1;tr|A0A024RC65|A0A024RC65	7	2	2	1.6	136	1191	0	1.6	0	6413900
H7C3P6;A0A024RCC4;P52948	HUMAN Nuclear pore complex protein Nup98-Nup96 (Fragment)	NUP98	tr|H7C3P6|H7C3P6_HUMAN Nuclear pore complex protein Nup98-Nup96 (Fragment) OS=Homo sapiens OX=9606 GN=NUP98 PE=1 SV=1;tr|A0A024RCC4|A0A024RCC4_HUMAN Nucleoporin 98kDa, isoform CRA_a OS=Homo sapiens OX=9606 GN=NUP98 PE=4 SV=1;sp|P52948|NUP98_HUMAN Nuclear p	3	2	2	3.5	85.676	753	0	3.5	0	7184200
A0A1U9X835;A0A1U9X828;A0A1U9X826;A0A1U9X825;A0A1U9X823;A0A1U9X821;A0A024RCM1;A0A024RCV6;Q9UMP2;A0A024RCV8;O43196;A2ABF1;A2ABE9;A0A0G2JJ70;A0A0G2JHB4;A2ABF0;B4DZX3;H7C2J4;A0A0G2JK42;A0A140T9J3;A0A140T982;A0A024RCN2;A0A0G2JK88	HUMAN MSH5		tr|A0A1U9X835|A0A1U9X835_HUMAN MSH5 OS=Homo sapiens OX=9606 PE=4 SV=1;tr|A0A1U9X828|A0A1U9X828_HUMAN MSH5 OS=Homo sapiens OX=9606 PE=4 SV=1;tr|A0A1U9X826|A0A1U9X826_HUMAN MSH5 OS=Homo sapiens OX=9606 PE=4 SV=1;tr|A0A1U9X825|A0A1U9X825_HUMAN MSH5 OS=Homo sa	23	2	2	2.6	92.864	834	1.4	1.2	0	0
Q5STU3;A0A024RCM3;Q13838;F6S4E6;A0A0A0MT12;F6TRA5;F6WLT2;Q59G92;A0A140T9X3;A0A0G2JJZ9;B4DP52;B4DX78;O00148;A0A140T9L4;A0A140T973;A0A140T9K1;A0A140T9X9;Q69YT6;H0Y400;A0A140T996;B4DIZ8;B4DIJ6;F6UJC5;A0A140TA18	HUMAN Spliceosome RNA helicase DDX39B	DDX39B	tr|Q5STU3|Q5STU3_HUMAN Spliceosome RNA helicase DDX39B OS=Homo sapiens OX=9606 GN=DDX39B PE=1 SV=2;tr|A0A024RCM3|A0A024RCM3_HUMAN DDX39B OS=Homo sapiens OX=9606 GN=hCG_2005638 PE=4 SV=1;sp|Q13838|DX39B_HUMAN Spliceosome RNA helicase DDX39B OS=Homo sapiens	24	3	2	9.2	48.825	425	4	5.2	0	1442100
B4E063;A0A1U9X7Y0;A0A1U9X7X5;A0A024RCS7;Q9BW19;A2AB20;A0A140T9E6;B4DMA8	HUMAN Kinesin-like protein		tr|B4E063|B4E063_HUMAN Kinesin-like protein OS=Homo sapiens OX=9606 PE=2 SV=1;tr|A0A1U9X7Y0|A0A1U9X7Y0_HUMAN Kinesin-like protein OS=Homo sapiens OX=9606 PE=3 SV=1;tr|A0A1U9X7X5|A0A1U9X7X5_HUMAN Kinesin-like protein OS=Homo sapiens OX=9606 PE=3 SV=1;tr|A0A	8	2	2	4.2	73.045	665	1.1	3.2	0	772680
A0A024RCU1;B4E0N1;B4DM01;Q9NPK3;Q96BC0;O76046;A0A1U9X8J6;A0A1U9X8J2;A0A1U9X8J1;A0A1U9X8J0;A0A1U9X8I7;Q15477;Q59F56;B4DSY1;A0A1U9X8I9	HUMAN Superkiller viralicidic activity 2-like (S. cerevisiae), isoform CRA_b	SKIV2L	tr|A0A024RCU1|A0A024RCU1_HUMAN Superkiller viralicidic activity 2-like (S. cerevisiae), isoform CRA_b OS=Homo sapiens OX=9606 GN=SKIV2L PE=4 SV=1;tr|B4E0N1|B4E0N1_HUMAN cDNA FLJ58735, highly similar to Helicase SKI2W OS=Homo sapiens OX=9606 PE=2 SV=1;tr|B4	15	2	2	2.4	109.67	990	1.6	0.8	0	0
Q7Z516;A0A088AWL3;A0A024RD47;O75376;B4DJ25;Q9NSZ0;B4DZ48;E7EVK1	HUMAN Nuclear receptor co-repressor		tr|Q7Z516|Q7Z516_HUMAN Nuclear receptor co-repressor OS=Homo sapiens OX=9606 PE=2 SV=1;tr|A0A088AWL3|A0A088AWL3_HUMAN Nuclear receptor corepressor 1 OS=Homo sapiens OX=9606 GN=NCOR1 PE=1 SV=1;tr|A0A024RD47|A0A024RD47_HUMAN Nuclear receptor co-repressor 1,	8	2	2	0.7	258.88	2343	0.7	0.7	7611500	13129000
A0A024RD88;Q59EB0;P35968	HUMAN Kinase insert domain receptor (A type III receptor tyrosine kinase), isoform CRA_a	KDR	tr|A0A024RD88|A0A024RD88_HUMAN Kinase insert domain receptor (A type III receptor tyrosine kinase), isoform CRA_a OS=Homo sapiens OX=9606 GN=KDR PE=3 SV=1;tr|Q59EB0|Q59EB0_HUMAN Receptor protein-tyrosine kinase (Fragment) OS=Homo sapiens OX=9606 PE=2 SV=1;	3	2	2	0.9	151.53	1356	0.9	0	3301500	0
A0A024RDG1;O60763	HUMAN Vesicle docking protein p115, isoform CRA_a	VDP	tr|A0A024RDG1|A0A024RDG1_HUMAN Vesicle docking protein p115, isoform CRA_a OS=Homo sapiens OX=9606 GN=VDP PE=4 SV=1;sp|O60763|USO1_HUMAN General vesicular transport factor p115 OS=Homo sapiens OX=9606 GN=USO1 PE=1 SV=2	2	2	2	2.2	107.89	962	1.1	1	0	0
A0A024RDH8;P49207;Q5MK14	HUMAN Ribosomal protein L34, isoform CRA_a	RPL34	tr|A0A024RDH8|A0A024RDH8_HUMAN Ribosomal protein L34, isoform CRA_a OS=Homo sapiens OX=9606 GN=RPL34 PE=4 SV=1;sp|P49207|RL34_HUMAN 60S ribosomal protein L34 OS=Homo sapiens OX=9606 GN=RPL34 PE=1 SV=3;tr|Q5MK14|Q5MK14_HUMAN Leukemia-associated protein (Fra	3	2	2	12.8	13.293	117	0	12.8	0	6677900
A0A0A0MSM0;A0A024RDQ0;A0A024RDS1;Q92598;R4GN69;B4DZB4;B4DY72;B4DF68	HUMAN Heat shock protein 105 kDa	HSPH1	tr|A0A0A0MSM0|A0A0A0MSM0_HUMAN Heat shock protein 105 kDa OS=Homo sapiens OX=9606 GN=HSPH1 PE=1 SV=1;tr|A0A024RDQ0|A0A024RDQ0_HUMAN Heat shock 105kDa/110kDa protein 1, isoform CRA_a OS=Homo sapiens OX=9606 GN=HSPH1 PE=3 SV=1;tr|A0A024RDS1|A0A024RDS1_HUMAN	8	2	2	2.3	88.841	782	1.2	2.3	4637300	6963900
A0A024RDX6;A0A024RDT8;Q8TC92	HUMAN Proliferation-inducing protein 38, isoform CRA_b	RP11-301I17.1	tr|A0A024RDX6|A0A024RDX6_HUMAN Proliferation-inducing protein 38, isoform CRA_b OS=Homo sapiens OX=9606 GN=RP11-301I17.1 PE=4 SV=1;tr|A0A024RDT8|A0A024RDT8_HUMAN Ecto-NOX disulfide-thiol exchanger 1 isoform 1 OS=Homo sapiens OX=9606 GN=RP11-301I17.1 PE=2 S	3	2	2	3.1	69.38	604	3.1	0	9194200	0
Q08E77;A0A024RDV0;Q5TAP6	HUMAN UTP14, U3 small nucleolar ribonucleoprotein, homolog C (Yeast)	UTP14C	tr|Q08E77|Q08E77_HUMAN UTP14, U3 small nucleolar ribonucleoprotein, homolog C (Yeast) OS=Homo sapiens OX=9606 GN=UTP14C PE=1 SV=1;tr|A0A024RDV0|A0A024RDV0_HUMAN HCG1811699, isoform CRA_a OS=Homo sapiens OX=9606 GN=hCG_1811699 PE=4 SV=1;sp|Q5TAP6|UT14C_HUMA	3	2	2	3.9	87.186	766	3.9	2	28376000	3385100
A0A024RDV7;O00505;Q53F09;O00629	HUMAN Importin subunit alpha	KPNA3	tr|A0A024RDV7|A0A024RDV7_HUMAN Importin subunit alpha OS=Homo sapiens OX=9606 GN=KPNA3 PE=3 SV=1;sp|O00505|IMA4_HUMAN Importin subunit alpha-4 OS=Homo sapiens OX=9606 GN=KPNA3 PE=1 SV=2;tr|Q53F09|Q53F09_HUMAN Karyopherin alpha 3 variant (Fragment) OS=Homo	4	2	2	5.6	57.81	521	3.8	1.7	131760000	0
B4DH43;A0A024RDW8;P08572	HUMAN cDNA FLJ56433, highly similar to Collagen alpha-2(IV) chain		tr|B4DH43|B4DH43_HUMAN cDNA FLJ56433, highly similar to Collagen alpha-2(IV) chain OS=Homo sapiens OX=9606 PE=2 SV=1;tr|A0A024RDW8|A0A024RDW8_HUMAN Collagen, type IV, alpha 2, isoform CRA_a OS=Homo sapiens OX=9606 GN=COL4A2 PE=4 SV=1;sp|P08572|CO4A2_HUMAN	3	2	2	3.3	82.795	830	1.4	1.8	0	17804000
A0A059V7J1;P51957;E7EX48	HUMAN Serine/threonine-protein kinase Nek4 variant 2	NEK4	tr|A0A059V7J1|A0A059V7J1_HUMAN Serine/threonine-protein kinase Nek4 variant 2 OS=Homo sapiens OX=9606 GN=NEK4 PE=2 SV=1;sp|P51957|NEK4_HUMAN Serine/threonine-protein kinase Nek4 OS=Homo sapiens OX=9606 GN=NEK4 PE=1 SV=2;tr|E7EX48|E7EX48_HUMAN Serine/threon	3	2	2	3	90.019	795	1.6	1.4	3028600	0
A0A068EQF7;X2J867;U6EV26;S6AQL6;R4NBX1;Q9GJ38;Q6IV50;Q4F7G8;Q306J9;Q2L4W9;Q15JB2;L7UY14;J9S2M4;J7S4C1;J7QDG3;J7JQD7;H7CI03;F5BX13;F5BH04;F4ZZU5;E9M386;E9BVF5;C6H0P3;B3GCI4;B2NIX8;B2MW44;B2DG29;B2DFZ8;A4ZX99;A3KLI7;A2Q119;A0PCH7;A0A2D3BHS4;A0A1G4NQV0;A0A1B4ZAY6;A0A182ATP2;A0A182ATM1;A0A142IGX1;A0A125SU93;A0A0U2ZJ44;A0A0N7FRR1;Q29937;G3ETQ6;Q5G0G2;R5AK10;D9UAY4;A5PHT8;A0A0K3AQT5;U6BR90;U6BR65;U6BQP…	HUMAN MHC class I antigen (Fragment)	HLA-B	tr|A0A068EQF7|A0A068EQF7_HUMAN MHC class I antigen (Fragment) OS=Homo sapiens OX=9606 GN=HLA-B PE=3 SV=1;tr|X2J867|X2J867_HUMAN MHC class I antigen (Fragment) OS=Homo sapiens OX=9606 GN=HLA-B PE=3 SV=1;tr|U6EV26|U6EV26_HUMAN MHC class I antigen (Fragment)	470	3	2	12.5	31.757	273	4	8.4	0	1300800
B4DVN5;A0A068F7M9;Q9Y613	HUMAN cDNA FLJ55372, highly similar to FH1/FH2 domain-containing protein		tr|B4DVN5|B4DVN5_HUMAN cDNA FLJ55372, highly similar to FH1/FH2 domain-containing protein OS=Homo sapiens OX=9606 PE=2 SV=1;tr|A0A068F7M9|A0A068F7M9_HUMAN FH1/FH2 domain-containing protein 1 variant OS=Homo sapiens OX=9606 GN=FHOD1 PE=2 SV=1;sp|Q9Y613|FHOD	3	2	2	4.3	81.333	743	4.3	0	32121000	0
I7LNF1;A0A221LEK2;A0A0A1TE45;A0A221LEJ4;Q0KG01;W6S1I0;W6PPJ2;U5U1V4;T2DL95;T2DL93;T2DKY0;T2DJN4;S5VXN0;Q9UK19;Q9UDZ5;Q9HCC3;Q9H248;Q9C0J7;Q99906;Q8IZT1;Q8IZT0;Q7RU08;Q70HW2;Q6SV91;Q6SV90;Q6SV89;Q6SV88;Q6SV87;Q6KC49;Q6A1H4;Q6A1H2;Q333X4;Q2UVE9;Q2UVE8;Q1KT12;Q08GE1;O95489;M5FHF1;L8EB13;L0RH60;L0RH38;K8ESS1;K8ES76;K4UQ76;K4UNQ7;K4UI15;K4RNY0;K4RNV5;K4RNB6;K4MWK1;J7JLB9;J7ILZ7;J7IJ78;J7IF04;J7H0H3;I7…	HUMAN Rh blood group, D antigen	RHD	tr|I7LNF1|I7LNF1_HUMAN Rh blood group, D antigen OS=Homo sapiens OX=9606 GN=RHD PE=3 SV=1;tr|A0A221LEK2|A0A221LEK2_HUMAN RHD (Fragment) OS=Homo sapiens OX=9606 GN=RHD PE=4 SV=1;tr|A0A0A1TE45|A0A0A1TE45_HUMAN Rhesus blood group D antigen OS=Homo sapiens OX=	341	2	2	5.4	44.296	408	1.7	3.7	2330300	0
A0A087WY22;A0A087X1X2;B1AJS0;B1AJR6;B1AJR8;B1AJR9;A0A075B6H0;O14522	HUMAN Receptor-type tyrosine-protein phosphatase T	PTPRT	tr|A0A087WY22|A0A087WY22_HUMAN Receptor-type tyrosine-protein phosphatase T OS=Homo sapiens OX=9606 GN=PTPRT PE=1 SV=1;tr|A0A087X1X2|A0A087X1X2_HUMAN Receptor-type tyrosine-protein phosphatase T OS=Homo sapiens OX=9606 GN=PTPRT PE=1 SV=1;tr|B1AJS0|B1AJS0_H	8	2	2	2.1	120.26	1059	0	2.1	0	15145000
A0A075B6Q0;Q5U0C3;A8KAH9;P62834;F5H4H0;F5GYH7;F5H077;F5GWU8;F5H491;F5H0B7;F5H500;F5H6R7;F5H004;F5GYB5;F5GX62;Q9BXV4;E7ESV4;F5H7Y6;A0A024RB87;P61224;A6NIZ1	HUMAN Ras-related protein Rap-1A (Fragment)	RAP1A	tr|A0A075B6Q0|A0A075B6Q0_HUMAN Ras-related protein Rap-1A (Fragment) OS=Homo sapiens OX=9606 GN=RAP1A PE=1 SV=1;tr|Q5U0C3|Q5U0C3_HUMAN RAP1A, member of RAS oncogene family OS=Homo sapiens OX=9606 PE=2 SV=1;tr|A8KAH9|A8KAH9_HUMAN Ras-related protein Rap-1A	21	2	2	31.8	14.596	129	24	7.8	7532600	0
A0A087WT45;A0A075B793;A8K7Z3;Q4V328;A0A087WZF5	HUMAN GRIP1-associated protein 1	GRIPAP1	tr|A0A087WT45|A0A087WT45_HUMAN GRIP1-associated protein 1 OS=Homo sapiens OX=9606 GN=GRIPAP1 PE=1 SV=1;tr|A0A075B793|A0A075B793_HUMAN GRIP1-associated protein 1 OS=Homo sapiens OX=9606 GN=GRIPAP1 PE=1 SV=2;tr|A8K7Z3|A8K7Z3_HUMAN cDNA FLJ77229, highly simil	5	2	2	2.5	90.856	796	1.3	1.3	0	24925000
A0A075B7A6	HUMAN Kallikrein-2 (Fragment)	KLK2	tr|A0A075B7A6|A0A075B7A6_HUMAN Kallikrein-2 (Fragment) OS=Homo sapiens OX=9606 GN=KLK2 PE=1 SV=1	1	2	2	9.8	19.719	184	9.8	8.7	15378000	0
A0A087X0I8;A0A087WTP8;Q6ZMK7;A0A087WSV4;A0A087X0Z1;Q96P64;Q5VW22;Q5VUJ5;Q5VTM2;Q86XV2;J3KQL4;A0A0D9SFU9;A6NIR3	HUMAN Arf-GAP with GTPase, ANK repeat and PH domain-containing protein 6	AGAP6	tr|A0A087X0I8|A0A087X0I8_HUMAN Arf-GAP with GTPase, ANK repeat and PH domain-containing protein 6 OS=Homo sapiens OX=9606 GN=AGAP6 PE=4 SV=1;tr|A0A087WTP8|A0A087WTP8_HUMAN Arf-GAP with GTPase, ANK repeat and PH domain-containing protein 4 OS=Homo sapiens O	13	2	2	4.9	61.253	555	4.9	0	3246300	0
G3V4F2;B7ZMC1;E9KL42;B4DV16;A1L172;A0A087X0W7;A0A087WT95;Q86TX2;P49753;B3KSA0;A0A2R8Y7H3	HUMAN Acyl-coenzyme A thioesterase 1	ACOT1	tr|G3V4F2|G3V4F2_HUMAN Acyl-coenzyme A thioesterase 1 OS=Homo sapiens OX=9606 GN=ACOT1 PE=1 SV=1;tr|B7ZMC1|B7ZMC1_HUMAN Uncharacterized protein OS=Homo sapiens OX=9606 PE=2 SV=1;tr|E9KL42|E9KL42_HUMAN Epididymis secretory sperm binding protein Li 188n OS=H	11	2	2	4.6	43.733	395	0	4.6	0	4291400
A0A087WTW5;A7E2C0;Q9UKL3;A0A096LP21	HUMAN CASP8-associated protein 2	CASP8AP2	tr|A0A087WTW5|A0A087WTW5_HUMAN CASP8-associated protein 2 OS=Homo sapiens OX=9606 GN=CASP8AP2 PE=1 SV=1;tr|A7E2C0|A7E2C0_HUMAN CASP8AP2 protein OS=Homo sapiens OX=9606 GN=CASP8AP2 PE=2 SV=1;sp|Q9UKL3|C8AP2_HUMAN CASP8-associated protein 2 OS=Homo sapiens O	4	2	2	1.2	221.36	1972	0	1.2	0	12207000
A0A087WU64;A6NMQ1;P09884	HUMAN DNA polymerase	POLA1	tr|A0A087WU64|A0A087WU64_HUMAN DNA polymerase OS=Homo sapiens OX=9606 GN=POLA1 PE=1 SV=1;tr|A6NMQ1|A6NMQ1_HUMAN DNA polymerase OS=Homo sapiens OX=9606 GN=POLA1 PE=1 SV=1;sp|P09884|DPOLA_HUMAN DNA polymerase alpha catalytic subunit OS=Homo sapiens OX=9606 G	3	2	2	1.8	165.77	1461	1.8	1.2	10963000	372610
A0A087WUA7;A4D1E1	HUMAN Zinc finger protein 804B	ZNF804B	tr|A0A087WUA7|A0A087WUA7_HUMAN Zinc finger protein 804B OS=Homo sapiens OX=9606 GN=ZNF804B PE=4 SV=1;sp|A4D1E1|Z804B_HUMAN Zinc finger protein 804B OS=Homo sapiens OX=9606 GN=ZNF804B PE=2 SV=2	2	2	2	1.2	143.08	1266	1.2	0	7910700	0
E9PL01;B4DDB9;A0A087WUC6;E9PI68;Q15005;E9PRB9	HUMAN Signal peptidase complex subunit 2	SPCS2	tr|E9PL01|E9PL01_HUMAN Signal peptidase complex subunit 2 OS=Homo sapiens OX=9606 GN=SPCS2 PE=1 SV=1;tr|B4DDB9|B4DDB9_HUMAN cDNA FLJ56339, highly similar to Signal peptidase complex subunit 2 OS=Homo sapiens OX=9606 PE=2 SV=1;tr|A0A087WUC6|A0A087WUC6_HUMAN	6	2	2	29.9	17.027	157	29.9	0	0	0
L7N489;A0A087WUX1;Q5VV23;Q8TC29	HUMAN Enkurin (Fragment)	ENKUR	tr|L7N489|L7N489_HUMAN Enkurin (Fragment) OS=Homo sapiens OX=9606 GN=ENKUR PE=1 SV=1;tr|A0A087WUX1|A0A087WUX1_HUMAN Enkurin OS=Homo sapiens OX=9606 GN=ENKUR PE=1 SV=1;tr|Q5VV23|Q5VV23_HUMAN Chromosome 10 open reading frame 63, isoform CRA_b OS=Homo sapiens	4	2	2	11.2	14.447	125	5.6	5.6	6392300	0
A0A087WUZ3;F8W6C1;D6W5C0;K9MS24;B2ZZ89;Q01082	HUMAN Spectrin beta chain	SPTBN1	tr|A0A087WUZ3|A0A087WUZ3_HUMAN Spectrin beta chain OS=Homo sapiens OX=9606 GN=SPTBN1 PE=1 SV=1;tr|F8W6C1|F8W6C1_HUMAN Spectrin beta chain, non-erythrocytic 1 (Fragment) OS=Homo sapiens OX=9606 GN=SPTBN1 PE=1 SV=1;tr|D6W5C0|D6W5C0_HUMAN Spectrin beta chain	6	2	2	1.4	274.83	2366	1	0.4	0	1316200
A4QN26;A0A0B4J227;B7ZAX3;A0A087WVM6;Q86XG9;Q96M43;Q5VWK0;Q8IX83;Q3BBW3;Q3BBW2;Q3BBV5;A0A087X230;A0A087X0Y3;A0A087X0J8;A0A087WVV8;A0A087WV19;A0A087WU97;A0A087WTQ0;B3KTI0;Q3BBV8;Q3BBV7;A0A087WUR2;A0A087WTG0;A0A087WUF5;H7BZX4;A0A087WVE3;Q4VC10;A2BGT5;A0A087WZB6;A8K2N7;Q5VTG8;Q5TB04;Q5VTG7;A0A087WTH4;Q3BBV4;A0A087WVG8;Q5U227;B4DG53;A0A087WUW2;A0A2K7P776;A0A087WZS8;A0A087WYI5;A0A087WW93;A0A087WVG0;A0A…	HUMAN NBPF4 protein (Fragment)	NBPF4	tr|A4QN26|A4QN26_HUMAN NBPF4 protein (Fragment) OS=Homo sapiens OX=9606 GN=NBPF4 PE=2 SV=1;tr|A0A0B4J227|A0A0B4J227_HUMAN Neuroblastoma breakpoint family member 6 (Fragment) OS=Homo sapiens OX=9606 GN=NBPF6 PE=4 SV=5;tr|B7ZAX3|B7ZAX3_HUMAN cDNA, FLJ79337,	73	2	2	3.3	61.627	544	1.8	1.5	0	17427000
A0A087WVT3;P28039	HUMAN Acyloxyacyl hydrolase	AOAH	tr|A0A087WVT3|A0A087WVT3_HUMAN Acyloxyacyl hydrolase OS=Homo sapiens OX=9606 GN=AOAH PE=1 SV=1;sp|P28039|AOAH_HUMAN Acyloxyacyl hydrolase OS=Homo sapiens OX=9606 GN=AOAH PE=1 SV=1	2	2	2	5.8	77.932	688	4.7	1.2	0	13515000
H0Y468;A0A1B0GTZ9;B7Z3A3;A0A1B0GV73;J3JSM9;A0A087WW76;A0A2X0SF83;Q5T5U3;Q5JSD8	HUMAN Rho GTPase-activating protein 21 (Fragment)	ARHGAP21	tr|H0Y468|H0Y468_HUMAN Rho GTPase-activating protein 21 (Fragment) OS=Homo sapiens OX=9606 GN=ARHGAP21 PE=1 SV=1;tr|A0A1B0GTZ9|A0A1B0GTZ9_HUMAN Rho GTPase-activating protein 21 (Fragment) OS=Homo sapiens OX=9606 GN=ARHGAP21 PE=1 SV=1;tr|B7Z3A3|B7Z3A3_HUMAN	9	2	2	11.2	22.676	197	0	11.2	0	1093600
A0A087X0K8;A0A087WW83;Q6PRD1	HUMAN Probable G-protein-coupled receptor 179	GPR179	tr|A0A087X0K8|A0A087X0K8_HUMAN Probable G-protein-coupled receptor 179 OS=Homo sapiens OX=9606 GN=GPR179 PE=4 SV=1;tr|A0A087WW83|A0A087WW83_HUMAN Probable G-protein-coupled receptor 179 OS=Homo sapiens OX=9606 GN=GPR179 PE=4 SV=1;sp|Q6PRD1|GP179_HUMAN Prob	3	2	2	1.3	257.34	2367	0.8	0.4	4899000	0
A0A087WWD1;B7Z6K7	HUMAN Uncharacterized zinc finger protein 814	ZNF814	tr|A0A087WWD1|A0A087WWD1_HUMAN Uncharacterized zinc finger protein 814 OS=Homo sapiens OX=9606 GN=ZNF814 PE=1 SV=1;sp|B7Z6K7|ZN814_HUMAN Putative uncharacterized zinc finger protein 814 OS=Homo sapiens OX=9606 GN=ZNF814 PE=1 SV=2	2	2	2	3.5	65.526	577	1.7	1.7	0	22951000
A0A087WWP4;Q96T37	HUMAN RNA-binding protein 15	RBM15	tr|A0A087WWP4|A0A087WWP4_HUMAN RNA-binding protein 15 OS=Homo sapiens OX=9606 GN=RBM15 PE=1 SV=1;sp|Q96T37|RBM15_HUMAN RNA-binding protein 15 OS=Homo sapiens OX=9606 GN=RBM15 PE=1 SV=2	2	2	2	5.5	102.13	933	5.5	0	2179500	0
Q6NSK7;A0A087WWY9;Q86U22;Q8TB24;G3V2I7;H0YJ83;Q6ZRC2	HUMAN RIN3 protein	RIN3	tr|Q6NSK7|Q6NSK7_HUMAN RIN3 protein OS=Homo sapiens OX=9606 GN=RIN3 PE=2 SV=1;tr|A0A087WWY9|A0A087WWY9_HUMAN Ras and Rab interactor 3 OS=Homo sapiens OX=9606 GN=RIN3 PE=1 SV=1;tr|Q86U22|Q86U22_HUMAN Full-length cDNA clone CS0DM003YJ21 of Fetal liver of Hom	7	2	2	3.9	100.15	908	2.2	1.7	3665600	0
B7Z6E5;B7Z4A8;A0A087WXE9;Q6UXH9;E9PMN5;A0A087WUR8	HUMAN cDNA FLJ51648, highly similar to Homo sapiens regeneration associated muscle protease, transcript variant 2, mRNA		tr|B7Z6E5|B7Z6E5_HUMAN cDNA FLJ51648, highly similar to Homo sapiens regeneration associated muscle protease, transcript variant 2, mRNA OS=Homo sapiens OX=9606 PE=2 SV=1;tr|B7Z4A8|B7Z4A8_HUMAN cDNA FLJ51647, highly similar to Homo sapiens regeneration ass	6	2	2	4.8	67.571	609	3.1	1.6	0	4399600
A0A087WXP3;E9PEE8;B4E2B8;A8K2N5;P18564	HUMAN Integrin beta	ITGB6	tr|A0A087WXP3|A0A087WXP3_HUMAN Integrin beta OS=Homo sapiens OX=9606 GN=ITGB6 PE=1 SV=1;tr|E9PEE8|E9PEE8_HUMAN Integrin beta OS=Homo sapiens OX=9606 GN=ITGB6 PE=1 SV=1;tr|B4E2B8|B4E2B8_HUMAN Integrin beta OS=Homo sapiens OX=9606 PE=2 SV=1;tr|A8K2N5|A8K2N5_	5	2	2	4.3	75.849	693	4.3	1.3	828020	7521300
A0A2R8YEC1;A0A2R8YE60;A0A2R8YCP1;A0A2R8Y6M7;A0A2R8Y883;A0A2R8Y7Q3;A0A2R8YCX2;A0A087WXR7;A0A2R8Y761;A0A087WZJ6;A0A2R8YCJ4;A0A2R8Y6Q6;A0A2R8YGP2;A0A2R8Y6Y1;A0A2R8YEH2;Q8N451;A0A2R8Y7R8;Q5TBB1;A0A1B0GTJ2;A0A2R8Y7A3;A0A2R8YEQ4;A0A2R8YEK5;A0A1B0GUE7;A0A2R8Y459;A0A2R8Y4S2;A0A2R8Y687	HUMAN Ribonuclease H2 subunit B	RNASEH2B	tr|A0A2R8YEC1|A0A2R8YEC1_HUMAN Ribonuclease H2 subunit B OS=Homo sapiens OX=9606 GN=RNASEH2B PE=1 SV=1;tr|A0A2R8YE60|A0A2R8YE60_HUMAN Ribonuclease H2 subunit B (Fragment) OS=Homo sapiens OX=9606 GN=RNASEH2B PE=1 SV=1;tr|A0A2R8YCP1|A0A2R8YCP1_HUMAN Ribonucl	26	2	2	6.2	25.87	227	3.1	6.2	2052800	33151000
Q59FF5;A8CDT9;A0A087WY00;G3V394;F8WE88;F8W6H6;Q9Y4I1;E7ERV5;B5LY56;B4E147	HUMAN Myosin Va variant (Fragment)		tr|Q59FF5|Q59FF5_HUMAN Myosin Va variant (Fragment) OS=Homo sapiens OX=9606 PE=2 SV=1;tr|A8CDT9|A8CDT9_HUMAN MYO5A variant protein OS=Homo sapiens OX=9606 PE=2 SV=1;tr|A0A087WY00|A0A087WY00_HUMAN Unconventional myosin-Va OS=Homo sapiens OX=9606 GN=MYO5A PE	10	2	2	1.2	164.92	1409	1.2	0	0	0
F5H2M4;B4E0L9;A0A087X0A2;A0A087WZJ7;A8K5H1;O75437	HUMAN Zinc finger protein 254	ZNF254	tr|F5H2M4|F5H2M4_HUMAN Zinc finger protein 254 OS=Homo sapiens OX=9606 GN=ZNF254 PE=1 SV=1;tr|B4E0L9|B4E0L9_HUMAN cDNA FLJ58216, highly similar to Zinc finger protein 539 OS=Homo sapiens OX=9606 PE=2 SV=1;tr|A0A087X0A2|A0A087X0A2_HUMAN Zinc finger protein	6	3	2	4	67.308	574	0	4	0	4352500
A0A0S2Z5I7;A0A087X020;Q9Y3A5	HUMAN Shwachman-Bodian-Diamond syndrome isoform 1 (Fragment)	SBDS	tr|A0A0S2Z5I7|A0A0S2Z5I7_HUMAN Shwachman-Bodian-Diamond syndrome isoform 1 (Fragment) OS=Homo sapiens OX=9606 GN=SBDS PE=2 SV=1;tr|A0A087X020|A0A087X020_HUMAN Ribosome maturation protein SBDS OS=Homo sapiens OX=9606 GN=SBDS PE=1 SV=1;sp|Q9Y3A5|SBDS_HUMAN R	3	2	2	6.4	28.763	250	2.8	6.4	1815700	48091000
A0A0U1RRH1;A0A0X1KG73;A0A087X080;Q15413	HUMAN Ryanodine receptor 3	RYR3	tr|A0A0U1RRH1|A0A0U1RRH1_HUMAN Ryanodine receptor 3 OS=Homo sapiens OX=9606 GN=RYR3 PE=1 SV=1;tr|A0A0X1KG73|A0A0X1KG73_HUMAN Ryanodine receptor 3 OS=Homo sapiens OX=9606 GN=RYR3 PE=1 SV=1;tr|A0A087X080|A0A087X080_HUMAN Ryanodine receptor 3 OS=Homo sapiens	4	2	2	0.5	550.82	4859	0.5	0	7324700	0
A0A087X097;A0A0A0MQS6;Q9H251;A0A0A0MS94;Q6P152;A0A087WYR8;A0A024QZL8	HUMAN Cadherin-23	CDH23	tr|A0A087X097|A0A087X097_HUMAN Cadherin-23 OS=Homo sapiens OX=9606 GN=CDH23 PE=1 SV=1;tr|A0A0A0MQS6|A0A0A0MQS6_HUMAN Cadherin-23 OS=Homo sapiens OX=9606 GN=CDH23 PE=1 SV=2;sp|Q9H251|CAD23_HUMAN Cadherin-23 OS=Homo sapiens OX=9606 GN=CDH23 PE=1 SV=2;tr|A0A0	7	2	2	0.9	369.49	3354	0.7	0.2	6064600	0
B4DSU7;A8K181;A0A087X216;A0A087X0M7;Q8NE31;B7Z2K3	HUMAN cDNA FLJ60866, highly similar to Protein FAM13C1		tr|B4DSU7|B4DSU7_HUMAN cDNA FLJ60866, highly similar to Protein FAM13C1 OS=Homo sapiens OX=9606 PE=2 SV=1;tr|A8K181|A8K181_HUMAN cDNA FLJ76222 OS=Homo sapiens OX=9606 PE=2 SV=1;tr|A0A087X216|A0A087X216_HUMAN Family with sequence similarity 13, member C1, i	6	2	2	6.4	56.416	502	6.4	0	5012100	0
A0A087X128;Q9P2J2	HUMAN Protein turtle homolog A	IGSF9	tr|A0A087X128|A0A087X128_HUMAN Protein turtle homolog A OS=Homo sapiens OX=9606 GN=IGSF9 PE=1 SV=1;sp|Q9P2J2|TUTLA_HUMAN Protein turtle homolog A OS=Homo sapiens OX=9606 GN=IGSF9 PE=1 SV=2	2	2	2	4	77.778	717	4	0	0	0
A0A087X152;A8K385;O95185;Q4W5H4;E0CX15	HUMAN Netrin receptor UNC5C	UNC5C	tr|A0A087X152|A0A087X152_HUMAN Netrin receptor UNC5C OS=Homo sapiens OX=9606 GN=UNC5C PE=1 SV=1;tr|A8K385|A8K385_HUMAN cDNA FLJ77978, highly similar to Homo sapiens unc-5 homolog C (C. elegans) (UNC5C), mRNA OS=Homo sapiens OX=9606 PE=2 SV=1;sp|O95185|UNC5	5	3	2	2.8	99.061	890	1.9	0.9	5256200	0
A0A087X1H5;Q15057	HUMAN Arf-GAP with coiled-coil, ANK repeat and PH domain-containing protein 2	ACAP2	tr|A0A087X1H5|A0A087X1H5_HUMAN Arf-GAP with coiled-coil, ANK repeat and PH domain-containing protein 2 OS=Homo sapiens OX=9606 GN=ACAP2 PE=1 SV=1;sp|Q15057|ACAP2_HUMAN Arf-GAP with coiled-coil, ANK repeat and PH domain-containing protein 2 OS=Homo sapiens	2	2	2	2.4	88.02	777	2.4	0	5197400	0
A0A087X1Q5;O14512	HUMAN Suppressor of cytokine-signaling 7	SOCS7	tr|A0A087X1Q5|A0A087X1Q5_HUMAN Suppressor of cytokine-signaling 7 OS=Homo sapiens OX=9606 GN=SOCS7 PE=1 SV=1;sp|O14512|SOCS7_HUMAN Suppressor of cytokine signaling 7 OS=Homo sapiens OX=9606 GN=SOCS7 PE=1 SV=2	2	2	2	6.2	59.565	547	0	6.2	0	0
A0A087X1R1;P53814;Q59F18;B3KY54;B3KUD6;B3KY41;B4E229;B4DI56;A0A087WVP4	HUMAN Smoothelin	SMTN	tr|A0A087X1R1|A0A087X1R1_HUMAN Smoothelin OS=Homo sapiens OX=9606 GN=SMTN PE=1 SV=1;sp|P53814|SMTN_HUMAN Smoothelin OS=Homo sapiens OX=9606 GN=SMTN PE=1 SV=7;tr|Q59F18|Q59F18_HUMAN Smoothelin isoform b variant (Fragment) OS=Homo sapiens OX=9606 PE=2 SV=1;t	9	2	2	2.3	108.01	1002	1.5	0.8	2216700	0
A0A087X240;P52803;D6RDV5	HUMAN Ephrin-A5	EFNA5	tr|A0A087X240|A0A087X240_HUMAN Ephrin-A5 OS=Homo sapiens OX=9606 GN=EFNA5 PE=1 SV=1;sp|P52803|EFNA5_HUMAN Ephrin-A5 OS=Homo sapiens OX=9606 GN=EFNA5 PE=1 SV=1;tr|D6RDV5|D6RDV5_HUMAN Ephrin-A5 OS=Homo sapiens OX=9606 GN=EFNA5 PE=1 SV=1	3	2	2	26.6	21.709	188	9	17.6	0	1082700
H7BY63;A0A087X2A7;Q6P9G8;Q8NB25;H0YBA5;Q6N028;E7EQ67;Q6ZS45;Q7Z5E6	HUMAN Protein FAM184A	FAM184A	tr|H7BY63|H7BY63_HUMAN Protein FAM184A OS=Homo sapiens OX=9606 GN=FAM184A PE=1 SV=1;tr|A0A087X2A7|A0A087X2A7_HUMAN Protein FAM184A OS=Homo sapiens OX=9606 GN=FAM184A PE=1 SV=1;tr|Q6P9G8|Q6P9G8_HUMAN Family with sequence similarity 184, member A OS=Homo sap	9	2	2	3.2	109.56	936	2.4	0.9	0	7253300
I3L192;A0A087X2B5;B4DY23;Q54A51;B4DNE1;P35613;R4GMX5;A0A2R8YDZ0;A8MZ77;A0A087WUV8	HUMAN Basigin (Fragment)	BSG	tr|I3L192|I3L192_HUMAN Basigin (Fragment) OS=Homo sapiens OX=9606 GN=BSG PE=1 SV=8;tr|A0A087X2B5|A0A087X2B5_HUMAN Basigin (Fragment) OS=Homo sapiens OX=9606 GN=BSG PE=1 SV=1;tr|B4DY23|B4DY23_HUMAN cDNA FLJ61188, highly similar to Basigin OS=Homo sapiens OX	10	2	2	14.4	17.247	160	5.6	14.4	0	48498000
A0A090N7U3;Q6IV72	HUMAN Uncharacterized protein	LOC155054	tr|A0A090N7U3|A0A090N7U3_HUMAN Uncharacterized protein OS=Homo sapiens OX=9606 GN=LOC155054 PE=4 SV=1;sp|Q6IV72|ZN425_HUMAN Zinc finger protein 425 OS=Homo sapiens OX=9606 GN=ZNF425 PE=1 SV=1	2	2	2	2.7	87.72	752	2.7	0	7022400	0
A0A090N7Y5;Q7Z4T8;D3DX14	HUMAN Testis tissue sperm-binding protein Li 61n	GALNT15	tr|A0A090N7Y5|A0A090N7Y5_HUMAN Testis tissue sperm-binding protein Li 61n OS=Homo sapiens OX=9606 GN=GALNT15 PE=2 SV=1;sp|Q7Z4T8|GLTL5_HUMAN Inactive polypeptide N-acetylgalactosaminyltransferase-like protein 5 OS=Homo sapiens OX=9606 GN=GALNTL5 PE=2 SV=3;	3	2	2	7.2	51.48	443	2.5	4.7	0	12881000
A0A096LNR9;A0A1B0GUM4;O76039;A0A1B0GTX4	HUMAN Cyclin-dependent kinase-like 5 (Fragment)	CDKL5	tr|A0A096LNR9|A0A096LNR9_HUMAN Cyclin-dependent kinase-like 5 (Fragment) OS=Homo sapiens OX=9606 GN=CDKL5 PE=1 SV=1;tr|A0A1B0GUM4|A0A1B0GUM4_HUMAN Cyclin-dependent kinase-like 5 OS=Homo sapiens OX=9606 GN=CDKL5 PE=1 SV=1;sp|O76039|CDKL5_HUMAN Cyclin-depend	4	2	2	2.8	88.248	784	1.4	1.4	8837500	0
A0A096LPI3;Q9NP73;D3DUZ1	HUMAN Putative bifunctional UDP-N-acetylglucosamine transferase and deubiquitinase ALG13 (Fragment)	ALG13	tr|A0A096LPI3|A0A096LPI3_HUMAN Putative bifunctional UDP-N-acetylglucosamine transferase and deubiquitinase ALG13 (Fragment) OS=Homo sapiens OX=9606 GN=ALG13 PE=1 SV=1;sp|Q9NP73|ALG13_HUMAN Putative bifunctional UDP-N-acetylglucosamine transferase and deub	3	2	2	7.5	42.169	373	7.5	0	8434300	0
F5H0Q6;B3KSZ8;A0A0A0MQS2;Q8N2M8;K7EP11	HUMAN CLK4-associating serine/arginine-rich protein	CLASRP	tr|F5H0Q6|F5H0Q6_HUMAN CLK4-associating serine/arginine-rich protein OS=Homo sapiens OX=9606 GN=CLASRP PE=1 SV=2;tr|B3KSZ8|B3KSZ8_HUMAN cDNA FLJ37362 fis, clone BRAMY2024004, highly similar to Splicing factor, arginine/serine-rich 16 OS=Homo sapiens OX=960	5	2	2	2.9	74.824	655	1.5	1.4	0	0
A0A0A0MQW6;Q9H324;M0QY36	HUMAN A disintegrin and metalloproteinase with thrombospondin motifs 10	ADAMTS10	tr|A0A0A0MQW6|A0A0A0MQW6_HUMAN A disintegrin and metalloproteinase with thrombospondin motifs 10 OS=Homo sapiens OX=9606 GN=ADAMTS10 PE=4 SV=1;sp|Q9H324|ATS10_HUMAN A disintegrin and metalloproteinase with thrombospondin motifs 10 OS=Homo sapiens OX=9606 G	3	2	2	2.1	120.86	1103	0	2.1	0	6267300
A0A0A0MRS1;A0AUX1;A0A0A0MR11;Q06730;Q3B799;B4E2J7;A0A087WXT3;Q06732	HUMAN Zinc finger protein 33A	ZNF33A	tr|A0A0A0MRS1|A0A0A0MRS1_HUMAN Zinc finger protein 33A OS=Homo sapiens OX=9606 GN=ZNF33A PE=1 SV=1;tr|A0AUX1|A0AUX1_HUMAN ZNF33A protein OS=Homo sapiens OX=9606 GN=ZNF33A PE=2 SV=1;tr|A0A0A0MR11|A0A0A0MR11_HUMAN Zinc finger protein 33A OS=Homo sapiens OX=9	8	2	2	3.4	81.158	699	3.4	1.9	8918300	52199000
A0A0A0MRF6;Q99996;A4D1E4;Q96KG3;A0A0A0MRE9;Q8IW64;B3KQF9;Q5IBP5;H7BYL6	HUMAN A-kinase anchor protein 9	AKAP9	tr|A0A0A0MRF6|A0A0A0MRF6_HUMAN A-kinase anchor protein 9 OS=Homo sapiens OX=9606 GN=AKAP9 PE=1 SV=1;sp|Q99996|AKAP9_HUMAN A-kinase anchor protein 9 OS=Homo sapiens OX=9606 GN=AKAP9 PE=1 SV=4;tr|A4D1E4|A4D1E4_HUMAN A kinase (PRKA) anchor protein (Yotiao) 9	9	6	2	1.9	453.49	3910	1.1	0.8	13429000	0
Q6MZT4;Q7Z3M0;A0A0A0MRG9;Q5CZA0;B7ZLE9;A6H8X1;B9EG74;Q66GT8;B3KVI2;A0A0C4ZLW1;Q96SN8;F8WCI3;Q5JTU8;B1AMJ5	HUMAN Uncharacterized protein DKFZp686E2242 (Fragment)	DKFZp686E2242	tr|Q6MZT4|Q6MZT4_HUMAN Uncharacterized protein DKFZp686E2242 (Fragment) OS=Homo sapiens OX=9606 GN=DKFZp686E2242 PE=2 SV=1;tr|Q7Z3M0|Q7Z3M0_HUMAN Uncharacterized protein DKFZp686M1993 (Fragment) OS=Homo sapiens OX=9606 GN=DKFZp686M1993 PE=2 SV=1;tr|A0A0A0M	14	2	2	2	155.5	1359	1.3	0.7	0	0
B7Z972;F6S8N6;A0A0A0MRJ6;H7BY58;P22061;C9J0F2	HUMAN Protein-L-isoaspartate O-methyltransferase		tr|B7Z972|B7Z972_HUMAN Protein-L-isoaspartate O-methyltransferase OS=Homo sapiens OX=9606 PE=2 SV=1;tr|F6S8N6|F6S8N6_HUMAN Protein-L-isoaspartate(D-aspartate) O-methyltransferase OS=Homo sapiens OX=9606 GN=PCMT1 PE=1 SV=1;tr|A0A0A0MRJ6|A0A0A0MRJ6_HUMAN Pro	6	2	2	8.9	20.683	192	4.2	8.9	4642900	109060000
A0A0A0MRJ7;P12259	HUMAN Coagulation factor V	F5	tr|A0A0A0MRJ7|A0A0A0MRJ7_HUMAN Coagulation factor V OS=Homo sapiens OX=9606 GN=F5 PE=1 SV=1;sp|P12259|FA5_HUMAN Coagulation factor V OS=Homo sapiens OX=9606 GN=F5 PE=1 SV=4	2	2	2	0.9	252.23	2229	0	0.9	0	2703900
Q96J17;B2RAU8;A0A0A0MRM9;Q14978	HUMAN NOLC1 protein	NOLC1	tr|Q96J17|Q96J17_HUMAN NOLC1 protein OS=Homo sapiens OX=9606 GN=NOLC1 PE=2 SV=1;tr|B2RAU8|B2RAU8_HUMAN cDNA, FLJ95131, highly similar to Homo sapiens nucleolar and coiled-body phosphoprotein 1 (NOLC1), mRNA OS=Homo sapiens OX=9606 PE=2 SV=1;tr|A0A0A0MRM9|A	4	2	2	5.3	44.18	418	3.3	1.9	0	4380100
Q5T457;B2RBQ4;A0A0A0MRN9;Q9GZV1	HUMAN Ankyrin repeat domain-containing protein 2	ANKRD2	tr|Q5T457|Q5T457_HUMAN Ankyrin repeat domain-containing protein 2 OS=Homo sapiens OX=9606 GN=ANKRD2 PE=1 SV=1;tr|B2RBQ4|B2RBQ4_HUMAN cDNA, FLJ95632, Homo sapiens ankyrin repeat domain 2 (stretch responsive muscle)(ANKRD2), mRNA OS=Homo sapiens OX=9606 PE=2	4	2	2	7.7	33.454	300	3.7	4	22297000	0
B4DZE1;B4DH17;A0A0A0MSA7;A0A0U1RQK7;Q59GJ0;O43432	HUMAN cDNA FLJ53944, highly similar to Eukaryotic translation initiation factor 4 gamma 3		tr|B4DZE1|B4DZE1_HUMAN cDNA FLJ53944, highly similar to Eukaryotic translation initiation factor 4 gamma 3 OS=Homo sapiens OX=9606 PE=2 SV=1;tr|B4DH17|B4DH17_HUMAN cDNA FLJ59298, highly similar to Eukaryotic translation initiation factor 4 gamma 3 OS=Homo	6	2	2	2	121.56	1075	1.2	0.8	3044800	0
B7Z876;B7Z3A4;A0A0A0MT33;Q9UPN6	HUMAN cDNA FLJ55551, highly similar to RNA-binding protein 16		tr|B7Z876|B7Z876_HUMAN cDNA FLJ55551, highly similar to RNA-binding protein 16 OS=Homo sapiens OX=9606 PE=2 SV=1;tr|B7Z3A4|B7Z3A4_HUMAN cDNA FLJ56906, highly similar to RNA-binding protein 16 OS=Homo sapiens OX=9606 PE=2 SV=1;tr|A0A0A0MT33|A0A0A0MT33_HUMAN	4	2	2	1.7	145.16	1316	0	1.7	0	10273000
H3BUD4;A0A0A0MT40;B4DYZ4;Q15111	HUMAN Phosphoinositide phospholipase C (Fragment)	PLCL1	tr|H3BUD4|H3BUD4_HUMAN Phosphoinositide phospholipase C (Fragment) OS=Homo sapiens OX=9606 GN=PLCL1 PE=1 SV=1;tr|A0A0A0MT40|A0A0A0MT40_HUMAN Phosphoinositide phospholipase C OS=Homo sapiens OX=9606 GN=PLCL1 PE=1 SV=1;tr|B4DYZ4|B4DYZ4_HUMAN Phosphoinositide	4	2	2	2.9	114.69	1012	2.9	1.3	6031700	0
A0A0A0MT47;B3KS10;Q99549	HUMAN M-phase phosphoprotein 8 (Fragment)	MPHOSPH8	tr|A0A0A0MT47|A0A0A0MT47_HUMAN M-phase phosphoprotein 8 (Fragment) OS=Homo sapiens OX=9606 GN=MPHOSPH8 PE=1 SV=1;tr|B3KS10|B3KS10_HUMAN cDNA FLJ35237 fis, clone PROST2001676, highly similar to M-PHASE PHOSPHOPROTEIN 8 OS=Homo sapiens OX=9606 PE=2 SV=1;sp|Q	3	2	2	5.5	36.013	311	2.9	2.6	0	448110
A0A0A0MT66;B2R5M3;P05060;B4DEA7	HUMAN Secretogranin-1 (Fragment)	CHGB	tr|A0A0A0MT66|A0A0A0MT66_HUMAN Secretogranin-1 (Fragment) OS=Homo sapiens OX=9606 GN=CHGB PE=1 SV=1;tr|B2R5M3|B2R5M3_HUMAN cDNA, FLJ92530, highly similar to Homo sapiens chromogranin B (secretogranin 1) (CHGB), mRNA OS=Homo sapiens OX=9606 PE=2 SV=1;sp|P05	4	2	2	6.9	32.406	289	4.5	2.4	0	692090
H7C046;A0A0R4J2G3;A0A0A0MTJ9;Q6PIU2	HUMAN Neutral cholesterol ester hydrolase 1 (Fragment)	NCEH1	tr|H7C046|H7C046_HUMAN Neutral cholesterol ester hydrolase 1 (Fragment) OS=Homo sapiens OX=9606 GN=NCEH1 PE=1 SV=1;tr|A0A0R4J2G3|A0A0R4J2G3_HUMAN Arylacetamide deacetylase-like 1 OS=Homo sapiens OX=9606 GN=NCEH1 PE=1 SV=1;tr|A0A0A0MTJ9|A0A0A0MTJ9_HUMAN Neu	4	2	2	7.2	33.944	307	0	7.2	0	4790600
A0A0A0MTQ8;P0C221	HUMAN Coiled-coil domain-containing protein 175	CCDC175	tr|A0A0A0MTQ8|A0A0A0MTQ8_HUMAN Coiled-coil domain-containing protein 175 OS=Homo sapiens OX=9606 GN=CCDC175 PE=1 SV=1;sp|P0C221|CC175_HUMAN Coiled-coil domain-containing protein 175 OS=Homo sapiens OX=9606 GN=CCDC175 PE=4 SV=2	2	2	2	3.4	97.413	828	3.4	0	3517000	0
X5D7Q9;A0A0A0VEB4;A0A1W6S962;X5D2J9;Q499G6;X5D939;X5DNP5;A8K9W7;B4DH52;X5DR09;P78347;C9J6M0	HUMAN General transcription factor IIi isoform E (Fragment)	GTF2I	tr|X5D7Q9|X5D7Q9_HUMAN General transcription factor IIi isoform E (Fragment) OS=Homo sapiens OX=9606 GN=GTF2I PE=2 SV=1;tr|A0A0A0VEB4|A0A0A0VEB4_HUMAN GTF2I-RARA fusion protein OS=Homo sapiens OX=9606 GN=GTF2I-RARA PE=2 SV=1;tr|A0A1W6S962|A0A1W6S962_HUMAN	12	2	2	6	33.352	300	0	6	0	1276400
A0PJF8;A0A0A6YYC0;B4DPV1;E9PJN1;O75676;Q86VU2	HUMAN RPS6KA4 protein (Fragment)	RPS6KA4	tr|A0PJF8|A0PJF8_HUMAN RPS6KA4 protein (Fragment) OS=Homo sapiens OX=9606 GN=RPS6KA4 PE=2 SV=1;tr|A0A0A6YYC0|A0A0A6YYC0_HUMAN Ribosomal protein S6 kinase alpha-4 (Fragment) OS=Homo sapiens OX=9606 GN=RPS6KA4 PE=1 SV=5;tr|B4DPV1|B4DPV1_HUMAN Non-specific se	6	2	2	8.1	62.491	556	2.2	5.9	14449000	0
Q58F05;A0A0B4J1W3;B2RBE5;Q9BXJ9;B4E2T6;A4FU51;Q6N069	HUMAN NARG1 protein (Fragment)	NARG1	tr|Q58F05|Q58F05_HUMAN NARG1 protein (Fragment) OS=Homo sapiens OX=9606 GN=NARG1 PE=2 SV=1;tr|A0A0B4J1W3|A0A0B4J1W3_HUMAN N-alpha-acetyltransferase 15, NatA auxiliary subunit OS=Homo sapiens OX=9606 GN=NAA15 PE=1 SV=1;tr|B2RBE5|B2RBE5_HUMAN cDNA, FLJ95468,	7	2	2	3.3	72.386	614	0	3.3	0	6620500
A0A0C3SFZ7;H9KVD4;E7EUL6;C7FEN9;D3DNP4;Q03112	HUMAN MDS1 and EVI1 complex locus protein	MECOM	tr|A0A0C3SFZ7|A0A0C3SFZ7_HUMAN MDS1 and EVI1 complex locus protein OS=Homo sapiens OX=9606 GN=MECOM PE=1 SV=1;tr|H9KVD4|H9KVD4_HUMAN MDS1 and EVI1 complex locus protein (Fragment) OS=Homo sapiens OX=9606 GN=MECOM PE=1 SV=1;tr|E7EUL6|E7EUL6_HUMAN MDS1 and E	6	2	2	3.9	118.4	1052	2.8	1.1	0	4140800
B4DER6;A0A0C4DG33;O43933;Q96S70;B4DEY5;Q59FV4	HUMAN cDNA FLJ51800, highly similar to Peroxisome biogenesis factor 1		tr|B4DER6|B4DER6_HUMAN cDNA FLJ51800, highly similar to Peroxisome biogenesis factor 1 OS=Homo sapiens OX=9606 PE=2 SV=1;tr|A0A0C4DG33|A0A0C4DG33_HUMAN Peroxisome biogenesis factor 1, isoform CRA_c OS=Homo sapiens OX=9606 GN=PEX1 PE=1 SV=1;sp|O43933|PEX1_H	6	3	2	3.3	119.6	1075	3.3	0.9	186010000	32213000
A0A0C4DG99;C9JTS9	HUMAN Kelch-like protein 13	KLHL13	tr|A0A0C4DG99|A0A0C4DG99_HUMAN Kelch-like protein 13 OS=Homo sapiens OX=9606 GN=KLHL13 PE=4 SV=2;tr|C9JTS9|C9JTS9_HUMAN Kelch-like protein 13 (Fragment) OS=Homo sapiens OX=9606 GN=KLHL13 PE=1 SV=9	2	2	2	4.3	74.629	658	4.3	0	10455000	0
H7C5V9;A0A0C4DGE8;Q17RB8;E9PQH4	HUMAN LON peptidase N-terminal domain and RING finger protein 1 (Fragment)	LONRF1	tr|H7C5V9|H7C5V9_HUMAN LON peptidase N-terminal domain and RING finger protein 1 (Fragment) OS=Homo sapiens OX=9606 GN=LONRF1 PE=1 SV=1;tr|A0A0C4DGE8|A0A0C4DGE8_HUMAN LON peptidase N-terminal domain and RING finger protein 1 OS=Homo sapiens OX=9606 GN=LONR	4	2	2	3.7	43.558	376	1.9	3.7	0	1252000
A0A0C4DGF4;E9PQF7;B7ZKS6;E9PRW0;B7ZKS5;Q9NZQ8	HUMAN Transient receptor potential cation channel subfamily M member 5 (Fragment)	TRPM5	tr|A0A0C4DGF4|A0A0C4DGF4_HUMAN Transient receptor potential cation channel subfamily M member 5 (Fragment) OS=Homo sapiens OX=9606 GN=TRPM5 PE=4 SV=1;tr|E9PQF7|E9PQF7_HUMAN Transient receptor potential cation channel subfamily M member 5 OS=Homo sapiens OX	6	2	2	1.2	130.77	1159	0.6	1.2	3986400	1496300
A0A0C4DGL8;J3QLC9;J3QR68;H0Y300;P00738;H3BS21;Q6PEJ8;Q6NSB4;A0A087WU08;A0A0U4DKQ8;A0A0U4DJF7;J3KSV1;J3QQI8;H3BMJ7;A0A0U4EXB4;A0A0U4ERW6;J3KRH2;B3KP77	HUMAN Haptoglobin	HP	tr|A0A0C4DGL8|A0A0C4DGL8_HUMAN Haptoglobin OS=Homo sapiens OX=9606 GN=HP PE=1 SV=1;tr|J3QLC9|J3QLC9_HUMAN Haptoglobin (Fragment) OS=Homo sapiens OX=9606 GN=HP PE=1 SV=1;tr|J3QR68|J3QR68_HUMAN Haptoglobin (Fragment) OS=Homo sapiens OX=9606 GN=HP PE=1 SV=1;t	18	3	2	15.6	38.451	347	12.1	13.3	5511600	3522000
A0A0C4DGU1;Q6ZU67;A0A0C4DGA9	HUMAN BEN domain-containing protein 4	BEND4	tr|A0A0C4DGU1|A0A0C4DGU1_HUMAN BEN domain-containing protein 4 OS=Homo sapiens OX=9606 GN=BEND4 PE=4 SV=1;sp|Q6ZU67|BEND4_HUMAN BEN domain-containing protein 4 OS=Homo sapiens OX=9606 GN=BEND4 PE=2 SV=3;tr|A0A0C4DGA9|A0A0C4DGA9_HUMAN BEN domain-containing	3	2	2	7.9	45.574	405	7.9	0	9380800	0
A0A0C4DGU4;Q8NI17	HUMAN Interleukin-31 receptor subunit alpha	IL31RA	tr|A0A0C4DGU4|A0A0C4DGU4_HUMAN Interleukin-31 receptor subunit alpha OS=Homo sapiens OX=9606 GN=IL31RA PE=1 SV=1;sp|Q8NI17|IL31R_HUMAN Interleukin-31 receptor subunit alpha OS=Homo sapiens OX=9606 GN=IL31RA PE=1 SV=1	2	2	2	6.5	37.499	324	0	6.5	0	118960000
A0A0C4DGY2;H7C538;H7C4K9;A2RRN7;F1T0E5;Q9ULU8	HUMAN Calcium-dependent secretion activator 1	CADPS	tr|A0A0C4DGY2|A0A0C4DGY2_HUMAN Calcium-dependent secretion activator 1 OS=Homo sapiens OX=9606 GN=CADPS PE=1 SV=1;tr|H7C538|H7C538_HUMAN Calcium-dependent secretion activator 1 (Fragment) OS=Homo sapiens OX=9606 GN=CADPS PE=1 SV=1;tr|H7C4K9|H7C4K9_HUMAN Ca	6	2	2	8.1	25.653	222	3.6	8.1	0	6992900
B4DVP1;Q53F23;A0A0C4DH47;P24557;C9JS68;B7Z6W1;Q86UL7;Q9UDV3;B4E0M5;A0A0A0MSK3	HUMAN cDNA FLJ59444, highly similar to Thromboxane-A synthase		tr|B4DVP1|B4DVP1_HUMAN cDNA FLJ59444, highly similar to Thromboxane-A synthase OS=Homo sapiens OX=9606 PE=2 SV=1;tr|Q53F23|Q53F23_HUMAN HCG14925, isoform CRA_a (Fragment) OS=Homo sapiens OX=9606 GN=TBXAS1 PE=1 SV=1;tr|A0A0C4DH47|A0A0C4DH47_HUMAN Thromboxan	10	2	2	6.6	58.417	514	6.6	0	4693300	0
Q96CA8;Q6P5Y5;Q4VBY6;A4VCI5;Q5QPR4;B4E3D9;A0A0D9SEI3;Q5QPR3;A0A0D9SER5;A0A0D9SEN2;Q9UQ88;P21127	HUMAN CDC2L2 protein (Fragment)	CDC2L2	tr|Q96CA8|Q96CA8_HUMAN CDC2L2 protein (Fragment) OS=Homo sapiens OX=9606 GN=CDC2L2 PE=2 SV=1;tr|Q6P5Y5|Q6P5Y5_HUMAN CDC2L2 protein (Fragment) OS=Homo sapiens OX=9606 GN=CDC2L2 PE=2 SV=1;tr|Q4VBY6|Q4VBY6_HUMAN CDC2L2 protein (Fragment) OS=Homo sapiens OX=96	12	2	2	8.2	52.406	464	6.2	1.9	0	1669800
A0A0D9SFC8;C9JYL2;C9J9Y7;A0A0R4J2E0;C9JAX7;A0A0K2GMW5;A0A0D9SEY3;Q5JUK3;A0A0D9SFR1	HUMAN Potassium channel subfamily T member 1	KCNT1	tr|A0A0D9SFC8|A0A0D9SFC8_HUMAN Potassium channel subfamily T member 1 OS=Homo sapiens OX=9606 GN=KCNT1 PE=4 SV=1;tr|C9JYL2|C9JYL2_HUMAN Potassium channel subfamily T member 1 OS=Homo sapiens OX=9606 GN=KCNT1 PE=4 SV=3;tr|C9J9Y7|C9J9Y7_HUMAN Potassium chann	9	2	2	2.9	136.33	1201	2.9	1.2	3388700	2551600
A0A0D9SFD2;Q8N1K5	HUMAN Protein THEMIS	THEMIS	tr|A0A0D9SFD2|A0A0D9SFD2_HUMAN Protein THEMIS OS=Homo sapiens OX=9606 GN=THEMIS PE=1 SV=1;sp|Q8N1K5|THMS1_HUMAN Protein THEMIS OS=Homo sapiens OX=9606 GN=THEMIS PE=1 SV=3	2	2	2	3.7	64.604	562	3.7	1.6	21199000	5220200
A0A0D9SFM0;Q149N8;K4DI94;B3KX98	HUMAN E3 ubiquitin-protein ligase SHPRH	SHPRH	tr|A0A0D9SFM0|A0A0D9SFM0_HUMAN E3 ubiquitin-protein ligase SHPRH OS=Homo sapiens OX=9606 GN=SHPRH PE=1 SV=1;sp|Q149N8|SHPRH_HUMAN E3 ubiquitin-protein ligase SHPRH OS=Homo sapiens OX=9606 GN=SHPRH PE=1 SV=2;tr|K4DI94|K4DI94_HUMAN E3 ubiquitin-protein ligas	4	2	2	1.6	193.46	1687	1.2	0.4	2648800	0
A0A0X1KG75;B7Z2P5;A0A0D9SG04;Q53SF7;A0A0B4J1Z0	HUMAN Cordon-bleu protein-like 1 (Fragment)	COBLL1	tr|A0A0X1KG75|A0A0X1KG75_HUMAN Cordon-bleu protein-like 1 (Fragment) OS=Homo sapiens OX=9606 GN=COBLL1 PE=1 SV=1;tr|B7Z2P5|B7Z2P5_HUMAN cDNA FLJ56478, highly similar to Homo sapiens COBL-like 1 (COBLL1), mRNA OS=Homo sapiens OX=9606 PE=2 SV=1;tr|A0A0D9SG04	5	2	2	2	127.83	1168	0.6	1.4	9173700	0
A0A0G2JIC2;Q59F96;H0YGW7;Q2L6I2;A0A1U9X609;Q8NE71	HUMAN ATP-binding cassette sub-family F member 1	ABCF1	tr|A0A0G2JIC2|A0A0G2JIC2_HUMAN ATP-binding cassette sub-family F member 1 OS=Homo sapiens OX=9606 GN=ABCF1 PE=1 SV=1;tr|Q59F96|Q59F96_HUMAN ATP-binding cassette, sub-family F, member 1 variant (Fragment) OS=Homo sapiens OX=9606 PE=2 SV=1;tr|H0YGW7|H0YGW7_H	6	2	2	10.1	27.217	238	5.9	10.1	0	5819500
F5GXS0;A0A140TA49;A0A140TA44;A0A140TA32;A0A140TA29;A0A0G2JL54;A0A0G2JPR0;P0C0L5;P0C0L4;B7Z1F8;Q9UNU2;B4DIE5	HUMAN Complement C4-B	C4B	tr|F5GXS0|F5GXS0_HUMAN Complement C4-B OS=Homo sapiens OX=9606 GN=C4B PE=1 SV=1;tr|A0A140TA49|A0A140TA49_HUMAN Complement C4-A OS=Homo sapiens OX=9606 GN=C4A PE=1 SV=1;tr|A0A140TA44|A0A140TA44_HUMAN Complement C4-A OS=Homo sapiens OX=9606 GN=C4A PE=1 SV=1;	12	2	2	1.3	187.67	1698	0	1.3	0	17558000
A0A0G2JP37;A0A0G2JLX3;K7EMK2;A0A0G2JPB6;A0A0G2JLQ8;A0A0G2JNC8;A0A0G2JMG8;J3KN39;A8K9G6;A0A0G2JPQ2;Q9NX02	HUMAN NACHT, LRR and PYD domains-containing protein 2 (Fragment)	NLRP2	tr|A0A0G2JP37|A0A0G2JP37_HUMAN NACHT, LRR and PYD domains-containing protein 2 (Fragment) OS=Homo sapiens OX=9606 GN=NLRP2 PE=1 SV=1;tr|A0A0G2JLX3|A0A0G2JLX3_HUMAN NACHT, LRR and PYD domains-containing protein 2 OS=Homo sapiens OX=9606 GN=NLRP2 PE=1 SV=1;t	11	2	2	2	100.24	881	1.2	0.8	0	2920700
A0A0G2JMX5;A0A0G2JPM8;A0A0G2JNP3;O75023;A0A0G2JNF6;A0A0G2JMR1;A0A0G2JNR0;Q8NF80;A0A0G2JNY7	HUMAN Leukocyte immunoglobulin-like receptor subfamily B member 5	LILRB5	tr|A0A0G2JMX5|A0A0G2JMX5_HUMAN Leukocyte immunoglobulin-like receptor subfamily B member 5 OS=Homo sapiens OX=9606 GN=LILRB5 PE=1 SV=1;tr|A0A0G2JPM8|A0A0G2JPM8_HUMAN Leukocyte immunoglobulin-like receptor subfamily B member 5 OS=Homo sapiens OX=9606 GN=LIL	9	2	2	3.1	67.942	622	1.6	1.4	142650	0
B1WB49;A0A0G2JNU3;A6H8Y1;A0A0G2JN16;A0A0A0MRX7	HUMAN BDP1 protein (Fragment)	BDP1	tr|B1WB49|B1WB49_HUMAN BDP1 protein (Fragment) OS=Homo sapiens OX=9606 GN=BDP1 PE=2 SV=1;tr|A0A0G2JNU3|A0A0G2JNU3_HUMAN Transcription factor TFIIIB component B homolog OS=Homo sapiens OX=9606 GN=BDP1 PE=1 SV=1;sp|A6H8Y1|BDP1_HUMAN Transcription factor TF	5	2	2	1.7	293.43	2621	1.7	1.1	31021000	0
D6BP51;A0A0G2JQ37;K7QX40;D6BP52;D6BP50;D6BP48;D6BP47;D6BP46;D6BP45;D6BP44;D6BP43;A0A2R4FYM3;A0A2R4FYM1;A0A2R4FYM0;A0A2R4FYL9;A0A2R4FYL8;A0A2R4FYL7;A0A2I2JL22;A0A2I2JL09;A0A2I2JL03;A0A2I2JL02;A0A2I2JL01;A0A1B5BA16;A0A191URH1;A0A191URG8;A0A142DV51;A0A142DV50;A0A142DV49;A0A142DV48;A0A142DV47;A0A0G2JPI1;A0A0G2JPB3;A0A0G2JNJ1;A0A0G2JNI5;A0A0G2JN57;A0A0G2JMQ2;A0A0G2JM20;A0A0G2JM09;A0A0C4ZR07;A0A0C4ZQX3…	HUMAN KIR3DL3 (Fragment)		tr|D6BP51|D6BP51_HUMAN KIR3DL3 (Fragment) OS=Homo sapiens OX=9606 PE=4 SV=1;tr|A0A0G2JQ37|A0A0G2JQ37_HUMAN Killer cell immunoglobulin-like receptor 3DL3 (Fragment) OS=Homo sapiens OX=9606 GN=KIR3DL3 PE=4 SV=1;tr|K7QX40|K7QX40_HUMAN KIR3DL3 OS=Homo sapiens	53	3	2	19.7	42.394	386	7.3	12.4	0	1549900
E7EQW0;B7ZLE8;A0A0G2JS53;Q13075;E5RJA3;A0A0G2JQE0;A0A0G2JNC7	HUMAN Baculoviral IAP repeat-containing protein 1	NAIP	tr|E7EQW0|E7EQW0_HUMAN Baculoviral IAP repeat-containing protein 1 OS=Homo sapiens OX=9606 GN=NAIP PE=1 SV=1;tr|B7ZLE8|B7ZLE8_HUMAN Baculoviral IAP repeat-containing protein 1 OS=Homo sapiens OX=9606 GN=NAIP PE=1 SV=1;tr|A0A0G2JS53|A0A0G2JS53_HUMAN Baculov	7	2	2	1.6	153.08	1347	1.6	0	12412000	0
I7EC85;I2GUA6;I2GUA5;I2GUA4;I2GUA2;A0A0G3VTM3;A0A0G3VTF5;A0A0G3VTF2;A0A0G3VSE5;A0A2P1NST7;Q8TD07;I4EPL6;A0A060ILJ5;I7FHP4;I2GUA3;A0A0G3VUT9;A0A0G3VTF8;A0A0G3VRR7;Q3ZAR2	HUMAN RAET1E (Fragment)	RAET1E	tr|I7EC85|I7EC85_HUMAN RAET1E (Fragment) OS=Homo sapiens OX=9606 GN=RAET1E PE=4 SV=1;tr|I2GUA6|I2GUA6_HUMAN NKG2D ligand (Fragment) OS=Homo sapiens OX=9606 GN=RAET-1E PE=4 SV=1;tr|I2GUA5|I2GUA5_HUMAN NKG2D ligand (Fragment) OS=Homo sapiens OX=9606 GN=RAET-	19	2	2	16.3	20.551	178	16.3	0	9042500	0
H0YCP8;A0A0J9YVR6;E9PQ56;A0A0J9YWM1;H0YEM1;A0A0J9YYL3;A0A0J9YXJ8;A0A0J9YVP6;A0A0J9YXX5;Q9UHX1;E9PL19;E9PMU7;E9PN18	HUMAN Poly(U)-binding-splicing factor PUF60 (Fragment)	PUF60	tr|H0YCP8|H0YCP8_HUMAN Poly(U)-binding-splicing factor PUF60 (Fragment) OS=Homo sapiens OX=9606 GN=PUF60 PE=1 SV=1;tr|A0A0J9YVR6|A0A0J9YVR6_HUMAN Poly(U)-binding-splicing factor PUF60 (Fragment) OS=Homo sapiens OX=9606 GN=PUF60 PE=1 SV=3;tr|E9PQ56|E9PQ56_H	13	2	2	7	28.052	273	0	7	0	4186200
A0A0J9YW64;A6NIW2;Q5JSL3;B3KNP4	HUMAN Dedicator of cytokinesis protein 11 (Fragment)	DOCK11	tr|A0A0J9YW64|A0A0J9YW64_HUMAN Dedicator of cytokinesis protein 11 (Fragment) OS=Homo sapiens OX=9606 GN=DOCK11 PE=1 SV=1;tr|A6NIW2|A6NIW2_HUMAN Dedicator of cytokinesis protein 11 OS=Homo sapiens OX=9606 GN=DOCK11 PE=1 SV=2;sp|Q5JSL3|DOC11_HUMAN Dedicator	4	2	2	2.1	218.19	1902	1.6	0.5	0	646990
B4E1B2;Q06AH7;A0A0K0K1H8;P02787;C9JB55;F8WCI6;H7C5E8;B4DEX9;B4DHZ6;B4DI57;Q53H26	HUMAN cDNA FLJ53691, highly similar to Serotransferrin		tr|B4E1B2|B4E1B2_HUMAN cDNA FLJ53691, highly similar to Serotransferrin OS=Homo sapiens OX=9606 PE=2 SV=1;tr|Q06AH7|Q06AH7_HUMAN Transferrin OS=Homo sapiens OX=9606 GN=TF PE=2 SV=1;tr|A0A0K0K1H8|A0A0K0K1H8_HUMAN Epididymis secretory sperm binding protein L	11	2	2	6.8	74.831	678	6.8	5.6	11696000	0
A0A0K1H1B1;Q5H9U9;H0Y8H0	HUMAN Putative ATP-dependent RNA helicase DDX60	DDX60L	tr|A0A0K1H1B1|A0A0K1H1B1_HUMAN Putative ATP-dependent RNA helicase DDX60 OS=Homo sapiens OX=9606 GN=DDX60L PE=2 SV=1;sp|Q5H9U9|DDX6L_HUMAN Probable ATP-dependent RNA helicase DDX60-like OS=Homo sapiens OX=9606 GN=DDX60L PE=2 SV=2;tr|H0Y8H0|H0Y8H0_HUMAN Pro	3	2	2	1.4	197.69	1706	0	1.4	0	8098800
A0A1C8DT21;A0A286R628;A0A0M5LA70;Q29784;Q30005;Q29996;O78224;O78220;G1EMV5;Q9TQE4;Q7YQ08;Q3LTJ5;Q9MYG8;Q8HWM9;A0A0X7YNG1;A0A1C8DW25;W6PUT5;W5REF0;W5REE0;W5RED1;V9N373;V9N2U5;V5N0U9;V5N082;V5JAP9;V5JAC5;V5JA07;V5J9Z0;V5J9Y5;V5J9X4;V5J9X2;U5IT46;U5IT30;U5IT02;U5ISZ8;U5IS84;U5IS72;U5IS64;U5IS38;U5IS36;U5IRG5;U5IRF4;U5IRF0;U5IQP6;U5IQJ5;U5IQJ0;U5IQI1;T1R3C9;T1R3A6;T1R3A5;T1R374;T1R357;T1R348;T1R347;S…	HUMAN MHC class II antigen (Fragment)	HLA-DQB1	tr|A0A1C8DT21|A0A1C8DT21_HUMAN MHC class II antigen (Fragment) OS=Homo sapiens OX=9606 GN=HLA-DQB1 PE=4 SV=1;tr|A0A286R628|A0A286R628_HUMAN MHC class II antigen (Fragment) OS=Homo sapiens OX=9606 GN=HLA PE=3 SV=1;tr|A0A0M5LA70|A0A0M5LA70_HUMAN MHC class II	613	2	2	25.8	10.798	89	25.8	0	7068800	0
H7C5W9;A0A0S2Z3L2;P16615;H3BVB2;Q8N3X5;Q7Z675;Q7Z6E5;O14983	HUMAN Sarcoplasmic/endoplasmic reticulum calcium ATPase 2 (Fragment)	ATP2A2	tr|H7C5W9|H7C5W9_HUMAN Sarcoplasmic/endoplasmic reticulum calcium ATPase 2 (Fragment) OS=Homo sapiens OX=9606 GN=ATP2A2 PE=1 SV=1;tr|A0A0S2Z3L2|A0A0S2Z3L2_HUMAN ATPase Ca++ transporting cardiac muscle slow twitch 2 isoform 1 (Fragment) OS=Homo sapiens OX=9	8	2	2	2.3	102.48	933	0	2.3	0	3202200
B4DI70;B4DWA8;B3KP88;B4DDG4;B4DVE1;A0A0S2Z3Y1;Q08380	HUMAN cDNA FLJ53509, highly similar to Galectin-3-binding protein		tr|B4DI70|B4DI70_HUMAN cDNA FLJ53509, highly similar to Galectin-3-binding protein OS=Homo sapiens OX=9606 PE=2 SV=1;tr|B4DWA8|B4DWA8_HUMAN cDNA FLJ53427, highly similar to Galectin-3-binding protein OS=Homo sapiens OX=9606 PE=2 SV=1;tr|B3KP88|B3KP88_HUMAN	7	2	2	5.6	46.42	413	5.6	2.4	4831600	0
Q8NHX6;Q53HJ4;B2R7C5;A0A0S2Z4T1;A0A0S2Z492;P25205;Q7Z6P5;B4DS46;B4DUQ9;J3KQ69	HUMAN DNA helicase	HCC5	tr|Q8NHX6|Q8NHX6_HUMAN DNA helicase OS=Homo sapiens OX=9606 GN=HCC5 PE=2 SV=1;tr|Q53HJ4|Q53HJ4_HUMAN DNA helicase (Fragment) OS=Homo sapiens OX=9606 PE=2 SV=1;tr|B2R7C5|B2R7C5_HUMAN DNA helicase OS=Homo sapiens OX=9606 PE=2 SV=1;tr|A0A0S2Z4T1|A0A0S2Z4T1_HU	10	2	2	2.4	75.786	676	0	2.4	0	6558000
Q59FA7;K7EP59;Q9HBS3;A6YR18;A0A0S2Z4D1;Q15831;K7EMR0;K7EQN8	HUMAN Serine/threonine protein kinase 11 variant (Fragment)		tr|Q59FA7|Q59FA7_HUMAN Serine/threonine protein kinase 11 variant (Fragment) OS=Homo sapiens OX=9606 PE=2 SV=1;tr|K7EP59|K7EP59_HUMAN Serine/threonine-protein kinase STK11 OS=Homo sapiens OX=9606 GN=STK11 PE=1 SV=2;tr|Q9HBS3|Q9HBS3_HUMAN Uncharacterized pr	8	2	2	9.2	37.233	337	9.2	6.5	4519700	728240
H7BXT0;A0A0S2Z4L3	HUMAN Vitamin K-dependent protein S (Fragment)	PROS1	tr|H7BXT0|H7BXT0_HUMAN Vitamin K-dependent protein S (Fragment) OS=Homo sapiens OX=9606 GN=PROS1 PE=1 SV=1;tr|A0A0S2Z4L3|A0A0S2Z4L3_HUMAN Protein S isoform 2 (Fragment) OS=Homo sapiens OX=9606 GN=PROS1 PE=2 SV=1	2	2	2	15.6	25.892	231	12.6	3	0	7691800
Q53TG4;A0A0S2Z4M6;O43639;E9PEE2;E7EPF5	HUMAN Uncharacterized protein NCK2 (Fragment)	NCK2	tr|Q53TG4|Q53TG4_HUMAN Uncharacterized protein NCK2 (Fragment) OS=Homo sapiens OX=9606 GN=NCK2 PE=4 SV=1;tr|A0A0S2Z4M6|A0A0S2Z4M6_HUMAN NCK adaptor protein 2 isoform 1 (Fragment) OS=Homo sapiens OX=9606 GN=NCK2 PE=2 SV=1;sp|O43639|NCK2_HUMAN Cytoplasmic pr	5	2	2	11.5	33.963	304	11.5	0	8990700	0
A0A0S2Z543;D3DTR7;A0A0S2Z547;A0A2X0SFP9;O94989;J3QQS4;B4DTR5	HUMAN Rho guanine nucleotide exchange factor 15 isoform 2 (Fragment)	ARHGEF15	tr|A0A0S2Z543|A0A0S2Z543_HUMAN Rho guanine nucleotide exchange factor 15 isoform 2 (Fragment) OS=Homo sapiens OX=9606 GN=ARHGEF15 PE=2 SV=1;tr|D3DTR7|D3DTR7_HUMAN Rho guanine nucleotide exchange factor (GEF) 15, isoform CRA_a OS=Homo sapiens OX=9606 GN=ARH	7	2	2	2.4	86.354	790	2.4	1.4	4077800	2013400
B7Z6M7;A0A2R8YDQ0;A0A0S2Z577;Q9H267;A0A0S2Z555;G3V3F9;F5H008;B7Z1N4	HUMAN cDNA FLJ56248, highly similar to Vacuolar protein sorting 33B		tr|B7Z6M7|B7Z6M7_HUMAN cDNA FLJ56248, highly similar to Vacuolar protein sorting 33B OS=Homo sapiens OX=9606 PE=2 SV=1;tr|A0A2R8YDQ0|A0A2R8YDQ0_HUMAN Uncharacterized protein OS=Homo sapiens OX=9606 PE=3 SV=1;tr|A0A0S2Z577|A0A0S2Z577_HUMAN Vacuolar protein	8	2	2	2.8	65.379	572	1.4	1.4	0	532620000
A0A0S2Z5D8;D6R9M1;D6RJA5;H0Y9Z3;B4E2L4;B4DDS4;H0YAA3;A0A0S2Z5E0;A0A024RAK0;Q9HAD4	HUMAN WD repeat domain 41 isoform 2 (Fragment)	WDR41	tr|A0A0S2Z5D8|A0A0S2Z5D8_HUMAN WD repeat domain 41 isoform 2 (Fragment) OS=Homo sapiens OX=9606 GN=WDR41 PE=2 SV=1;tr|D6R9M1|D6R9M1_HUMAN WD repeat-containing protein 41 (Fragment) OS=Homo sapiens OX=9606 GN=WDR41 PE=1 SV=8;tr|D6RJA5|D6RJA5_HUMAN WD repeat	10	2	2	7.5	52.306	464	4.3	3.2	0	0
A0A0S2Z5G7;A0A0S2Z5H2;O15195	HUMAN Villin-like isoform 2	VILL	tr|A0A0S2Z5G7|A0A0S2Z5G7_HUMAN Villin-like isoform 2 OS=Homo sapiens OX=9606 GN=VILL PE=2 SV=1;tr|A0A0S2Z5H2|A0A0S2Z5H2_HUMAN Villin-like isoform 1 (Fragment) OS=Homo sapiens OX=9606 GN=VILL PE=2 SV=1;sp|O15195|VILL_HUMAN Villin-like protein OS=Homo sapien	3	2	2	6	43.193	385	2.3	3.6	0	894960
A0A0S2Z5K8;V9HWK4;Q96SI9;E9PKQ0;Q5JPA5	HUMAN Spermatid perinuclear RNA binding protein isoform 2 (Fragment)	STRBP	tr|A0A0S2Z5K8|A0A0S2Z5K8_HUMAN Spermatid perinuclear RNA binding protein isoform 2 (Fragment) OS=Homo sapiens OX=9606 GN=STRBP PE=1 SV=1;tr|V9HWK4|V9HWK4_HUMAN Epididymis luminal protein 162 OS=Homo sapiens OX=9606 GN=HEL162 PE=2 SV=1;sp|Q96SI9|STRBP_HUMAN	5	2	2	2.6	72.131	657	1.5	1.1	0	6097000
B3KNE7;B3KQF0;A0A0S2Z5M1;Q9UGP8;B3KWU4	HUMAN cDNA FLJ14468 fis, clone MAMMA1000734, highly similar to Translocation protein SEC63 homolog		tr|B3KNE7|B3KNE7_HUMAN cDNA FLJ14468 fis, clone MAMMA1000734, highly similar to Translocation protein SEC63 homolog OS=Homo sapiens OX=9606 PE=2 SV=1;tr|B3KQF0|B3KQF0_HUMAN cDNA FLJ90354 fis, clone NT2RP2003390, highly similar to Translocation protein SEC6	5	2	2	4.8	47.93	418	0	4.8	0	10883000
J3QRS2;V9GYU5;J3QL08;V9GYS7;G5E9D5;B3KT00;B4DT15;A0A0S2Z5M8;Q9BQ52;Q9HAS7;J3QLK4;V9GZ72;B4E365;E7ES68	HUMAN Zinc phosphodiesterase ELAC protein 2 (Fragment)	ELAC2	tr|J3QRS2|J3QRS2_HUMAN Zinc phosphodiesterase ELAC protein 2 (Fragment) OS=Homo sapiens OX=9606 GN=ELAC2 PE=1 SV=1;tr|V9GYU5|V9GYU5_HUMAN Zinc phosphodiesterase ELAC protein 2 (Fragment) OS=Homo sapiens OX=9606 GN=ELAC2 PE=1 SV=1;tr|J3QL08|J3QL08_HUMAN Zin	14	2	2	13.9	13.886	122	0	13.9	0	0
A0A0S2Z5X5	HUMAN Helicase POLQ-like isoform 2	HELQ	tr|A0A0S2Z5X5|A0A0S2Z5X5_HUMAN Helicase POLQ-like isoform 2 OS=Homo sapiens OX=9606 GN=HELQ PE=2 SV=1	1	2	2	16.2	15.31	136	11	9.6	0	3282000
B4DIU7;A0A0S2Z5Z4;Q8WXU2	HUMAN cDNA FLJ60574, highly similar to Dyslexia susceptibility 1 candidate gene 1protein		tr|B4DIU7|B4DIU7_HUMAN cDNA FLJ60574, highly similar to Dyslexia susceptibility 1 candidate gene 1protein OS=Homo sapiens OX=9606 PE=2 SV=1;tr|A0A0S2Z5Z4|A0A0S2Z5Z4_HUMAN Dyslexia susceptibility 1 candidate 1 isoform 1 (Fragment) OS=Homo sapiens OX=9606 GN	3	2	2	6.2	37.564	324	4	2.2	5026500	0
A0A0U1RQF8;A0A2R8Y5P6;A0A2R8Y6E6;E5KS60;E5KS55;Q6N0B1;A0A2R8Y6Y7;Q9P2R7;A0A0U1RQU7;Q5T9Q8;A0A2R8Y5P4;Q5T9Q5;A0A0S2Z511;Q7Z503;B7ZAF6;B4DRV2;A0A2R8YDQ9	HUMAN Succinate--CoA ligase [ADP-forming] subunit beta, mitochondrial	SUCLA2	tr|A0A0U1RQF8|A0A0U1RQF8_HUMAN Succinate--CoA ligase [ADP-forming] subunit beta, mitochondrial OS=Homo sapiens OX=9606 GN=SUCLA2 PE=1 SV=1;tr|A0A2R8Y5P6|A0A2R8Y5P6_HUMAN Succinate--CoA ligase [ADP-forming] subunit beta, mitochondrial OS=Homo sapiens OX=960	17	2	2	11.5	21.104	191	6.8	4.7	0	8256800
A0A0U1RQG2	HUMAN Membrane frizzled-related protein	MFRP	tr|A0A0U1RQG2|A0A0U1RQG2_HUMAN Membrane frizzled-related protein OS=Homo sapiens OX=9606 GN=MFRP PE=4 SV=1	1	2	2	29.7	10.637	101	29.7	0	17207000	0
Q96F87;B4DM73;E3W994;J3KR49;A0A0U1RQI6;E7ERI8;E7EW49;O75122;H7C4M5;Q6N029	HUMAN Uncharacterized protein (Fragment)		tr|Q96F87|Q96F87_HUMAN Uncharacterized protein (Fragment) OS=Homo sapiens OX=9606 PE=2 SV=1;tr|B4DM73|B4DM73_HUMAN cDNA FLJ60078, highly similar to CLIP-associating protein 2 (Fragment) OS=Homo sapiens OX=9606 PE=2 SV=1;tr|E3W994|E3W994_HUMAN CLIP-associat	10	2	2	3.2	94.377	857	3.2	0	0	0
A0A0U1RQI7	HUMAN Kruppel-like factor 18	KLF18	sp|A0A0U1RQI7|KLF18_HUMAN Kruppel-like factor 18 OS=Homo sapiens OX=9606 GN=KLF18 PE=3 SV=1	1	2	2	2.5	112.6	1052	2.5	0	20849000	0
A0A0U1RQQ1;A0A140VJN1;B2RTQ5;Q5VZK9	HUMAN F-actin-uncapping protein LRRC16A (Fragment)	CARMIL1	tr|A0A0U1RQQ1|A0A0U1RQQ1_HUMAN F-actin-uncapping protein LRRC16A (Fragment) OS=Homo sapiens OX=9606 GN=CARMIL1 PE=1 SV=1;tr|A0A140VJN1|A0A140VJN1_HUMAN Testicular tissue protein Li 107 OS=Homo sapiens OX=9606 PE=2 SV=1;tr|B2RTQ5|B2RTQ5_HUMAN LRRC16A protei	4	2	2	2.1	102.6	932	0	2.1	0	55086000
A0A0U1RQZ5;A0A1W2PQK8;P49961	HUMAN Ectonucleoside triphosphate diphosphohydrolase 1	ENTPD1	tr|A0A0U1RQZ5|A0A0U1RQZ5_HUMAN Ectonucleoside triphosphate diphosphohydrolase 1 OS=Homo sapiens OX=9606 GN=ENTPD1 PE=1 SV=1;tr|A0A1W2PQK8|A0A1W2PQK8_HUMAN Ectonucleoside triphosphate diphosphohydrolase 1 OS=Homo sapiens OX=9606 GN=ENTPD1 PE=1 SV=1;sp|P4996	3	2	2	80.4	5.4343	51	80.4	0	0	0
A0A0U1RR07;Q6ZSE3;A0A0U1RRJ3;A0A0U1RQP0	HUMAN Synaptotagmin-like protein 2	SYTL2	tr|A0A0U1RR07|A0A0U1RR07_HUMAN Synaptotagmin-like protein 2 OS=Homo sapiens OX=9606 GN=SYTL2 PE=1 SV=1;tr|Q6ZSE3|Q6ZSE3_HUMAN cDNA FLJ45597 fis, clone BRTHA3018409, weakly similar to Mus musculus synaptotagmin-like 4 (Sytl4) OS=Homo sapiens OX=9606 PE=2 SV	4	2	2	1.8	247.31	2223	0.9	1	0	0
A0A125QYY8	HUMAN IBM-B1 light chain variable region (Fragment)		tr|A0A125QYY8|A0A125QYY8_HUMAN IBM-B1 light chain variable region (Fragment) OS=Homo sapiens OX=9606 PE=2 SV=1	1	2	2	25	12.167	112	25	11.6	5559300000	1890200000
A0A126GVD5;Q8NGI9	HUMAN Olfactory receptor	OR5A2	tr|A0A126GVD5|A0A126GVD5_HUMAN Olfactory receptor OS=Homo sapiens OX=9606 GN=OR5A2 PE=3 SV=1;sp|Q8NGI9|OR5A2_HUMAN Olfactory receptor 5A2 OS=Homo sapiens OX=9606 GN=OR5A2 PE=2 SV=1	2	2	2	13.9	36.015	324	3.4	10.5	0	0
A0A126LAU2	HUMAN U4	U4	tr|A0A126LAU2|A0A126LAU2_HUMAN U4 OS=Homo sapiens OX=9606 GN=U4 PE=4 SV=1	1	2	2	5.2	62.005	535	5.2	0	22537000	0
A0A126LAV1	HUMAN U7	U7	tr|A0A126LAV1|A0A126LAV1_HUMAN U7 OS=Homo sapiens OX=9606 GN=U7 PE=4 SV=1	1	2	2	2.4	141.34	1227	2.4	0	18823000	0
A0A126LAV9	HUMAN U14	U14	tr|A0A126LAV9|A0A126LAV9_HUMAN U14 OS=Homo sapiens OX=9606 GN=U14 PE=4 SV=1	1	2	2	6.2	69.542	609	0	6.2	0	2495800
A0A126LAW5	HUMAN Glycoprotein	U21	tr|A0A126LAW5|A0A126LAW5_HUMAN Glycoprotein OS=Homo sapiens OX=9606 GN=U21 PE=4 SV=1	1	2	2	5.3	49.258	433	0	5.3	0	37540000
A0A126LAY5	HUMAN Glycoprotein B	U39	tr|A0A126LAY5|A0A126LAY5_HUMAN Glycoprotein B OS=Homo sapiens OX=9606 GN=U39 PE=3 SV=1	1	2	2	2.5	93.369	830	1	1.6	0	1780000000
B5BUQ6;A0A140T922;C1K3N5;Q5STB3;A0A1U9X8M9;P01375	HUMAN Tumor necrosis factor alpha (Fragment)	TNF	tr|B5BUQ6|B5BUQ6_HUMAN Tumor necrosis factor alpha (Fragment) OS=Homo sapiens OX=9606 GN=TNF PE=2 SV=1;tr|A0A140T922|A0A140T922_HUMAN Tumor necrosis factor (Fragment) OS=Homo sapiens OX=9606 GN=TNF PE=1 SV=1;tr|C1K3N5|C1K3N5_HUMAN Tumor necrosis factor alp	6	2	2	29.3	17.352	157	29.3	0	1741600	0
A0A140VJD4;Q5FVE4;B4DYU1	HUMAN Testicular tissue protein Li 8		tr|A0A140VJD4|A0A140VJD4_HUMAN Testicular tissue protein Li 8 OS=Homo sapiens OX=9606 PE=2 SV=1;sp|Q5FVE4|ACBG2_HUMAN Long-chain-fatty-acid--CoA ligase ACSBG2 OS=Homo sapiens OX=9606 GN=ACSBG2 PE=1 SV=2;tr|B4DYU1|B4DYU1_HUMAN cDNA FLJ58343, highly similar	3	2	2	5.7	74.353	666	2	3.8	3426200	0
A0A140VJF4;P53004	HUMAN Biliverdin reductase A		tr|A0A140VJF4|A0A140VJF4_HUMAN Biliverdin reductase A OS=Homo sapiens OX=9606 PE=2 SV=1;sp|P53004|BIEA_HUMAN Biliverdin reductase A OS=Homo sapiens OX=9606 GN=BLVRA PE=1 SV=2	2	2	2	10.8	33.428	296	6.1	4.7	0	3645800
A0A140VJI6;Q9P2D7	HUMAN Testicular tissue protein Li 60		tr|A0A140VJI6|A0A140VJI6_HUMAN Testicular tissue protein Li 60 OS=Homo sapiens OX=9606 PE=2 SV=1;sp|Q9P2D7|DYH1_HUMAN Dynein heavy chain 1, axonemal OS=Homo sapiens OX=9606 GN=DNAH1 PE=1 SV=5	2	2	2	0.7	487.49	4265	0.7	0	0	0
B7Z601;Q53T76;A0A140VJK2;P43304;A8K1Z2	HUMAN cDNA FLJ57187, highly similar to Glycerol-3-phosphate dehydrogenase, mitochondrial		tr|B7Z601|B7Z601_HUMAN cDNA FLJ57187, highly similar to Glycerol-3-phosphate dehydrogenase, mitochondrial OS=Homo sapiens OX=9606 PE=2 SV=1;tr|Q53T76|Q53T76_HUMAN Glycerol-3-phosphate dehydrogenase (Fragment) OS=Homo sapiens OX=9606 GN=GPD2 PE=3 SV=1;tr|A0	5	2	2	4	55.739	500	0	4	0	1441500
A0A140VJN5;Q96JM4;H0YEZ5;A8MY60	HUMAN Testicular tissue protein Li 111		tr|A0A140VJN5|A0A140VJN5_HUMAN Testicular tissue protein Li 111 OS=Homo sapiens OX=9606 PE=2 SV=1;sp|Q96JM4|LRIQ1_HUMAN Leucine-rich repeat and IQ domain-containing protein 1 OS=Homo sapiens OX=9606 GN=LRRIQ1 PE=2 SV=3;tr|H0YEZ5|H0YEZ5_HUMAN Leucine-rich r	4	2	2	1.3	199.3	1722	0.8	0.5	0	9350900
A0A140VJN8;O60664	HUMAN Perilipin		tr|A0A140VJN8|A0A140VJN8_HUMAN Perilipin OS=Homo sapiens OX=9606 PE=2 SV=1;sp|O60664|PLIN3_HUMAN Perilipin-3 OS=Homo sapiens OX=9606 GN=PLIN3 PE=1 SV=3	2	2	2	4.2	46.946	433	2.3	4.2	5259000	20376000
H0YBN9;B3KQ51;Q8WZ56;Q6I9T8;Q5U0I7;B3KUN1;B3KRM2;A0A140VJS0;P67775;P62714	HUMAN Serine/threonine-protein phosphatase 2A catalytic subunit beta isoform (Fragment)	PPP2CB	tr|H0YBN9|H0YBN9_HUMAN Serine/threonine-protein phosphatase 2A catalytic subunit beta isoform (Fragment) OS=Homo sapiens OX=9606 GN=PPP2CB PE=4 SV=1;tr|B3KQ51|B3KQ51_HUMAN Serine/threonine-protein phosphatase OS=Homo sapiens OX=9606 PE=2 SV=1;tr|Q8WZ56|Q8W	10	2	2	34.6	5.9857	52	0	34.6	0	8011500
H0YEL7;A0A140VJX1;P24752	HUMAN Acetyl-CoA acetyltransferase, mitochondrial (Fragment)	ACAT1	tr|H0YEL7|H0YEL7_HUMAN Acetyl-CoA acetyltransferase, mitochondrial (Fragment) OS=Homo sapiens OX=9606 GN=ACAT1 PE=1 SV=1;tr|A0A140VJX1|A0A140VJX1_HUMAN Testicular tissue protein Li 198 OS=Homo sapiens OX=9606 PE=2 SV=1;sp|P24752|THIL_HUMAN Acetyl-CoA acety	3	2	2	11.8	14.104	136	5.1	6.6	1255700000	0
B3KUP4;B3KS16;A0A140VJY3;Q9UI38	HUMAN cDNA FLJ40347 fis, clone TESTI2033254, highly similar to Testis-specific protease-like protein 50		tr|B3KUP4|B3KUP4_HUMAN cDNA FLJ40347 fis, clone TESTI2033254, highly similar to Testis-specific protease-like protein 50 OS=Homo sapiens OX=9606 PE=2 SV=1;tr|B3KS16|B3KS16_HUMAN cDNA FLJ35279 fis, clone PROST2006766, highly similar to Testis-specific prote	4	2	2	12	34.061	299	12	0	0	0
A8K930;A0A140VK17;Q8NDI1;B3KM32	HUMAN cDNA FLJ75500, highly similar to Homo sapiens EH domain binding protein 1, mRNA		tr|A8K930|A8K930_HUMAN cDNA FLJ75500, highly similar to Homo sapiens EH domain binding protein 1, mRNA OS=Homo sapiens OX=9606 PE=2 SV=1;tr|A0A140VK17|A0A140VK17_HUMAN EH domain binding protein 1, isoform CRA_a OS=Homo sapiens OX=9606 GN=EHBP1 PE=2 SV=1;sp	4	2	2	2	132.29	1160	2	0	5660600	0
G3V4X5;A0A140VK43;P25788;H0YJ03;Q6IB71	HUMAN Proteasome endopeptidase complex	PSMA3	tr|G3V4X5|G3V4X5_HUMAN Proteasome endopeptidase complex OS=Homo sapiens OX=9606 GN=PSMA3 PE=1 SV=1;tr|A0A140VK43|A0A140VK43_HUMAN Proteasome subunit alpha type OS=Homo sapiens OX=9606 PE=2 SV=1;sp|P25788|PSA3_HUMAN Proteasome subunit alpha type-3 OS=Homo s	5	2	2	13.3	20.288	180	13.3	5.6	0	1268000
B3KQ44;B2RCB4;A0A140VK82;Q8IYT1;B4DXH7	HUMAN cDNA FLJ32796 fis, clone TESTI2002465, weakly similar to FIBROIN HEAVY CHAIN		tr|B3KQ44|B3KQ44_HUMAN cDNA FLJ32796 fis, clone TESTI2002465, weakly similar to FIBROIN HEAVY CHAIN OS=Homo sapiens OX=9606 PE=2 SV=1;tr|B2RCB4|B2RCB4_HUMAN cDNA, FLJ95956 OS=Homo sapiens OX=9606 PE=2 SV=1;tr|A0A140VK82|A0A140VK82_HUMAN Testis secretory sp	5	2	2	3.9	63.15	594	3.9	2.5	64359000	0
G3V1Q5;B3KVK0;A0A140VKA1;J3KTN9;Q8NA82;J3KTK3;J3QRH7	HUMAN Probable E3 ubiquitin-protein ligase MARCH10	2019-03-10	tr|G3V1Q5|G3V1Q5_HUMAN Probable E3 ubiquitin-protein ligase MARCH10 OS=Homo sapiens OX=9606 GN=MARCH10 PE=1 SV=1;tr|B3KVK0|B3KVK0_HUMAN cDNA FLJ16660 fis, clone TESTI4042440, moderately similar to Mus musculus axotrophin (Axot) OS=Homo sapiens OX=9606 PE=2	7	2	2	3.3	89.824	799	1.3	3.3	77958000	3309800
B7Z7R7;B7Z7Y0;A0A140VKF7;Q5T2S8	HUMAN cDNA FLJ52363, highly similar to Armadillo repeat-containing protein 4		tr|B7Z7R7|B7Z7R7_HUMAN cDNA FLJ52363, highly similar to Armadillo repeat-containing protein 4 OS=Homo sapiens OX=9606 PE=2 SV=1;tr|B7Z7Y0|B7Z7Y0_HUMAN cDNA FLJ52368, highly similar to Armadillo repeat-containing protein 4 OS=Homo sapiens OX=9606 PE=2 SV=1;	4	2	2	2	77.882	705	1	1	0	4292400
A0A140VKH9;H9KV53;Q5U5Z8;F6U0I4;B4DZS1	HUMAN ATP/GTP binding protein-like 2, isoform CRA_b	AGBL2	tr|A0A140VKH9|A0A140VKH9_HUMAN ATP/GTP binding protein-like 2, isoform CRA_b OS=Homo sapiens OX=9606 GN=AGBL2 PE=2 SV=1;tr|H9KV53|H9KV53_HUMAN Cytosolic carboxypeptidase 2 OS=Homo sapiens OX=9606 GN=AGBL2 PE=1 SV=1;sp|Q5U5Z8|CBPC2_HUMAN Cytosolic carboxype	5	2	2	3.5	104.19	902	3.5	0	10076000	0
A0A185QE25;A8K1W7;Q8NFY4;Q9H9K4;Q9H9G5	HUMAN Semaphorin-6D isoform 8	SEMA6D	tr|A0A185QE25|A0A185QE25_HUMAN Semaphorin-6D isoform 8 OS=Homo sapiens OX=9606 GN=SEMA6D PE=2 SV=1;tr|A8K1W7|A8K1W7_HUMAN cDNA FLJ78430, highly similar to Homo sapiens sema domain, transmembrane domain (TM), and cytoplasmic domain, (semaphorin) 6D (SEMA6D)	5	2	2	1.9	119.42	1067	1.9	1.1	4015500	1792600
A0A1B0GTJ6	HUMAN HCG1796489	hCG_1796489	tr|A0A1B0GTJ6|A0A1B0GTJ6_HUMAN HCG1796489 OS=Homo sapiens OX=9606 GN=hCG_1796489 PE=4 SV=1	1	2	2	8.7	37.134	334	8.7	0	2425700	0
B3KVM3;A0A1B0GTZ4;Q9C098	HUMAN HCG16695	hCG_16695	tr|B3KVM3|B3KVM3_HUMAN HCG16695 OS=Homo sapiens OX=9606 GN=hCG_16695 PE=2 SV=1;tr|A0A1B0GTZ4|A0A1B0GTZ4_HUMAN Serine/threonine-protein kinase DCLK3 OS=Homo sapiens OX=9606 GN=DCLK3 PE=4 SV=1;sp|Q9C098|DCLK3_HUMAN Serine/threonine-protein kinase DCLK3 OS=Ho	3	2	2	7.8	66.011	576	7.8	0	1921300	0
A0A1B0GU45;F8W9L6;F5H006;B4DZV0;A0A024RAY9;Q12912	HUMAN Lymphoid-restricted membrane protein	LRMP	tr|A0A1B0GU45|A0A1B0GU45_HUMAN Lymphoid-restricted membrane protein OS=Homo sapiens OX=9606 GN=LRMP PE=1 SV=1;tr|F8W9L6|F8W9L6_HUMAN Lymphoid-restricted membrane protein OS=Homo sapiens OX=9606 GN=LRMP PE=1 SV=1;tr|F5H006|F5H006_HUMAN Lymphoid-restricted m	6	2	2	2.3	165.05	1454	1.7	0.6	591570	0
A0A1B0GUA8;Q9H1H9	HUMAN Kinesin-like protein KIF13A	KIF13A	tr|A0A1B0GUA8|A0A1B0GUA8_HUMAN Kinesin-like protein KIF13A OS=Homo sapiens OX=9606 GN=KIF13A PE=1 SV=1;sp|Q9H1H9|KI13A_HUMAN Kinesin-like protein KIF13A OS=Homo sapiens OX=9606 GN=KIF13A PE=1 SV=2	2	2	2	1.5	207.22	1845	1.5	0	32117000	0
A0A1B0GUS7;I6L9J0;F8W8M9;Q4LE73;B1AM27;F8VZH8;F8W0P6;F8W059;A0A1B0GVW8;O14795;Q9UPW8	HUMAN Protein unc-13 homolog B	UNC13B	tr|A0A1B0GUS7|A0A1B0GUS7_HUMAN Protein unc-13 homolog B OS=Homo sapiens OX=9606 GN=UNC13B PE=1 SV=1;tr|I6L9J0|I6L9J0_HUMAN Protein unc-13 homolog B OS=Homo sapiens OX=9606 GN=UNC13B PE=1 SV=1;tr|F8W8M9|F8W8M9_HUMAN Protein unc-13 homolog B OS=Homo sapiens	11	2	2	0.6	484.12	4340	0.3	0.3	0	664840
A0A1B0GUY6;B4DYE3;P51788;A0A1B0GVW7;A0A1B0GVU4;A0A1B0GV52;A0A1B0GVL9;A0A1B0GUZ8	HUMAN Chloride channel protein 2 (Fragment)	CLCN2	tr|A0A1B0GUY6|A0A1B0GUY6_HUMAN Chloride channel protein 2 (Fragment) OS=Homo sapiens OX=9606 GN=CLCN2 PE=1 SV=1;tr|B4DYE3|B4DYE3_HUMAN cDNA FLJ58091, highly similar to Chloride channel protein 2 OS=Homo sapiens OX=9606 PE=2 SV=1;sp|P51788|CLCN2_HUMAN Chlor	8	2	2	4.5	50.19	449	2.2	2.2	2422800	0
A0A1B0GV31;A0A1B0GVA5;B4DPC3;A0A1B0GU86;V9HWA0;B4DNW0;C9JMV9;A0A1B0GW23;Q03154	HUMAN ABHD14A-ACY1 readthrough (Fragment)	ABHD14A-ACY1	tr|A0A1B0GV31|A0A1B0GV31_HUMAN ABHD14A-ACY1 readthrough (Fragment) OS=Homo sapiens OX=9606 GN=ABHD14A-ACY1 PE=4 SV=1;tr|A0A1B0GVA5|A0A1B0GVA5_HUMAN ABHD14A-ACY1 readthrough (Fragment) OS=Homo sapiens OX=9606 GN=ABHD14A-ACY1 PE=4 SV=1;tr|B4DPC3|B4DPC3_HUMAN	9	2	2	17.5	31.001	275	3.3	14.2	0	5750100
A0A1B0GVH4;A0A2R8YGP0;A0A1B0GVM9	HUMAN Serine protease-like protein 51	PRSS51	sp|A0A1B0GVH4|PRS51_HUMAN Serine protease-like protein 51 OS=Homo sapiens OX=9606 GN=PRSS51 PE=3 SV=1;tr|A0A2R8YGP0|A0A2R8YGP0_HUMAN Serine protease-like protein 51 OS=Homo sapiens OX=9606 GN=PRSS51 PE=3 SV=1;tr|A0A1B0GVM9|A0A1B0GVM9_HUMAN Serine protease-	3	2	2	18.2	25.576	220	12.7	5.5	1552200	0
A0A1B0GVM0;G3V600;G3V536;G3V3S3;G3V3R5;A0A1B0GTT1;Q9BUH8	HUMAN Brain-enriched guanylate kinase-associated protein	BEGAIN	tr|A0A1B0GVM0|A0A1B0GVM0_HUMAN Brain-enriched guanylate kinase-associated protein OS=Homo sapiens OX=9606 GN=BEGAIN PE=1 SV=1;tr|G3V600|G3V600_HUMAN Brain-enriched guanylate kinase-associated protein (Fragment) OS=Homo sapiens OX=9606 GN=BEGAIN PE=1 SV=8;t	7	2	2	2.3	87.672	812	1.2	1.1	0	4252600
A0A1B0GVP4;A8MVM7	HUMAN Ligand-dependent nuclear receptor corepressor-like protein	LCORL	tr|A0A1B0GVP4|A0A1B0GVP4_HUMAN Ligand-dependent nuclear receptor corepressor-like protein OS=Homo sapiens OX=9606 GN=LCORL PE=1 SV=1;sp|A8MVM7|YD021_HUMAN Putative uncharacterized protein ENSP00000382790 OS=Homo sapiens OX=9606 PE=5 SV=3	2	2	2	1	211.48	1871	0	1	0	6565200
Q9H3A5;Q9BUZ3;B4DDN1;Q96AW5;B4DNN3;A0A1B0GVU9;Q53HS0;A8K3A8;P47897;A0A1B0GTT3;A0A0U1RQQ5;H7C0R3	HUMAN PRO2195		tr|Q9H3A5|Q9H3A5_HUMAN PRO2195 OS=Homo sapiens OX=9606 PE=2 SV=1;tr|Q9BUZ3|Q9BUZ3_HUMAN QARS protein (Fragment) OS=Homo sapiens OX=9606 GN=QARS PE=2 SV=2;tr|B4DDN1|B4DDN1_HUMAN Glutamine--tRNA ligase OS=Homo sapiens OX=9606 GN=QARS PE=1 SV=1;tr|Q96AW5|Q96A	12	2	2	5.6	69.343	608	3.3	2.3	11658000	0
A0A2X0SFW5;A0A1B0GW72;Q96PX9	HUMAN PLEKHG4B (Fragment)	PLEKHG4B	tr|A0A2X0SFW5|A0A2X0SFW5_HUMAN PLEKHG4B (Fragment) OS=Homo sapiens OX=9606 GN=PLEKHG4B PE=4 SV=1;tr|A0A1B0GW72|A0A1B0GW72_HUMAN Pleckstrin homology domain-containing family G member 4B OS=Homo sapiens OX=9606 GN=PLEKHG4B PE=1 SV=1;sp|Q96PX9|PKH4B_HUMAN Ple	3	2	2	1.4	139.44	1271	1.4	0.6	4115700	0
A0A1B1SMW0;Q6ZW61;C9J8H7	HUMAN Truncated Bardet-Biedl syndrome 12 protein	BBS12	tr|A0A1B1SMW0|A0A1B1SMW0_HUMAN Truncated Bardet-Biedl syndrome 12 protein OS=Homo sapiens OX=9606 GN=BBS12 PE=4 SV=1;sp|Q6ZW61|BBS12_HUMAN Bardet-Biedl syndrome 12 protein OS=Homo sapiens OX=9606 GN=BBS12 PE=1 SV=2;tr|C9J8H7|C9J8H7_HUMAN Bardet-Biedl syndr	3	2	2	4.5	49.009	442	0	4.5	0	3260600
B0I1S1;A0A1C7CYW8;Q8IVF4;A0A0J9YY17	HUMAN DNAH10 variant protein (Fragment)		tr|B0I1S1|B0I1S1_HUMAN DNAH10 variant protein (Fragment) OS=Homo sapiens OX=9606 PE=2 SV=1;tr|A0A1C7CYW8|A0A1C7CYW8_HUMAN Dynein heavy chain 10, axonemal OS=Homo sapiens OX=9606 GN=DNAH10 PE=1 SV=1;sp|Q8IVF4|DYH10_HUMAN Dynein heavy chain 10, axonemal OS=H	4	2	2	0.6	380.79	3319	0.3	0.3	0	2492900
A0A1G4P1I6;J3KRK9;J3QL85;A6NIZ0;B4DS41;Q59F04;A8KAM8;I6MBV4;Q9GZM8;P09619	HUMAN Activated tyrosine kinase PDGFRB	NDEL1-PDGFRB	tr|A0A1G4P1I6|A0A1G4P1I6_HUMAN Activated tyrosine kinase PDGFRB OS=Homo sapiens OX=9606 GN=NDEL1-PDGFRB PE=2 SV=1;tr|J3KRK9|J3KRK9_HUMAN Nuclear distribution protein nudE-like 1 (Fragment) OS=Homo sapiens OX=9606 GN=NDEL1 PE=1 SV=8;tr|J3QL85|J3QL85_HUMAN N	10	2	2	5	91.924	813	3.4	1.6	0	5679700
U6A216;Q4ZGM8;E9M4D4;A0A2R8Y7C0;I1VZV6;D1MGQ2;A0A1K0GXZ1;A0A1S5UZ39;P69905;Q96T46;E1B2D1;G3V1N2;V9H1D9;A0A0K2BMD8;E9LUX2;P78461;Q86YQ4;Q86YL2;Q6J1Z9;Q9NQT3;Q86YQ1;Q9BX83;Q1W6G9;P02008	HUMAN Mutant hemoglobin alpha 1 globin chain (Fragment)	HBA1	tr|U6A216|U6A216_HUMAN Mutant hemoglobin alpha 1 globin chain (Fragment) OS=Homo sapiens OX=9606 GN=HBA1 PE=3 SV=1;tr|Q4ZGM8|Q4ZGM8_HUMAN Hemoglobin alpha-2 globin mutant (Fragment) OS=Homo sapiens OX=9606 PE=3 SV=1;tr|E9M4D4|E9M4D4_HUMAN Hemoglobin alpha-	24	4	2	33	10.753	100	31	33	66897000	345600000
A0A1L1Z843;A0A1L1Z834;A0A1L1Z822;A0A0C4DFT0;A0A1L1Z839;A0A1L1Z866;F8WD55;A0A1L1Z867;A0A1L1Z848;A0A1L1Z878;A0A1L1Z846;A0A1L1Z847;A0A1L1Z852;A0A1L1Z836;A0A1L1Z857;A0A1L1Z830;W8DTH1;Q7Z2W7	HUMAN Transient receptor melastatin 8 variant 10	TRPM8	tr|A0A1L1Z843|A0A1L1Z843_HUMAN Transient receptor melastatin 8 variant 10 OS=Homo sapiens OX=9606 GN=TRPM8 PE=2 SV=1;tr|A0A1L1Z834|A0A1L1Z834_HUMAN Transient receptor melastatin 8 variant 5 OS=Homo sapiens OX=9606 GN=TRPM8 PE=2 SV=1;tr|A0A1L1Z822|A0A1L1Z82	18	2	2	1.8	120.86	1047	0.8	1.8	15278000	92623000
A0A1L6Z3K9;A0A1L6Z3L5;Q16748;Q16746;Q7KYP0;Q2UVX6;Q2UVX5;Q1H8Y5;Q1H8Y4;Q1H8Y3;Q1H8Y2;Q1EM53;Q1EM52;Q1EM51;K9LHU1;C7DU04;C7DTY1;C7DTW8;C7DTW2;C7DTV1;Q16874;Q16742;Q16741;Q08AG9;K9LIR4;K9LHU7;C7DU17;C7DU02;C7DU00;C7DTY5;C7DTY4;C7DTX9;C7DTX8;C7DTX7;C7DTX2;C7DTW5;C7DTW4;C7DTW1;C7DTV0;C7DTU9;P08686;A6ZI22;Q16755;E7ERT7;C6K7H1;C6K7H0;E7EVC0;E7EN87;Q9UP07;K9LII7;A0A0G2JJF2;K9LII5;K9LHV3;K9LHV1;C7DU10;C7…	HUMAN Steroid 21-hydroxylase	CYP21A2	tr|A0A1L6Z3K9|A0A1L6Z3K9_HUMAN Steroid 21-hydroxylase OS=Homo sapiens OX=9606 GN=CYP21A2 PE=4 SV=1;tr|A0A1L6Z3L5|A0A1L6Z3L5_HUMAN Steroid 21-hydroxylase OS=Homo sapiens OX=9606 GN=CYP21A2 PE=4 SV=1;tr|Q16748|Q16748_HUMAN Steroid 21-monooxygenase (Fragment)	57	2	2	6.8	35.512	311	3.9	2.9	10645000	0
A0A1S5UZ07;Q9Y490	HUMAN Talin-1	TLN1	tr|A0A1S5UZ07|A0A1S5UZ07_HUMAN Talin-1 OS=Homo sapiens OX=9606 GN=TLN1 PE=2 SV=1;sp|Q9Y490|TLN1_HUMAN Talin-1 OS=Homo sapiens OX=9606 GN=TLN1 PE=1 SV=3	2	2	2	1.1	271.42	2558	0.7	0.4	0	1156200
B7Z4Q5;Q59EV9;A0A1S5UZ22;B7Z2A4;P18433;Q5JWG0;B7Z4F4	HUMAN Receptor-type tyrosine-protein phosphatase		tr|B7Z4Q5|B7Z4Q5_HUMAN Receptor-type tyrosine-protein phosphatase OS=Homo sapiens OX=9606 PE=2 SV=1;tr|Q59EV9|Q59EV9_HUMAN Protein tyrosine phosphatase, receptor type, A isoform 2 variant (Fragment) OS=Homo sapiens OX=9606 PE=2 SV=1;tr|A0A1S5UZ22|A0A1S5UZ2	7	2	2	4.9	74.556	647	4.9	0	0	0
A0A1S5UZ29;H7BXZ5;J3QSW6;O60229;B4DKP2;C9IZQ6	HUMAN Kalirin	KALRN	tr|A0A1S5UZ29|A0A1S5UZ29_HUMAN Kalirin OS=Homo sapiens OX=9606 GN=KALRN PE=2 SV=1;tr|H7BXZ5|H7BXZ5_HUMAN Kalirin (Fragment) OS=Homo sapiens OX=9606 GN=KALRN PE=1 SV=1;tr|J3QSW6|J3QSW6_HUMAN Kalirin OS=Homo sapiens OX=9606 GN=KALRN PE=1 SV=1;sp|O60229|KALRN	6	2	2	0.7	269.34	2356	0.7	0.3	17603000	9896600
A0A1U9X7H1;A0A1U9X7H0;A0A1U9X7G8;A0A1U9X7G7;A0A1U9X7G6;A0A1U9X7G4;D6RE89;D6R9W9;D6RB88;D6RDI7;B0V092;A0A0G2JI86;Q5STF0;D6RAE7;E7EQE8;E7EQC5;A2ABH4;A0A0G2JJK7;E9PGB6;E9PHV1;A0A0G2JIL2;A0A0G2JI40;A2ABH3;A0A0G2JJZ1;A0A0G2JIT9;E7EPK4;A2ABH5;A0A140T9J5;A0A0G2JJK2;A0A0G2JHN4;A2ABH1;A0A0G2JJ47;A0A0G2JII5;Q2TB68;M1TIV4;D2IYK9;Q2L6G6;Q0EFB6;B4DIA2;Q769H0;M1T2K8;B0S7V6;A8K081;A0A024RCL6;A0A0G2JPU2;A0A0G2JP…	HUMAN CCHCR1		tr|A0A1U9X7H1|A0A1U9X7H1_HUMAN CCHCR1 OS=Homo sapiens OX=9606 PE=4 SV=1;tr|A0A1U9X7H0|A0A1U9X7H0_HUMAN CCHCR1 OS=Homo sapiens OX=9606 PE=4 SV=1;tr|A0A1U9X7G8|A0A1U9X7G8_HUMAN CCHCR1 OS=Homo sapiens OX=9606 PE=4 SV=1;tr|A0A1U9X7G7|A0A1U9X7G7_HUMAN CCHCR1 OS	47	2	2	4.4	95.211	835	4.4	0	11819000	0
A0A1U9X8Q1	HUMAN TRIM26		tr|A0A1U9X8Q1|A0A1U9X8Q1_HUMAN TRIM26 OS=Homo sapiens OX=9606 PE=4 SV=1	1	2	2	4.1	62.174	539	4.1	2.8	0	312320
A0A2R8Y5N3;A0A1U9X8W9;A0A1U9X8V6;A0A1U9X8V2;Q6R2W3;A0A140T9Y6	HUMAN SCAN domain-containing protein 3	ZBED9	tr|A0A2R8Y5N3|A0A2R8Y5N3_HUMAN SCAN domain-containing protein 3 OS=Homo sapiens OX=9606 GN=ZBED9 PE=4 SV=1;tr|A0A1U9X8W9|A0A1U9X8W9_HUMAN ZBED9 OS=Homo sapiens OX=9606 GN=ZNF452 PE=4 SV=1;tr|A0A1U9X8V6|A0A1U9X8V6_HUMAN ZBED9 OS=Homo sapiens OX=9606 PE=4 SV	6	2	2	1.9	133.91	1174	1.3	0.6	0	3044900
Q0EFA5;A8K9C1;A0A1U9X8Y9;A0A1U9X8X8;A0A1U9X8X5;Q2L6G8;M1SWB8;G8JLG2;D2IYL2;A0A1U9X901;A0A1U9X8Z0;A0A1U9X8X6;Q15517	HUMAN S protein	S	tr|Q0EFA5|Q0EFA5_HUMAN S protein OS=Homo sapiens OX=9606 GN=S PE=4 SV=1;tr|A8K9C1|A8K9C1_HUMAN cDNA FLJ78714, highly similar to Homo sapiens corneodesmosin, mRNA OS=Homo sapiens OX=9606 PE=1 SV=1;tr|A0A1U9X8Y9|A0A1U9X8Y9_HUMAN CDSN OS=Homo sapiens OX=9606	13	2	2	3.1	49.896	512	3.1	0	3361700	0
B4DYH4;A0A1U9XBF2;A0A1U9XBE3;A0A1U9XBE0;A0A1U9XBD9;A0A1U9XBD4;A0A1U9XBC2;A0A1U9XBC1;A0A1U9XBC0;A0A1U9XBB2;Q14676;A0A1U9XBE1;A0A1U9XBC3	HUMAN cDNA FLJ51571, moderately similar to Mediator of DNA damage checkpoint protein 1		tr|B4DYH4|B4DYH4_HUMAN cDNA FLJ51571, moderately similar to Mediator of DNA damage checkpoint protein 1 OS=Homo sapiens OX=9606 PE=2 SV=1;tr|A0A1U9XBF2|A0A1U9XBF2_HUMAN MDC1 OS=Homo sapiens OX=9606 PE=4 SV=1;tr|A0A1U9XBE3|A0A1U9XBE3_HUMAN MDC1 OS=Homo sapi	13	2	2	1	178.74	1655	0	1	0	11779000
B7ZLC8;A0A1W2PNZ9;Q15652;H7BXU7	HUMAN JMJD1C protein	JMJD1C	tr|B7ZLC8|B7ZLC8_HUMAN JMJD1C protein OS=Homo sapiens OX=9606 GN=JMJD1C PE=2 SV=1;tr|A0A1W2PNZ9|A0A1W2PNZ9_HUMAN Probable JmjC domain-containing histone demethylation protein 2C OS=Homo sapiens OX=9606 GN=JMJD1C PE=1 SV=1;sp|Q15652|JHD2C_HUMAN Probable Jmj	4	2	2	1.9	263.15	2358	1.9	0	5216200	0
A0A1W2PP51;A0A1W2PPI0;Q547K1;B2R604;P78508;A0A1W2PP61;A0A1B0GUX2;A0A1W2PQC0;A0A1W2PQP0	HUMAN ATP-sensitive inward rectifier potassium channel 10 (Fragment)	KCNJ10	tr|A0A1W2PP51|A0A1W2PP51_HUMAN ATP-sensitive inward rectifier potassium channel 10 (Fragment) OS=Homo sapiens OX=9606 GN=KCNJ10 PE=3 SV=1;tr|A0A1W2PPI0|A0A1W2PPI0_HUMAN ATP-sensitive inward rectifier potassium channel 10 (Fragment) OS=Homo sapiens OX=9606	9	2	2	8.6	27.774	245	2.9	5.7	0	5094600
A0A1W2PQ37;A0A1W2PQF8;A0A1W2PR68;A0A1W2PQT3;A0A1W2PPH1;A0A1W2PQH3;A0A1W2PQY8;P23368;A0A1W2PRH1;A0A1W2PRS2;A0A1W2PRY9;A0A1W2PQH4	HUMAN Malic enzyme	ME2	tr|A0A1W2PQ37|A0A1W2PQ37_HUMAN Malic enzyme OS=Homo sapiens OX=9606 GN=ME2 PE=1 SV=1;tr|A0A1W2PQF8|A0A1W2PQF8_HUMAN Malic enzyme OS=Homo sapiens OX=9606 GN=ME2 PE=1 SV=1;tr|A0A1W2PR68|A0A1W2PR68_HUMAN Malic enzyme OS=Homo sapiens OX=9606 GN=ME2 PE=1 SV=1;t	12	2	2	4.1	49.476	443	0	4.1	0	5453300
A0A1W2PQ86;A0A1W2PPQ9;A0A1W2PQJ4;B3KWC2;Q68DA2;A0A1B0GTL7;A8K1S0;A1L3A3;A0A024R9B4;A0A1W2PQ11;Q02246	HUMAN Contactin-2	CNTN2	tr|A0A1W2PQ86|A0A1W2PQ86_HUMAN Contactin-2 OS=Homo sapiens OX=9606 GN=CNTN2 PE=1 SV=1;tr|A0A1W2PPQ9|A0A1W2PPQ9_HUMAN Contactin-2 (Fragment) OS=Homo sapiens OX=9606 GN=CNTN2 PE=1 SV=1;tr|A0A1W2PQJ4|A0A1W2PQJ4_HUMAN Contactin-2 (Fragment) OS=Homo sapiens OX=	11	2	2	3.8	83.141	764	2	1.8	1215200	0
A0A1W2PQX5;Q8IVT4;A0A075B739;A0A075B733;A0A096LP49	HUMAN Coiled-coil domain-containing protein 187	CCDC187	tr|A0A1W2PQX5|A0A1W2PQX5_HUMAN Coiled-coil domain-containing protein 187 OS=Homo sapiens OX=9606 GN=CCDC187 PE=1 SV=1;tr|Q8IVT4|Q8IVT4_HUMAN Hypothetical MGC50722 OS=Homo sapiens OX=9606 GN=MGC50722 PE=2 SV=1;tr|A0A075B739|A0A075B739_HUMAN Coiled-coil doma	5	2	2	1.7	221.58	2077	0	1.7	0	9395900
F2Z2I2;B7Z8A0;Q5W015;Q5VX20;A0A1W2PR17;Q16875;H0Y483	HUMAN 6-phosphofructo-2-kinase/fructose-2,6-bisphosphatase 3	PFKFB3	tr|F2Z2I2|F2Z2I2_HUMAN 6-phosphofructo-2-kinase/fructose-2,6-bisphosphatase 3 OS=Homo sapiens OX=9606 GN=PFKFB3 PE=1 SV=1;tr|B7Z8A0|B7Z8A0_HUMAN cDNA FLJ54727, highly similar to 6-phosphofructo-2-kinase/fructose-2,6-biphosphatase 3 OS=Homo sapiens OX=9606	7	2	2	5.5	52.584	455	3.7	1.8	2567800	0
B2RU27;D3DSV6;A0A2R8Y358;A0A1W2PS94;Q9BXT5	HUMAN Testis expressed 15	TEX15	tr|B2RU27|B2RU27_HUMAN Testis expressed 15 OS=Homo sapiens OX=9606 GN=TEX15 PE=2 SV=1;tr|D3DSV6|D3DSV6_HUMAN Testis expressed sequence 15, isoform CRA_a OS=Homo sapiens OX=9606 GN=TEX15 PE=4 SV=1;tr|A0A2R8Y358|A0A2R8Y358_HUMAN Testis-expressed protein 15 O	5	3	2	1.1	315.32	2789	0.9	0.8	5297900	20636000
B4E0X8;A0A1Z1G4M2;E9PEB5;B4DT31;Q96AE4;Q59FU3;C9JSZ1;Q6PJY1;B4DWL1	HUMAN cDNA FLJ61021, highly similar to Far upstream element-binding protein 1		tr|B4E0X8|B4E0X8_HUMAN cDNA FLJ61021, highly similar to Far upstream element-binding protein 1 OS=Homo sapiens OX=9606 PE=2 SV=1;tr|A0A1Z1G4M2|A0A1Z1G4M2_HUMAN FUBP1 OS=Homo sapiens OX=9606 GN=FUBP1 PE=2 SV=1;tr|E9PEB5|E9PEB5_HUMAN Far upstream element-bin	9	4	2	4.6	66.231	629	0	4.6	0	11896000
A0A286MCH5;O19726;Q3LTJ9;Q3LTJ7;Q9UIN4;Q9TQP2;Q8MGY5;Q8HWN1;Q8HWN0;R4QTB2;Q9UQT9;Q95IF8;Q95IE9;Q95HM7;Q8SNB6;Q860Y7;Q6LBW5;Q4U4M5;Q2F6I0;Q15BP8;G9DBH3;E9NVH0;E5BD18;A6MWD7;A0A2U7NGZ4;A0A2U7N3H5;A0A2U7MZR5;A0A2U7MWM9;A0A2U7MWM2;A0A2I4Q0G8;A0A2I4Q0E0;A0A2I4Q020;A0A2I4PZY8;A0A2I4PZY6;A0A2I4PZY2;A0A2I4PZW9;A0A2H4G4F1;A0A2H4G4E9;A0A2H4G4D8;A0A2H4G4B8;A0A2H4G2V0;A0A2H4G2U2;A0A2H4G0F6;A0A2H4FZW3;A0A2H4F…	HUMAN MHC class II antigen (Fragment)	HLA-DRB3	tr|A0A286MCH5|A0A286MCH5_HUMAN MHC class II antigen (Fragment) OS=Homo sapiens OX=9606 GN=HLA-DRB3 PE=4 SV=1;tr|O19726|O19726_HUMAN HLA-DRB3 protein (Fragment) OS=Homo sapiens OX=9606 GN=HLA-DRB3 PE=4 SV=1;tr|Q3LTJ9|Q3LTJ9_HUMAN MHC class II antigen (Fragm	176	2	2	32.6	10.861	89	21.3	11.2	4469900	0
A0A286R9D9	HUMAN High mobility group box 1 (Fragment)	HMGB1	tr|A0A286R9D9|A0A286R9D9_HUMAN High mobility group box 1 (Fragment) OS=Homo sapiens OX=9606 GN=HMGB1 PE=2 SV=1	1	2	2	15.7	21.458	185	15.7	0	8594800	0
A0A286YEV6	HUMAN Uncharacterized protein		tr|A0A286YEV6|A0A286YEV6_HUMAN Uncharacterized protein OS=Homo sapiens OX=9606 PE=4 SV=1	1	2	2	24.8	9.7916	105	24.8	0	3374300	0
A0A286YEW9	HUMAN Mitogen-activated protein kinase	MAPK10	tr|A0A286YEW9|A0A286YEW9_HUMAN Mitogen-activated protein kinase OS=Homo sapiens OX=9606 GN=MAPK10 PE=1 SV=1	1	2	2	3.8	63.086	551	1.8	3.8	820020	0
Q9UP60;A0A286YEY1;Q8NCL6;Q96K68;Q6ZW64;Q96DK0;Q6N090;Q6MZW0;Q6N092;P01876;Q8WY24	HUMAN SNC73 protein	SNC73	tr|Q9UP60|Q9UP60_HUMAN SNC73 protein OS=Homo sapiens OX=9606 GN=SNC73 PE=2 SV=1;tr|A0A286YEY1|A0A286YEY1_HUMAN Immunoglobulin heavy constant alpha 1 (Fragment) OS=Homo sapiens OX=9606 GN=IGHA1 PE=1 SV=1;tr|Q8NCL6|Q8NCL6_HUMAN cDNA FLJ90170 fis, clone MAMMA	11	4	2	15.6	40.947	384	8.3	15.6	6512000	8087100
A0A286YF77	HUMAN Uncharacterized protein		tr|A0A286YF77|A0A286YF77_HUMAN Uncharacterized protein OS=Homo sapiens OX=9606 PE=4 SV=1	1	2	2	23.8	9.8958	105	23.8	0	0	0
Q6P148;B3KW06;F8VZV1;B7ZM73;A0A286YFF8;Q7Z3U7	HUMAN ATP synthase protein 8 (Fragment)	MON2	tr|Q6P148|Q6P148_HUMAN ATP synthase protein 8 (Fragment) OS=Homo sapiens OX=9606 GN=MON2 PE=2 SV=1;tr|B3KW06|B3KW06_HUMAN cDNA FLJ41848 fis, clone NT2RI3003382 OS=Homo sapiens OX=9606 PE=2 SV=1;tr|F8VZV1|F8VZV1_HUMAN Protein MON2 homolog OS=Homo sapiens OX	6	2	2	2.4	72.862	660	1.2	1.2	0	586610
A0A2I2MP55;A0A2I2MP52;A0A2I2MP51;A0A2I2MP54	HUMAN Kallikrein-related peptidase 6 transcript variant 11	KLK6	tr|A0A2I2MP55|A0A2I2MP55_HUMAN Kallikrein-related peptidase 6 transcript variant 11 OS=Homo sapiens OX=9606 GN=KLK6 PE=2 SV=1;tr|A0A2I2MP52|A0A2I2MP52_HUMAN Kallikrein-related peptidase 6 transcript variant 8 OS=Homo sapiens OX=9606 GN=KLK6 PE=2 SV=1;tr|A0	4	2	2	18.7	20.108	182	11	7.7	0	6284800
Q59HC4;A0A2K8FKR1;A0A2K8FKQ1;A0A2K8FKT1;B7ZM44;Q1WIR0;Q1WIQ9;B2RAH3;A7E2E0;A0A2K8FKV1;Q5SR50;O00334;F8W9P4;O00329;B4E0L4	HUMAN Phosphoinositide-3-kinase, catalytic, delta polypeptide variant (Fragment)		tr|Q59HC4|Q59HC4_HUMAN Phosphoinositide-3-kinase, catalytic, delta polypeptide variant (Fragment) OS=Homo sapiens OX=9606 PE=2 SV=1;tr|A0A2K8FKR1|A0A2K8FKR1_HUMAN Phosphatidylinositol 4,5-bisphosphate 3-kinase catalytic subunit OS=Homo sapiens OX=9606 GN=P	15	2	2	2.7	96.685	845	1.4	1.3	10213000	0
A0A2P9A9J2	HUMAN 3-keto-5-aminohexanoate cleavage enzyme	kce	tr|A0A2P9A9J2|A0A2P9A9J2_HUMAN 3-keto-5-aminohexanoate cleavage enzyme OS=Homo sapiens OX=9606 GN=kce PE=4 SV=1	1	2	2	6.7	32.379	299	6.7	3.7	19140000	12668000
A0A2P9A9L0	HUMAN Phospho-2-dehydro-3-deoxyheptonate aldolase	aroH	tr|A0A2P9A9L0|A0A2P9A9L0_HUMAN Phospho-2-dehydro-3-deoxyheptonate aldolase OS=Homo sapiens OX=9606 GN=aroH PE=3 SV=1	1	2	2	6.5	50.805	461	2	4.6	0	989500
A0A2P9A9L6	HUMAN Uncharacterized protein	BQ8482_100001	tr|A0A2P9A9L6|A0A2P9A9L6_HUMAN Uncharacterized protein OS=Homo sapiens OX=9606 GN=BQ8482_100001 PE=4 SV=1	1	2	2	19.2	13.535	125	13.6	5.6	8115300	0
A0A2P9AAP8	HUMAN Putative transporter subunit: ATP-binding component of ABC superfamily	yadG	tr|A0A2P9AAP8|A0A2P9AAP8_HUMAN Putative transporter subunit: ATP-binding component of ABC superfamily OS=Homo sapiens OX=9606 GN=yadG PE=4 SV=1	1	2	2	9.1	34.282	308	6.2	2.9	0	7842800
A0A2P9AAW9	HUMAN Serine-type D-Ala-D-Ala carboxypeptidase	BQ8482_110211	tr|A0A2P9AAW9|A0A2P9AAW9_HUMAN Serine-type D-Ala-D-Ala carboxypeptidase OS=Homo sapiens OX=9606 GN=BQ8482_110211 PE=4 SV=1	1	2	2	7.1	31.915	295	7.1	0	9350000	0
A0A2P9AB15	HUMAN ABC transporter	BQ8482_110257	tr|A0A2P9AB15|A0A2P9AB15_HUMAN ABC transporter OS=Homo sapiens OX=9606 GN=BQ8482_110257 PE=4 SV=1	1	2	2	12	25.653	241	12	0	19354000	0
A0A2P9ABR9	HUMAN Alpha-glucosides-binding periplasmic protein AglE	aglE	tr|A0A2P9ABR9|A0A2P9ABR9_HUMAN Alpha-glucosides-binding periplasmic protein AglE OS=Homo sapiens OX=9606 GN=aglE PE=4 SV=1	1	2	2	5.1	49.246	451	5.1	2.7	861040	8678100
A0A2P9ABV4	HUMAN 3-phosphoshikimate 1-carboxyvinyltransferase	aroA	tr|A0A2P9ABV4|A0A2P9ABV4_HUMAN 3-phosphoshikimate 1-carboxyvinyltransferase OS=Homo sapiens OX=9606 GN=aroA PE=3 SV=1	1	2	2	6	47.544	452	4.9	6	0	0
A0A2P9ABW2	HUMAN 30S ribosomal subunit protein S1	rpsA	tr|A0A2P9ABW2|A0A2P9ABW2_HUMAN 30S ribosomal subunit protein S1 OS=Homo sapiens OX=9606 GN=rpsA PE=4 SV=1	1	2	2	3.4	62.383	565	0	3.4	0	805470
A0A2P9ABY9	HUMAN Nitrite reductase (NAD(P)H)	nasD	tr|A0A2P9ABY9|A0A2P9ABY9_HUMAN Nitrite reductase (NAD(P)H) OS=Homo sapiens OX=9606 GN=nasD PE=4 SV=1	1	2	2	2.8	88.533	816	2.8	0	18316000	0
A0A2P9ACK9	HUMAN Glyoxylate reductase	gyaR	tr|A0A2P9ACK9|A0A2P9ACK9_HUMAN Glyoxylate reductase OS=Homo sapiens OX=9606 GN=gyaR PE=3 SV=1	1	2	2	6	36.534	333	2.4	6	0	188370000
A0A2P9ACL5	HUMAN Translation initiation factor IF-2	infB	tr|A0A2P9ACL5|A0A2P9ACL5_HUMAN Translation initiation factor IF-2 OS=Homo sapiens OX=9606 GN=infB PE=3 SV=1	1	2	2	2.9	93.228	854	2.9	0	53540000	0
A0A2P9ACU4	HUMAN Multiple sugar-binding periplasmic receptor ChvE	chvE	tr|A0A2P9ACU4|A0A2P9ACU4_HUMAN Multiple sugar-binding periplasmic receptor ChvE OS=Homo sapiens OX=9606 GN=chvE PE=4 SV=1	1	2	2	5.1	37.781	354	5.1	0	33301000	0
A0A2P9ACX3	HUMAN ABC transporter substrate-binding protein	BQ8482_110898	tr|A0A2P9ACX3|A0A2P9ACX3_HUMAN ABC transporter substrate-binding protein OS=Homo sapiens OX=9606 GN=BQ8482_110898 PE=4 SV=1	1	2	2	6.3	34.756	331	3.9	6.3	5523200	40530000
A0A2P9AD98	HUMAN GntR family transcriptional regulator	BQ8482_111031	tr|A0A2P9AD98|A0A2P9AD98_HUMAN GntR family transcriptional regulator OS=Homo sapiens OX=9606 GN=BQ8482_111031 PE=4 SV=1	1	2	2	7.8	25.029	218	7.8	3.7	12163000	20175000
A0A2P9ADC3	HUMAN Sensor protein	BQ8482_111068	tr|A0A2P9ADC3|A0A2P9ADC3_HUMAN Sensor protein OS=Homo sapiens OX=9606 GN=BQ8482_111068 PE=4 SV=1	1	2	2	2.7	131	1232	1.9	0.7	0	9254000
A0A2P9ADI4	HUMAN Putative TRAP dicarboxylate transporter-DctP subunit	BQ8482_111111	tr|A0A2P9ADI4|A0A2P9ADI4_HUMAN Putative TRAP dicarboxylate transporter-DctP subunit OS=Homo sapiens OX=9606 GN=BQ8482_111111 PE=4 SV=1	1	2	2	8.7	41.586	379	8.7	0	11229000	0
A0A2P9ADR5	HUMAN 3-ketoacyl-ACP reductase	BQ8482_111203	tr|A0A2P9ADR5|A0A2P9ADR5_HUMAN 3-ketoacyl-ACP reductase OS=Homo sapiens OX=9606 GN=BQ8482_111203 PE=4 SV=1	1	2	2	8.1	28.31	273	0	8.1	0	3060700
A0A2P9AE63	HUMAN Putative oxidoreductase with FAD-binding domain	yagS	tr|A0A2P9AE63|A0A2P9AE63_HUMAN Putative oxidoreductase with FAD-binding domain OS=Homo sapiens OX=9606 GN=yagS PE=4 SV=1	1	2	2	4.3	34.61	328	0	4.3	0	3104900
A0A2P9AEB7	HUMAN Uncharacterized protein	BQ8482_111386	tr|A0A2P9AEB7|A0A2P9AEB7_HUMAN Uncharacterized protein OS=Homo sapiens OX=9606 GN=BQ8482_111386 PE=4 SV=1	1	2	2	5.2	40.377	346	5.2	0	5635200	0
A0A2P9AED5	HUMAN Putative DNA-binding transcriptional dual regulator	BQ8482_111406	tr|A0A2P9AED5|A0A2P9AED5_HUMAN Putative DNA-binding transcriptional dual regulator OS=Homo sapiens OX=9606 GN=BQ8482_111406 PE=4 SV=1	1	2	2	6.7	34.003	315	6.7	0	0	0
A0A2P9AEL6	HUMAN Peptidase S49	BQ8482_111486	tr|A0A2P9AEL6|A0A2P9AEL6_HUMAN Peptidase S49 OS=Homo sapiens OX=9606 GN=BQ8482_111486 PE=4 SV=1	1	2	2	6.6	31.316	288	0	6.6	0	1722500
A0A2P9AFI9	HUMAN Ribose import ATP-binding protein RbsA 2	rbsA	tr|A0A2P9AFI9|A0A2P9AFI9_HUMAN Ribose import ATP-binding protein RbsA 2 OS=Homo sapiens OX=9606 GN=rbsA PE=4 SV=1	1	2	2	4.2	54.052	504	2.6	1.6	0	320050
A0A2P9AFQ8	HUMAN Putative acyl-CoA synthetase	BQ8482_111864	tr|A0A2P9AFQ8|A0A2P9AFQ8_HUMAN Putative acyl-CoA synthetase OS=Homo sapiens OX=9606 GN=BQ8482_111864 PE=4 SV=1	1	2	2	5.8	57.67	520	5.8	3.1	17065000	4061300
A0A2P9AFY1	HUMAN Ribonuclease D	rnd	tr|A0A2P9AFY1|A0A2P9AFY1_HUMAN Ribonuclease D OS=Homo sapiens OX=9606 GN=rnd PE=3 SV=1	1	2	2	6.5	42.922	383	2.3	4.2	3138700	0
A0A2P9AG50	HUMAN Protein NdvB	ndvB	tr|A0A2P9AG50|A0A2P9AG50_HUMAN Protein NdvB OS=Homo sapiens OX=9606 GN=ndvB PE=4 SV=1	1	2	2	0.7	317.66	2867	0	0.7	0	11819000
A0A2P9AHC7	HUMAN Putative adenylate cyclase	BQ8482_150108	tr|A0A2P9AHC7|A0A2P9AHC7_HUMAN Putative adenylate cyclase OS=Homo sapiens OX=9606 GN=BQ8482_150108 PE=4 SV=1	1	2	2	2.1	122.29	1117	2.1	1.1	14610000	12825000
A0A2P9AHX7	HUMAN NAD-binding protein 6-phosphogluconate dehydrogenase	BQ8482_170098	tr|A0A2P9AHX7|A0A2P9AHX7_HUMAN NAD-binding protein 6-phosphogluconate dehydrogenase OS=Homo sapiens OX=9606 GN=BQ8482_170098 PE=4 SV=1	1	2	2	8.9	32.234	304	4.9	3.9	2671100	0
A0A2P9AI41	HUMAN Uncharacterized protein	BQ8482_180015	tr|A0A2P9AI41|A0A2P9AI41_HUMAN Uncharacterized protein OS=Homo sapiens OX=9606 GN=BQ8482_180015 PE=4 SV=1	1	2	2	1.7	76.257	708	0	1.7	0	5948400
A0A2P9AIX1	HUMAN Uncharacterized protein	BQ8482_180308	tr|A0A2P9AIX1|A0A2P9AIX1_HUMAN Uncharacterized protein OS=Homo sapiens OX=9606 GN=BQ8482_180308 PE=4 SV=1	1	2	2	16.7	11.047	96	9.4	16.7	5662500	9304300
A0A2P9AJ77	HUMAN UvrABC system protein B	uvrB	tr|A0A2P9AJ77|A0A2P9AJ77_HUMAN UvrABC system protein B OS=Homo sapiens OX=9606 GN=uvrB PE=3 SV=1	1	2	2	4.3	115.69	1049	4.3	0	35566000	0
A0A2P9AJ95	HUMAN Protein-tyrosine sulfotransferase	BQ8482_180419	tr|A0A2P9AJ95|A0A2P9AJ95_HUMAN Protein-tyrosine sulfotransferase OS=Homo sapiens OX=9606 GN=BQ8482_180419 PE=3 SV=1	1	2	2	5.5	58.52	527	5.5	2.3	20906000	1426700
A0A2P9AJM5	HUMAN Aerobic cobaltochelatase subunit CobT	cobT	tr|A0A2P9AJM5|A0A2P9AJM5_HUMAN Aerobic cobaltochelatase subunit CobT OS=Homo sapiens OX=9606 GN=cobT PE=4 SV=1	1	2	2	1.9	70.068	632	1.9	1.4	14622000	2439200
A0A2P9AJN3	HUMAN Uncharacterized protein	BQ8482_190074	tr|A0A2P9AJN3|A0A2P9AJN3_HUMAN Uncharacterized protein OS=Homo sapiens OX=9606 GN=BQ8482_190074 PE=4 SV=1	1	2	2	15.9	29.06	258	15.9	0	0	0
A0A2P9AJN4	HUMAN Type II secretion system protein E	BQ8482_190025	tr|A0A2P9AJN4|A0A2P9AJN4_HUMAN Type II secretion system protein E OS=Homo sapiens OX=9606 GN=BQ8482_190025 PE=4 SV=1	1	2	2	4.1	51.286	463	4.1	0	1613700	0
A0A2P9AJS4	HUMAN Adenylate cyclase	BQ8482_20011	tr|A0A2P9AJS4|A0A2P9AJS4_HUMAN Adenylate cyclase OS=Homo sapiens OX=9606 GN=BQ8482_20011 PE=4 SV=1	1	2	2	2.4	118.78	1099	1	1.4	0	0
A0A2P9AKI2	HUMAN Glycosyltransferase 28 domain protein	BQ8482_20274	tr|A0A2P9AKI2|A0A2P9AKI2_HUMAN Glycosyltransferase 28 domain protein OS=Homo sapiens OX=9606 GN=BQ8482_20274 PE=4 SV=1	1	2	2	6.1	47.448	424	3.1	6.1	0	14348000
A0A2P9AKZ3	HUMAN Type I secretion system ATP-binding protein PrsD	prsD	tr|A0A2P9AKZ3|A0A2P9AKZ3_HUMAN Type I secretion system ATP-binding protein PrsD OS=Homo sapiens OX=9606 GN=prsD PE=4 SV=1	1	2	2	4.5	58.656	551	2.4	2.2	0	2346800
A0A2P9AL27	HUMAN Uncharacterized protein	BQ8482_220022	tr|A0A2P9AL27|A0A2P9AL27_HUMAN Uncharacterized protein OS=Homo sapiens OX=9606 GN=BQ8482_220022 PE=4 SV=1	1	2	2	5.7	67.35	616	4.5	1.1	0	1930200
A0A2P9ALA8	HUMAN Uncharacterized protein	BQ8482_220105	tr|A0A2P9ALA8|A0A2P9ALA8_HUMAN Uncharacterized protein OS=Homo sapiens OX=9606 GN=BQ8482_220105 PE=4 SV=1	1	2	2	47.1	3.8553	34	0	47.1	0	9140800
A0A2P9ALQ2	HUMAN Uncharacterized protein	BQ8482_240023	tr|A0A2P9ALQ2|A0A2P9ALQ2_HUMAN Uncharacterized protein OS=Homo sapiens OX=9606 GN=BQ8482_240023 PE=4 SV=1	1	2	2	6.6	28.389	259	6.2	6.6	1538000	1503100
A0A2P9AM65	HUMAN Type I secretion system ATP-binding protein PrsD	prsD	tr|A0A2P9AM65|A0A2P9AM65_HUMAN Type I secretion system ATP-binding protein PrsD OS=Homo sapiens OX=9606 GN=prsD PE=4 SV=1	1	2	2	2.7	62.318	586	2.7	0	8969600	0
A0A2P9AMC8	HUMAN Ribose import ATP-binding protein RbsA 1	rbsA	tr|A0A2P9AMC8|A0A2P9AMC8_HUMAN Ribose import ATP-binding protein RbsA 1 OS=Homo sapiens OX=9606 GN=rbsA PE=4 SV=1	1	2	2	4	53.546	500	1.4	4	787650	0
A0A2P9AMK9	HUMAN Uncharacterized protein	BQ8482_280071	tr|A0A2P9AMK9|A0A2P9AMK9_HUMAN Uncharacterized protein OS=Homo sapiens OX=9606 GN=BQ8482_280071 PE=4 SV=1	1	2	2	4	62.882	573	1.9	2.1	0	12298000
A0A2P9AML6	HUMAN Uncharacterized protein	BQ8482_280099	tr|A0A2P9AML6|A0A2P9AML6_HUMAN Uncharacterized protein OS=Homo sapiens OX=9606 GN=BQ8482_280099 PE=4 SV=1	1	2	2	8.4	20.749	179	8.4	3.9	8837300	0
A0A2P9AN30	HUMAN Uncharacterized protein	BQ8482_30012	tr|A0A2P9AN30|A0A2P9AN30_HUMAN Uncharacterized protein OS=Homo sapiens OX=9606 GN=BQ8482_30012 PE=4 SV=1	1	2	2	3.2	84.639	775	0	3.2	0	628690
A0A2P9AN84	HUMAN Uncharacterized protein	BQ8482_30072	tr|A0A2P9AN84|A0A2P9AN84_HUMAN Uncharacterized protein OS=Homo sapiens OX=9606 GN=BQ8482_30072 PE=4 SV=1	1	2	2	8.2	29.111	255	8.2	0	7457200	0
A0A2P9ANT3	HUMAN Glutamate synthase, large subunit	gltB	tr|A0A2P9ANT3|A0A2P9ANT3_HUMAN Glutamate synthase, large subunit OS=Homo sapiens OX=9606 GN=gltB PE=4 SV=1	1	2	2	1.7	173.2	1583	0	1.7	0	2314800
A0A2P9APK4	HUMAN 4-hydroxy-tetrahydrodipicolinate synthase	dapA	tr|A0A2P9APK4|A0A2P9APK4_HUMAN 4-hydroxy-tetrahydrodipicolinate synthase OS=Homo sapiens OX=9606 GN=dapA PE=3 SV=1	1	2	2	13.3	31.075	293	0	13.3	0	9889500
A0A2P9APZ7	HUMAN Uncharacterized protein	BQ8482_340137	tr|A0A2P9APZ7|A0A2P9APZ7_HUMAN Uncharacterized protein OS=Homo sapiens OX=9606 GN=BQ8482_340137 PE=4 SV=1	1	2	2	12.6	20.748	190	12.6	0	21935000	0
A0A2P9AQ11	HUMAN Alanyl-tRNA synthetase	alaS	tr|A0A2P9AQ11|A0A2P9AQ11_HUMAN Alanyl-tRNA synthetase OS=Homo sapiens OX=9606 GN=alaS PE=3 SV=1	1	2	2	2.4	95.326	888	2.4	1	4174100	22768000
A0A2P9AQH8	HUMAN Fused thiamin transporter subunits of ABC superfamily: membrane components	thiP	tr|A0A2P9AQH8|A0A2P9AQH8_HUMAN Fused thiamin transporter subunits of ABC superfamily: membrane components OS=Homo sapiens OX=9606 GN=thiP PE=4 SV=1	1	2	2	12.2	56.697	539	5.9	6.3	0	0
A0A2P9AR56	HUMAN Uncharacterized protein	BQ8482_360053	tr|A0A2P9AR56|A0A2P9AR56_HUMAN Uncharacterized protein OS=Homo sapiens OX=9606 GN=BQ8482_360053 PE=4 SV=1	1	2	2	25	11.24	100	25	0	93615000	0
A0A2P9ARB5	HUMAN Type IV secretion/conjugal transfer ATPase,VirB4 family	BQ8482_360054	tr|A0A2P9ARB5|A0A2P9ARB5_HUMAN Type IV secretion/conjugal transfer ATPase,VirB4 family OS=Homo sapiens OX=9606 GN=BQ8482_360054 PE=4 SV=1	1	2	2	3.5	90.425	803	2	1.5	1494400	0
A0A2P9ARW4	HUMAN Fused DNA-binding transcriptional regulator proline dehydrogenase pyrroline-5-carboxylate dehydrogenase	putA	tr|A0A2P9ARW4|A0A2P9ARW4_HUMAN Fused DNA-binding transcriptional regulator proline dehydrogenase pyrroline-5-carboxylate dehydrogenase OS=Homo sapiens OX=9606 GN=putA PE=4 SV=1	1	2	2	1.7	129.33	1211	0	1.7	0	116100000
A0A2P9ARY4	HUMAN Uncharacterized aminotransferase y4uB	BQ8482_380020	tr|A0A2P9ARY4|A0A2P9ARY4_HUMAN Uncharacterized aminotransferase y4uB OS=Homo sapiens OX=9606 GN=BQ8482_380020 PE=3 SV=1	1	2	2	4.4	50.199	459	2	2.4	0	896540
A0A2P9ARZ7	HUMAN Acetylornithine deacetylase or succinyl-diaminopimelate desuccinylase	BQ8482_380040	tr|A0A2P9ARZ7|A0A2P9ARZ7_HUMAN Acetylornithine deacetylase or succinyl-diaminopimelate desuccinylase OS=Homo sapiens OX=9606 GN=BQ8482_380040 PE=4 SV=1	1	2	2	4.7	47.163	429	0	4.7	0	30182000
A0A2P9AS03	HUMAN Transcriptional regulator2C LysR family	ycaN	tr|A0A2P9AS03|A0A2P9AS03_HUMAN Transcriptional regulator2C LysR family OS=Homo sapiens OX=9606 GN=ycaN PE=4 SV=1	1	2	2	7.6	32.822	302	7.6	0	23589000	0
A0A2P9AS74;A0A2P9ASC0	HUMAN ATP-dependent DNA ligase	BQ8482_380204	tr|A0A2P9AS74|A0A2P9AS74_HUMAN ATP-dependent DNA ligase OS=Homo sapiens OX=9606 GN=BQ8482_380204 PE=4 SV=1;tr|A0A2P9ASC0|A0A2P9ASC0_HUMAN ATP dependent DNA ligase OS=Homo sapiens OX=9606 GN=BQ8482_380197 PE=4 SV=1	2	2	2	22.1	17.383	154	22.1	0	2422400	0
A0A2P9ASG1	HUMAN Valine--tRNA ligase	valS	tr|A0A2P9ASG1|A0A2P9ASG1_HUMAN Valine--tRNA ligase OS=Homo sapiens OX=9606 GN=valS PE=3 SV=1	1	2	2	3.2	105.01	927	2.2	1.1	6681700	0
A0A2P9ASP8	HUMAN Uncharacterized protein	BQ8482_380381	tr|A0A2P9ASP8|A0A2P9ASP8_HUMAN Uncharacterized protein OS=Homo sapiens OX=9606 GN=BQ8482_380381 PE=4 SV=1	1	2	2	64.9	6.3023	57	64.9	0	0	0
A0A2P9ASW1	HUMAN Uncharacterized protein	BQ8482_40034	tr|A0A2P9ASW1|A0A2P9ASW1_HUMAN Uncharacterized protein OS=Homo sapiens OX=9606 GN=BQ8482_40034 PE=4 SV=1	1	2	2	7.4	36	326	7.4	2.5	916650000	1864600000
A0A2P9AT81	HUMAN Glyoxalase/bleomycin resistance protein/dioxygenase	BQ8482_420012	tr|A0A2P9AT81|A0A2P9AT81_HUMAN Glyoxalase/bleomycin resistance protein/dioxygenase OS=Homo sapiens OX=9606 GN=BQ8482_420012 PE=4 SV=1	1	2	2	10.8	24.307	223	5.8	4.9	0	3551500
A0A2P9AT98	HUMAN Exopolyphosphatase	BQ8482_420033	tr|A0A2P9AT98|A0A2P9AT98_HUMAN Exopolyphosphatase OS=Homo sapiens OX=9606 GN=BQ8482_420033 PE=4 SV=1	1	2	2	5.1	55.608	511	5.1	2.7	3668300	2458900
A0A2P9AU19	HUMAN Uncharacterized protein	BQ8482_480104	tr|A0A2P9AU19|A0A2P9AU19_HUMAN Uncharacterized protein OS=Homo sapiens OX=9606 GN=BQ8482_480104 PE=4 SV=1	1	2	2	21.1	10.068	95	21.1	0	16143000	0
A0A2P9AU99	HUMAN D-amino acid dehydrogenase	dadA	tr|A0A2P9AU99|A0A2P9AU99_HUMAN D-amino acid dehydrogenase OS=Homo sapiens OX=9606 GN=dadA PE=3 SV=1	1	2	2	5.7	45.785	418	0	5.7	0	98722000
A0A2P9AUU3	HUMAN UvrD/REP helicase	BQ8482_570018	tr|A0A2P9AUU3|A0A2P9AUU3_HUMAN UvrD/REP helicase OS=Homo sapiens OX=9606 GN=BQ8482_570018 PE=4 SV=1	1	2	2	3.2	76.751	693	3.2	1.4	14865000	31635000
A0A2P9AV78	HUMAN Uncharacterized protein	BQ8482_60013	tr|A0A2P9AV78|A0A2P9AV78_HUMAN Uncharacterized protein OS=Homo sapiens OX=9606 GN=BQ8482_60013 PE=4 SV=1	1	2	2	12.4	39.04	364	7.4	4.9	0	90816000
A0A2P9AVE3	HUMAN NADH-quinone oxidoreductase subunit G 2	nuoG	tr|A0A2P9AVE3|A0A2P9AVE3_HUMAN NADH-quinone oxidoreductase subunit G 2 OS=Homo sapiens OX=9606 GN=nuoG PE=3 SV=1	1	2	2	2.9	94.026	870	1.3	1.6	2977600	0
A0A2P9AVP3	HUMAN Pseudouridine synthase	BQ8482_60231	tr|A0A2P9AVP3|A0A2P9AVP3_HUMAN Pseudouridine synthase OS=Homo sapiens OX=9606 GN=BQ8482_60231 PE=3 SV=1	1	2	2	10.1	37.8	338	0	10.1	0	0
A0A2P9AVP4	HUMAN Transcriptional regulator, MarR family with acetyltransferase activity	BQ8482_70003	tr|A0A2P9AVP4|A0A2P9AVP4_HUMAN Transcriptional regulator, MarR family with acetyltransferase activity OS=Homo sapiens OX=9606 GN=BQ8482_70003 PE=4 SV=1	1	2	2	5.8	34.969	311	5.8	3.2	17085000	498880000
A0A2P9AVQ2	HUMAN Putative glutathione S-transferase	BQ8482_70018	tr|A0A2P9AVQ2|A0A2P9AVQ2_HUMAN Putative glutathione S-transferase OS=Homo sapiens OX=9606 GN=BQ8482_70018 PE=4 SV=1	1	2	2	10.7	25.778	234	6.8	3.8	6433600	0
A0A2P9AVR9	HUMAN Bkd operon transcriptional regulator	bkdR	tr|A0A2P9AVR9|A0A2P9AVR9_HUMAN Bkd operon transcriptional regulator OS=Homo sapiens OX=9606 GN=bkdR PE=4 SV=1	1	2	2	12.7	17.459	157	12.7	0	26665000	0
A0A2P9AVZ9	HUMAN Fused D-ribose transporter subunits of ABC superfamily: ATP-binding components	rbsA	tr|A0A2P9AVZ9|A0A2P9AVZ9_HUMAN Fused D-ribose transporter subunits of ABC superfamily: ATP-binding components OS=Homo sapiens OX=9606 GN=rbsA PE=4 SV=1	1	2	2	7.4	55.049	514	4.7	2.7	0	8532800
A0A2P9AW38	HUMAN Uncharacterized protein	BQ8482_80056	tr|A0A2P9AW38|A0A2P9AW38_HUMAN Uncharacterized protein OS=Homo sapiens OX=9606 GN=BQ8482_80056 PE=4 SV=1	1	2	2	10.9	32.331	302	10.9	0	10143000	0
A0A2P9AWI4	HUMAN SAM dependent methyltransferase	BQ8482_80149	tr|A0A2P9AWI4|A0A2P9AWI4_HUMAN SAM dependent methyltransferase OS=Homo sapiens OX=9606 GN=BQ8482_80149 PE=4 SV=1	1	2	2	6	38.608	348	6	2.6	19319000	102060000
A0A2P9AX47	HUMAN Hemolysin D	BQ8482_90155	tr|A0A2P9AX47|A0A2P9AX47_HUMAN Hemolysin D OS=Homo sapiens OX=9606 GN=BQ8482_90155 PE=4 SV=1	1	2	2	4.9	41.771	406	4.9	0	29512000	0
A0A2P9AX51	HUMAN Putative FAD-dependent monooxygenase	BQ8482_90144	tr|A0A2P9AX51|A0A2P9AX51_HUMAN Putative FAD-dependent monooxygenase OS=Homo sapiens OX=9606 GN=BQ8482_90144 PE=4 SV=1	1	2	2	4.8	45.922	420	3.1	1.7	0	2029600
A0A2P9AXB3	HUMAN Modulator for HflB protease specific for phage lambda cII repressor	hflK	tr|A0A2P9AXB3|A0A2P9AXB3_HUMAN Modulator for HflB protease specific for phage lambda cII repressor OS=Homo sapiens OX=9606 GN=hflK PE=4 SV=1	1	2	2	5.2	39.345	366	3.3	1.9	0	30827000
A0A2P9AXH0	HUMAN Trans-aconitate 2-methyltransferase	tam	tr|A0A2P9AXH0|A0A2P9AXH0_HUMAN Trans-aconitate 2-methyltransferase OS=Homo sapiens OX=9606 GN=tam PE=3 SV=1	1	2	2	8.9	29.091	259	5	3.9	2887700	0
A0A2P9AXN3	HUMAN Putative transcriptional regulator	BQ8482_90263	tr|A0A2P9AXN3|A0A2P9AXN3_HUMAN Putative transcriptional regulator OS=Homo sapiens OX=9606 GN=BQ8482_90263 PE=4 SV=1	1	2	2	10.4	33.105	297	6.7	3.7	0	3182000
A0A2P9AXZ8	HUMAN Amidohydrolase	BQ8482_90360	tr|A0A2P9AXZ8|A0A2P9AXZ8_HUMAN Amidohydrolase OS=Homo sapiens OX=9606 GN=BQ8482_90360 PE=4 SV=1	1	2	2	6.8	33.611	296	6.8	0	681160	0
A0A2Q2T6B6;G9CGD6;Q8WWN9;E5RK08;E5RGN6;E5RGB6;E5RJQ7	HUMAN Interactor protein for cytohesin exchange factors 1	IPCEF1	tr|A0A2Q2T6B6|A0A2Q2T6B6_HUMAN Interactor protein for cytohesin exchange factors 1 OS=Homo sapiens OX=9606 GN=IPCEF1 PE=1 SV=1;sp|G9CGD6|CNIPF_HUMAN CNK3/IPCEF1 fusion protein OS=Homo sapiens OX=9606 GN=CNK3/IPCEF1 PE=1 SV=1;sp|Q8WWN9|ICEF1_HUMAN Interacto	7	2	2	7.3	45.844	409	3.2	4.2	0	117760000
H3BMP1;A0A2R8Y6Z7;A0A2R8YG79;A0A2R8Y4M0;A0A2R8YFF4;A0A2R8Y7N2;A0A2R8Y632;A0A2R8Y6E8;A0A2R8Y729;A0A2R8YFJ7;A0A2R8Y7E2;A0A2R8Y6K2;A0A2R8Y7B8;A0A2R8Y4Y7;A0A2R8YDQ1;A0A2R8YFW4;A0A2U3TZH1;A0A2R8Y3M4;Q9UQ90;A0A2R8Y617;A0A2R8YFN9;A0A2R8Y4Z7;Q9UI71;A0A2R8YFQ9;A0A2R8Y4L7;A0A2R8YGV4;A0A2R8Y4L0;A0A2R8Y4M8;A0A2R8Y726	HUMAN Paraplegin (Fragment)	SPG7	tr|H3BMP1|H3BMP1_HUMAN Paraplegin (Fragment) OS=Homo sapiens OX=9606 GN=SPG7 PE=1 SV=2;tr|A0A2R8Y6Z7|A0A2R8Y6Z7_HUMAN Paraplegin OS=Homo sapiens OX=9606 GN=SPG7 PE=1 SV=1;tr|A0A2R8YG79|A0A2R8YG79_HUMAN Paraplegin (Fragment) OS=Homo sapiens OX=9606 GN=SPG7	29	2	2	9.2	26.539	238	9.2	0	7670500	0
A0A2R8YFT6;A0A2R8Y414;Q53EZ8;A8K717;Q92834;A0A2R8YGY6;H7C4H4;A0A0S2Z4Y6;A0A0S2Z4D6;A0A2R8Y838	HUMAN X-linked retinitis pigmentosa GTPase regulator	RPGR	tr|A0A2R8YFT6|A0A2R8YFT6_HUMAN X-linked retinitis pigmentosa GTPase regulator OS=Homo sapiens OX=9606 GN=RPGR PE=1 SV=1;tr|A0A2R8Y414|A0A2R8Y414_HUMAN X-linked retinitis pigmentosa GTPase regulator OS=Homo sapiens OX=9606 GN=RPGR PE=1 SV=1;tr|Q53EZ8|Q53EZ8	10	2	2	9.3	71.031	642	9.3	0	0	0
S6FRS6;A0A2R8Y4K8;Q9NSI8	HUMAN SAM domain, SH3 domain and nuclear localization signals 1	SAMSN1	tr|S6FRS6|S6FRS6_HUMAN SAM domain, SH3 domain and nuclear localization signals 1 OS=Homo sapiens OX=9606 GN=SAMSN1 PE=1 SV=1;tr|A0A2R8Y4K8|A0A2R8Y4K8_HUMAN SAM domain-containing protein SAMSN-1 OS=Homo sapiens OX=9606 GN=SAMSN1 PE=1 SV=1;sp|Q9NSI8|SAMN1_HU	3	2	2	13.2	34.178	304	13.2	9.2	155690000	10471000
A0A2R8Y549;Q8NI35;A0A0U1RQT2;A0A2R8Y5I3;A0A0U1RR46;A5PKX9;A0A0X1KG69;A0A087WUZ6;B4E2N5	HUMAN InaD-like protein	PATJ	tr|A0A2R8Y549|A0A2R8Y549_HUMAN InaD-like protein OS=Homo sapiens OX=9606 GN=PATJ PE=1 SV=1;sp|Q8NI35|INADL_HUMAN InaD-like protein OS=Homo sapiens OX=9606 GN=PATJ PE=1 SV=3;tr|A0A0U1RQT2|A0A0U1RQT2_HUMAN InaD-like protein OS=Homo sapiens OX=9606 GN=PATJ PE	9	2	2	1.4	204.7	1882	0	1.4	0	5262500
A0A2R8Y5L6;A8K884;Q9UL16;H3BMC4;H3BSH0	HUMAN Uncharacterized protein (Fragment)		tr|A0A2R8Y5L6|A0A2R8Y5L6_HUMAN Uncharacterized protein (Fragment) OS=Homo sapiens OX=9606 PE=4 SV=1;tr|A8K884|A8K884_HUMAN cDNA FLJ77178 OS=Homo sapiens OX=9606 PE=2 SV=1;sp|Q9UL16|CFA45_HUMAN Cilia- and flagella-associated protein 45 OS=Homo sapiens OX=96	5	2	2	28.1	6.6525	57	28.1	0	6958200	0
B3KPN2;A0A2R8YE27;A0A2R8YE71;A0A2R8Y7K8;A0A2R8Y5S6;A0A2R8Y622;A0A2R8YGJ7;A0A2U3TZH5;A0A2R8Y700;A0A2R8Y7A1;A0A2R8YED7;Q8WXI2;A0A2R8Y604;A0A2R8YFM1	HUMAN cDNA FLJ31987 fis, clone NT2RP7008855, highly similar to Connector enhancer of kinase suppressor of ras 2		tr|B3KPN2|B3KPN2_HUMAN cDNA FLJ31987 fis, clone NT2RP7008855, highly similar to Connector enhancer of kinase suppressor of ras 2 OS=Homo sapiens OX=9606 PE=2 SV=1;tr|A0A2R8YE27|A0A2R8YE27_HUMAN Connector enhancer of kinase suppressor of ras 2 OS=Homo sapie	14	2	2	4.9	56.301	490	0	4.9	0	24820000
Q4W5Q4;Q17RH5;A0A2R8Y661;A0A2R8YGD3;Q9Y4G8;B4DG82	HUMAN Uncharacterized protein PDZGEF1 (Fragment)	PDZGEF1	tr|Q4W5Q4|Q4W5Q4_HUMAN Uncharacterized protein PDZGEF1 (Fragment) OS=Homo sapiens OX=9606 GN=PDZGEF1 PE=4 SV=1;tr|Q17RH5|Q17RH5_HUMAN RAPGEF2 protein OS=Homo sapiens OX=9606 GN=RAPGEF2 PE=2 SV=1;tr|A0A2R8Y661|A0A2R8Y661_HUMAN Rap guanine nucleotide exchang	6	2	2	1.5	165.26	1479	1.5	0	44044000	0
A0A2R8Y6Z0;O15034	HUMAN RIMS-binding protein 2	RIMBP2	tr|A0A2R8Y6Z0|A0A2R8Y6Z0_HUMAN RIMS-binding protein 2 OS=Homo sapiens OX=9606 GN=RIMBP2 PE=1 SV=1;sp|O15034|RIMB2_HUMAN RIMS-binding protein 2 OS=Homo sapiens OX=9606 GN=RIMBP2 PE=1 SV=3	2	2	2	2.7	149.64	1362	2.7	0	0	0
A0A2R8Y7R9;H0YD72;H0YDW2;Q59FZ5;Q13136	HUMAN Liprin-alpha-1 (Fragment)	PPFIA1	tr|A0A2R8Y7R9|A0A2R8Y7R9_HUMAN Liprin-alpha-1 (Fragment) OS=Homo sapiens OX=9606 GN=PPFIA1 PE=1 SV=1;tr|H0YD72|H0YD72_HUMAN Liprin-alpha-1 (Fragment) OS=Homo sapiens OX=9606 GN=PPFIA1 PE=1 SV=1;tr|H0YDW2|H0YDW2_HUMAN Liprin-alpha-1 (Fragment) OS=Homo sapie	5	2	2	3.6	138.52	1224	1.3	2.3	4246700	0
A0A2R8Y872;A0A1W2PRK2;A0A1B0GU57;Q587J7	HUMAN Putative ATP-dependent RNA helicase TDRD12	TDRD12	tr|A0A2R8Y872|A0A2R8Y872_HUMAN Putative ATP-dependent RNA helicase TDRD12 OS=Homo sapiens OX=9606 GN=TDRD12 PE=1 SV=1;tr|A0A1W2PRK2|A0A1W2PRK2_HUMAN Putative ATP-dependent RNA helicase TDRD12 (Fragment) OS=Homo sapiens OX=9606 GN=TDRD12 PE=4 SV=1;tr|A0A1B0	4	2	2	1.6	151.15	1335	0.8	0.8	0	4615600
A0A2R8Y880;Q7Z6E9;H3BSK8;B4DZQ0	HUMAN E3 ubiquitin-protein ligase RBBP6 (Fragment)	RBBP6	tr|A0A2R8Y880|A0A2R8Y880_HUMAN E3 ubiquitin-protein ligase RBBP6 (Fragment) OS=Homo sapiens OX=9606 GN=RBBP6 PE=1 SV=1;sp|Q7Z6E9|RBBP6_HUMAN E3 ubiquitin-protein ligase RBBP6 OS=Homo sapiens OX=9606 GN=RBBP6 PE=1 SV=1;tr|H3BSK8|H3BSK8_HUMAN E3 ubiquitin-pr	4	2	2	1.1	197.36	1759	0.6	0.5	0	2225700
A7E2X7;A0AV47;A0A2R8YD63;Q92547	HUMAN Topoisomerase (DNA) II binding protein 1	TOPBP1	tr|A7E2X7|A7E2X7_HUMAN Topoisomerase (DNA) II binding protein 1 OS=Homo sapiens OX=9606 GN=TOPBP1 PE=2 SV=1;tr|A0AV47|A0AV47_HUMAN Topoisomerase (DNA) II binding protein 1 OS=Homo sapiens OX=9606 GN=TOPBP1 PE=2 SV=2;tr|A0A2R8YD63|A0A2R8YD63_HUMAN DNA topoi	4	2	2	2.1	160.55	1435	1.3	0.8	0	0
A0A2R8YDI5;O94823	HUMAN Phospholipid-transporting ATPase	ATP10B	tr|A0A2R8YDI5|A0A2R8YDI5_HUMAN Phospholipid-transporting ATPase OS=Homo sapiens OX=9606 GN=ATP10B PE=1 SV=1;sp|O94823|AT10B_HUMAN Probable phospholipid-transporting ATPase VB OS=Homo sapiens OX=9606 GN=ATP10B PE=2 SV=2	2	2	2	1.5	161.61	1433	1.5	0	3550900	0
A0A2R8YDL0;O75443;A0A2R8YGQ5	HUMAN Alpha-tectorin	TECTA	tr|A0A2R8YDL0|A0A2R8YDL0_HUMAN Alpha-tectorin OS=Homo sapiens OX=9606 GN=TECTA PE=1 SV=1;sp|O75443|TECTA_HUMAN Alpha-tectorin OS=Homo sapiens OX=9606 GN=TECTA PE=1 SV=3;tr|A0A2R8YGQ5|A0A2R8YGQ5_HUMAN Alpha-tectorin (Fragment) OS=Homo sapiens OX=9606 GN=TEC	3	2	2	1.3	238.99	2150	0.6	1.3	0	1617800
A0A2R8YEM9;O15050	HUMAN TPR and ankyrin repeat-containing protein 1	TRANK1	tr|A0A2R8YEM9|A0A2R8YEM9_HUMAN TPR and ankyrin repeat-containing protein 1 OS=Homo sapiens OX=9606 GN=TRANK1 PE=1 SV=1;sp|O15050|TRNK1_HUMAN TPR and ankyrin repeat-containing protein 1 OS=Homo sapiens OX=9606 GN=TRANK1 PE=2 SV=4	2	2	2	1	341.26	2969	1	0	0	0
B4DS48;A0A2R8YF72;Q9UL68;R4GMY9	HUMAN cDNA FLJ54434, highly similar to Myelin transcription factor 1-like protein (Fragment)		tr|B4DS48|B4DS48_HUMAN cDNA FLJ54434, highly similar to Myelin transcription factor 1-like protein (Fragment) OS=Homo sapiens OX=9606 PE=2 SV=1;tr|A0A2R8YF72|A0A2R8YF72_HUMAN Myelin transcription factor 1-like protein OS=Homo sapiens OX=9606 GN=MYT1L PE=1	4	2	2	3.9	105.94	942	3.9	0	21698000	0
C9J3M8;A0A2U3TZK7;Q6ZVT6	HUMAN Uncharacterized protein C3orf67	C3orf67	tr|C9J3M8|C9J3M8_HUMAN Uncharacterized protein C3orf67 OS=Homo sapiens OX=9606 GN=C3orf67 PE=4 SV=1;tr|A0A2U3TZK7|A0A2U3TZK7_HUMAN Uncharacterized protein C3orf67 OS=Homo sapiens OX=9606 GN=C3orf67 PE=4 SV=1;sp|Q6ZVT6|CC067_HUMAN Uncharacterized protein C3	3	2	2	5.1	37	334	0	5.1	0	7202300
H0Y662;Q59EY2;Q5JYJ5;B2R9S6;A0A2X0SZ10;B7Z3Z2;A0A2U3TZL4;P10911	HUMAN Proto-oncogene DBL (Fragment)	MCF2	tr|H0Y662|H0Y662_HUMAN Proto-oncogene DBL (Fragment) OS=Homo sapiens OX=9606 GN=MCF2 PE=1 SV=1;tr|Q59EY2|Q59EY2_HUMAN MCF.2 cell line derived transforming sequence variant (Fragment) OS=Homo sapiens OX=9606 PE=2 SV=1;tr|Q5JYJ5|Q5JYJ5_HUMAN Proto-oncogene D	8	2	2	4.7	50.368	429	2.8	1.9	2342400	0
A0A2U3TZV8;Q4KWH8	HUMAN Phosphoinositide phospholipase C	PLCH1	tr|A0A2U3TZV8|A0A2U3TZV8_HUMAN Phosphoinositide phospholipase C OS=Homo sapiens OX=9606 GN=PLCH1 PE=1 SV=1;sp|Q4KWH8|PLCH1_HUMAN 1-phosphatidylinositol 4,5-bisphosphate phosphodiesterase eta-1 OS=Homo sapiens OX=9606 GN=PLCH1 PE=1 SV=1	2	2	2	0.7	188.67	1685	0.7	0.5	7356500	19794000
A0A2U8J8K4;A0A2U8J8V8	HUMAN Ig heavy chain variable region (Fragment)	IgH	tr|A0A2U8J8K4|A0A2U8J8K4_HUMAN Ig heavy chain variable region (Fragment) OS=Homo sapiens OX=9606 GN=IgH PE=2 SV=1;tr|A0A2U8J8V8|A0A2U8J8V8_HUMAN Ig heavy chain variable region (Fragment) OS=Homo sapiens OX=9606 GN=IgH PE=2 SV=1	2	2	2	25	11.314	100	25	12	4607600	7461900
A0A2X0SFB1;Q8IW93;H0Y4D8;B4DN02	HUMAN ARHGEF19 (Fragment)	ARHGEF19	tr|A0A2X0SFB1|A0A2X0SFB1_HUMAN ARHGEF19 (Fragment) OS=Homo sapiens OX=9606 GN=ARHGEF19 PE=4 SV=1;sp|Q8IW93|ARHGJ_HUMAN Rho guanine nucleotide exchange factor 19 OS=Homo sapiens OX=9606 GN=ARHGEF19 PE=1 SV=1;tr|H0Y4D8|H0Y4D8_HUMAN Rho guanine nucleotide exc	4	2	2	4.4	89.423	804	4.4	0	2036200	0
D3DS15;D3DS14;A0A2X0SFG4;Q8TER5;G3V485;G3V3N2;Q86TR4;G3V5C1	HUMAN Uncharacterized protein	FLJ10357	tr|D3DS15|D3DS15_HUMAN Uncharacterized protein OS=Homo sapiens OX=9606 GN=FLJ10357 PE=4 SV=1;tr|D3DS14|D3DS14_HUMAN Uncharacterized protein OS=Homo sapiens OX=9606 GN=FLJ10357 PE=4 SV=1;tr|A0A2X0SFG4|A0A2X0SFG4_HUMAN ARHGEF40 (Fragment) OS=Homo sapiens OX=	8	2	2	2	162.79	1498	0	2	0	1624600
A0A2X0SFJ2;F8VQX5;A4FVC4;Q6ZV73	HUMAN FGD6 (Fragment)	FGD6	tr|A0A2X0SFJ2|A0A2X0SFJ2_HUMAN FGD6 (Fragment) OS=Homo sapiens OX=9606 GN=FGD6 PE=4 SV=1;tr|F8VQX5|F8VQX5_HUMAN FYVE, RhoGEF and PH domain-containing protein 6 (Fragment) OS=Homo sapiens OX=9606 GN=FGD6 PE=1 SV=1;tr|A4FVC4|A4FVC4_HUMAN FGD6 protein (Fragme	4	2	2	2	155.17	1400	1	1	0	843520
A7E2A5;A0A2X0SFS3;Q8WZ64	HUMAN ARAP2 protein (Fragment)	ARAP2	tr|A7E2A5|A7E2A5_HUMAN ARAP2 protein (Fragment) OS=Homo sapiens OX=9606 GN=ARAP2 PE=2 SV=1;tr|A0A2X0SFS3|A0A2X0SFS3_HUMAN ARAP2 (Fragment) OS=Homo sapiens OX=9606 GN=ARAP2 PE=4 SV=1;sp|Q8WZ64|ARAP2_HUMAN Arf-GAP with Rho-GAP domain, ANK repeat and PH domai	3	2	2	1.8	185.48	1634	1.8	0	1484800	0
A0A2X0SYS0;Q13017;H0YK04;A0A0A0MSK6	HUMAN ARHGAP5 (Fragment)	ARHGAP5	tr|A0A2X0SYS0|A0A2X0SYS0_HUMAN ARHGAP5 (Fragment) OS=Homo sapiens OX=9606 GN=ARHGAP5 PE=4 SV=1;sp|Q13017|RHG05_HUMAN Rho GTPase-activating protein 5 OS=Homo sapiens OX=9606 GN=ARHGAP5 PE=1 SV=2;tr|H0YK04|H0YK04_HUMAN Rho GTPase-activating protein 5 (Fragme	4	2	2	1.7	172.68	1504	1.7	1	5393600	25815000
A0A2X0TVS2;C9JB56;H7C4P1;Q53R16;B7Z5A5;B7Z4C4;V9HWC8;P42331	HUMAN ARHGAP25 (Fragment)	ARHGAP25	tr|A0A2X0TVS2|A0A2X0TVS2_HUMAN ARHGAP25 (Fragment) OS=Homo sapiens OX=9606 GN=ARHGAP25 PE=4 SV=1;tr|C9JB56|C9JB56_HUMAN Rho GTPase-activating protein 25 OS=Homo sapiens OX=9606 GN=ARHGAP25 PE=1 SV=1;tr|H7C4P1|H7C4P1_HUMAN Rho GTPase-activating protein 25 (	8	2	2	2.3	72.657	640	2.3	0	18250000	0
A0A2X0TVV1;Q96PE2	HUMAN ARHGEF17 (Fragment)	ARHGEF17	tr|A0A2X0TVV1|A0A2X0TVV1_HUMAN ARHGEF17 (Fragment) OS=Homo sapiens OX=9606 GN=ARHGEF17 PE=4 SV=1;sp|Q96PE2|ARHGH_HUMAN Rho guanine nucleotide exchange factor 17 OS=Homo sapiens OX=9606 GN=ARHGEF17 PE=1 SV=1	2	2	2	1.1	221.9	2065	0	1.1	0	106600000
B4DJ05;Q59G32;D3DSB1;B7ZKT5;A0A2X0TW17;Q07890	HUMAN cDNA FLJ53793, highly similar to Son of sevenless homolog 2		tr|B4DJ05|B4DJ05_HUMAN cDNA FLJ53793, highly similar to Son of sevenless homolog 2 OS=Homo sapiens OX=9606 PE=2 SV=1;tr|Q59G32|Q59G32_HUMAN Son of sevenless homolog 2 variant (Fragment) OS=Homo sapiens OX=9606 PE=2 SV=1;tr|D3DSB1|D3DSB1_HUMAN HCG2013210, i	6	2	2	3.9	81.72	718	2.2	3.9	0	14067000
A0A2X0U2C5;A0A0C4DGG5;Q9P2F6	HUMAN ARHGAP20 (Fragment)	ARHGAP20	tr|A0A2X0U2C5|A0A2X0U2C5_HUMAN ARHGAP20 (Fragment) OS=Homo sapiens OX=9606 GN=ARHGAP20 PE=4 SV=1;tr|A0A0C4DGG5|A0A0C4DGG5_HUMAN Rho GTPase-activating protein 20 OS=Homo sapiens OX=9606 GN=ARHGAP20 PE=1 SV=1;sp|Q9P2F6|RHG20_HUMAN Rho GTPase-activating prote	3	2	2	1.8	132.83	1193	0	1.8	0	36194000
A0A2X0U2L0;Q86YR7;C9J326;A0A1W2PP43	HUMAN MCF2L2 (Fragment)	MCF2L2	tr|A0A2X0U2L0|A0A2X0U2L0_HUMAN MCF2L2 (Fragment) OS=Homo sapiens OX=9606 GN=MCF2L2 PE=4 SV=1;sp|Q86YR7|MF2L2_HUMAN Probable guanine nucleotide exchange factor MCF2L2 OS=Homo sapiens OX=9606 GN=MCF2L2 PE=2 SV=3;tr|C9J326|C9J326_HUMAN Probable guanine nucleo	4	2	2	2.9	127.22	1116	2.9	0	601760	0
F8VWZ8;A0A2X0U4J5;Q52LW3	HUMAN Rho GTPase-activating protein 29	ARHGAP29	tr|F8VWZ8|F8VWZ8_HUMAN Rho GTPase-activating protein 29 OS=Homo sapiens OX=9606 GN=ARHGAP29 PE=1 SV=1;tr|A0A2X0U4J5|A0A2X0U4J5_HUMAN ARHGAP29 (Fragment) OS=Homo sapiens OX=9606 GN=ARHGAP29 PE=4 SV=1;sp|Q52LW3|RHG29_HUMAN Rho GTPase-activating protein 29 OS	3	2	2	2.2	117.42	1035	2.2	0	2513500	0
A0PJ52;Q6AZE0;Q6PIJ6	HUMAN FBXO38 protein (Fragment)	FBXO38	tr|A0PJ52|A0PJ52_HUMAN FBXO38 protein (Fragment) OS=Homo sapiens OX=9606 GN=FBXO38 PE=2 SV=1;tr|Q6AZE0|Q6AZE0_HUMAN FBXO38 protein (Fragment) OS=Homo sapiens OX=9606 GN=FBXO38 PE=2 SV=1;sp|Q6PIJ6|FBX38_HUMAN F-box only protein 38 OS=Homo sapiens OX=9606 GN	3	2	2	4.8	51.88	459	4.8	0	4383800	0
E7EPB3;A0PJ62;B7Z6S8;A8K7N0;Q6IPH7;P50914;A8K3Q9	HUMAN 60S ribosomal protein L14	RPL14	tr|E7EPB3|E7EPB3_HUMAN 60S ribosomal protein L14 OS=Homo sapiens OX=9606 GN=RPL14 PE=1 SV=1;tr|A0PJ62|A0PJ62_HUMAN RPL14 protein (Fragment) OS=Homo sapiens OX=9606 GN=RPL14 PE=2 SV=1;tr|B7Z6S8|B7Z6S8_HUMAN cDNA FLJ51325, highly similar to 60S ribosomal pro	7	2	2	18.5	14.558	124	18.5	18.5	4054200	62453000
A0PJZ3;C9J3Q6;C9JND4	HUMAN Glucoside xylosyltransferase 2	GXYLT2	sp|A0PJZ3|GXLT2_HUMAN Glucoside xylosyltransferase 2 OS=Homo sapiens OX=9606 GN=GXYLT2 PE=2 SV=2;tr|C9J3Q6|C9J3Q6_HUMAN Glucoside xylosyltransferase 2 (Fragment) OS=Homo sapiens OX=9606 GN=GXYLT2 PE=1 SV=1;tr|C9JND4|C9JND4_HUMAN Glucoside xylosyltransferas	3	2	2	4.5	51.055	443	0	4.5	0	0
A2A3R5;Q96DV6;A2A3R6;P62753;Q9BZU1	HUMAN 40S ribosomal protein S6	RPS6	tr|A2A3R5|A2A3R5_HUMAN 40S ribosomal protein S6 OS=Homo sapiens OX=9606 GN=RPS6 PE=1 SV=1;tr|Q96DV6|Q96DV6_HUMAN 40S ribosomal protein S6 OS=Homo sapiens OX=9606 GN=RPS6 PE=2 SV=1;tr|A2A3R6|A2A3R6_HUMAN 40S ribosomal protein S6 OS=Homo sapiens OX=9606 GN=R	5	2	2	10.1	24.968	218	4.6	5.5	6730800	0
A2I2P0;Q16526;Q8N7D9	HUMAN Cryptochrome 1 (Photolyase-like), isoform CRA_a	CRY1	tr|A2I2P0|A2I2P0_HUMAN Cryptochrome 1 (Photolyase-like), isoform CRA_a OS=Homo sapiens OX=9606 GN=CRY1 PE=2 SV=1;sp|Q16526|CRY1_HUMAN Cryptochrome-1 OS=Homo sapiens OX=9606 GN=CRY1 PE=1 SV=1;tr|Q8N7D9|Q8N7D9_HUMAN cDNA FLJ25749 fis, clone TST06111, highly	3	2	2	4.3	66.394	586	2.7	1.5	4873500	0
B4DYS5;A2PYH4;D2KTB2;H0Y3X7;D2KTB4;B7ZM00;B4DGT2;D2KTB5	HUMAN cDNA FLJ50297, weakly similar to ATP-dependent DNA helicase MER3		tr|B4DYS5|B4DYS5_HUMAN cDNA FLJ50297, weakly similar to ATP-dependent DNA helicase MER3 OS=Homo sapiens OX=9606 PE=2 SV=1;sp|A2PYH4|HFM1_HUMAN Probable ATP-dependent DNA helicase HFM1 OS=Homo sapiens OX=9606 GN=HFM1 PE=1 SV=2;tr|D2KTB2|D2KTB2_HUMAN Helicas	8	2	2	2.4	126.31	1114	2.4	1.1	17820000	47172000
A6NNA4;A5D8U1;B3KQB2;A2RRP8;O95460;B3KNE0	HUMAN Matrilin-4	MATN4	tr|A6NNA4|A6NNA4_HUMAN Matrilin-4 OS=Homo sapiens OX=9606 GN=MATN4 PE=1 SV=2;tr|A5D8U1|A5D8U1_HUMAN Matrilin 4 OS=Homo sapiens OX=9606 GN=MATN4 PE=2 SV=1;tr|B3KQB2|B3KQB2_HUMAN cDNA FLJ90112 fis, clone HEMBA1006707, highly similar to Matrilin-4 OS=Homo sap	6	2	2	4.8	55.116	499	4.8	0	6718200	0
J3QQV3;F5GYE8;A2RRR7;B4DR29;Q8N8E3;B3KUW3	HUMAN Centrosomal protein of 112 kDa (Fragment)	CEP112	tr|J3QQV3|J3QQV3_HUMAN Centrosomal protein of 112 kDa (Fragment) OS=Homo sapiens OX=9606 GN=CEP112 PE=1 SV=1;tr|F5GYE8|F5GYE8_HUMAN Centrosomal protein of 112 kDa OS=Homo sapiens OX=9606 GN=CEP112 PE=1 SV=1;tr|A2RRR7|A2RRR7_HUMAN CCDC46 protein OS=Homo sap	6	2	2	6	66.307	565	6	0	0	0
F8WDJ0;C9JYB8;A2RUB6;F8WCY0	HUMAN Coiled-coil domain-containing protein 66	CCDC66	tr|F8WDJ0|F8WDJ0_HUMAN Coiled-coil domain-containing protein 66 OS=Homo sapiens OX=9606 GN=CCDC66 PE=1 SV=1;tr|C9JYB8|C9JYB8_HUMAN Coiled-coil domain-containing protein 66 (Fragment) OS=Homo sapiens OX=9606 GN=CCDC66 PE=1 SV=1;sp|A2RUB6|CCD66_HUMAN Coiled-	4	2	2	7	32.587	287	3.1	3.8	11923000	0
A2V663;Q70JA7	HUMAN Hexosyltransferase	ChSy-2	tr|A2V663|A2V663_HUMAN Hexosyltransferase OS=Homo sapiens OX=9606 GN=ChSy-2 PE=2 SV=1;sp|Q70JA7|CHSS3_HUMAN Chondroitin sulfate synthase 3 OS=Homo sapiens OX=9606 GN=CHSY3 PE=2 SV=3	2	2	2	3.3	100.32	882	3.3	0	0	0
A2VDH9;Q8TC41	HUMAN GIGYF1 protein (Fragment)	GIGYF1	tr|A2VDH9|A2VDH9_HUMAN GIGYF1 protein (Fragment) OS=Homo sapiens OX=9606 GN=GIGYF1 PE=2 SV=1;sp|Q8TC41|RN217_HUMAN Probable E3 ubiquitin-protein ligase RNF217 OS=Homo sapiens OX=9606 GN=RNF217 PE=2 SV=4	2	2	2	3.7	83.353	754	2.8	0.9	12507000	0
Q58I20;B7Z9S8;A6NGH2;Q6LEU2;A3KLL5;P05026	HUMAN Na+/K+ transporting ATPase beta 1 polypeptide (Fragment)	ATP1B1	tr|Q58I20|Q58I20_HUMAN Na+/K+ transporting ATPase beta 1 polypeptide (Fragment) OS=Homo sapiens OX=9606 GN=ATP1B1 PE=2 SV=1;tr|B7Z9S8|B7Z9S8_HUMAN Sodium/potassium-transporting ATPase subunit beta OS=Homo sapiens OX=9606 PE=2 SV=1;tr|A6NGH2|A6NGH2_HUMAN So	6	2	2	25.2	13.725	119	14.3	10.9	0	5679700
B7Z2L0;A6NME1;H0Y7N8;C9IYK6;C9JTE9;A4D0R4;E9PAJ1;H7C5E2;Q9UHQ4	HUMAN cDNA FLJ52159, highly similar to B-cell receptor-associated protein 29	BCAP29	tr|B7Z2L0|B7Z2L0_HUMAN cDNA FLJ52159, highly similar to B-cell receptor-associated protein 29 OS=Homo sapiens OX=9606 GN=BCAP29 PE=1 SV=1;tr|A6NME1|A6NME1_HUMAN cDNA FLJ53907, highly similar to B-cell receptor-associated protein 29 OS=Homo sapiens OX=9606	9	2	2	16.3	17.374	147	16.3	8.8	115990000	1972200
F2Z2E4;F8WEL2;A4D0R5;O95620;F8WFE3	HUMAN tRNA-dihydrouridine(20a/20b) synthase [NAD(P)+]-like	DUS4L	tr|F2Z2E4|F2Z2E4_HUMAN tRNA-dihydrouridine(20a/20b) synthase [NAD(P)+]-like OS=Homo sapiens OX=9606 GN=DUS4L PE=1 SV=1;tr|F8WEL2|F8WEL2_HUMAN tRNA-dihydrouridine(20a/20b) synthase [NAD(P)+]-like OS=Homo sapiens OX=9606 GN=DUS4L PE=1 SV=1;tr|A4D0R5|A4D0R5_H	5	2	2	23.3	10.29	90	0	23.3	0	0
A4D1R9;H7BXX9;Q9H2X6;H3BLW0;A0A024R0H9;B3KV38;Q5SQL3;J3KP92;B4DZ33;Q86Z02	HUMAN Homeodomain interacting protein kinase 2	HIPK2	tr|A4D1R9|A4D1R9_HUMAN Homeodomain interacting protein kinase 2 OS=Homo sapiens OX=9606 GN=HIPK2 PE=4 SV=1;tr|H7BXX9|H7BXX9_HUMAN Homeodomain-interacting protein kinase 2 OS=Homo sapiens OX=9606 GN=HIPK2 PE=1 SV=2;sp|Q9H2X6|HIPK2_HUMAN Homeodomain-interact	10	2	2	2.6	88.646	815	1.6	1	0	0
A4D230;A0A140VK66;Q8WVS4	HUMAN Uncharacterized protein FLJ10300	FLJ10300	tr|A4D230|A4D230_HUMAN Uncharacterized protein FLJ10300 OS=Homo sapiens OX=9606 GN=FLJ10300 PE=4 SV=1;tr|A0A140VK66|A0A140VK66_HUMAN Testicular secretory protein Li 66 OS=Homo sapiens OX=9606 PE=2 SV=1;sp|Q8WVS4|WDR60_HUMAN WD repeat-containing protein 60	3	2	2	7.3	60.917	549	7.3	0	2241100	0
A4D2F7;A4D2F6	HUMAN Similar to Splicing factor, arginine/serine-rich, 46kD	LOC346472	tr|A4D2F7|A4D2F7_HUMAN Similar to Splicing factor, arginine/serine-rich, 46kD OS=Homo sapiens OX=9606 GN=LOC346472 PE=4 SV=1;tr|A4D2F6|A4D2F6_HUMAN Similar to Splicing factor, arginine/serine-rich, 46kD OS=Homo sapiens OX=9606 GN=LOC392896 PE=4 SV=1	2	2	2	6.8	33.808	293	6.8	0	512740	0
H0Y843;A4FU69;B4DZ47;K7EJC3	HUMAN EF-hand calcium-binding domain-containing protein 5 (Fragment)	EFCAB5	tr|H0Y843|H0Y843_HUMAN EF-hand calcium-binding domain-containing protein 5 (Fragment) OS=Homo sapiens OX=9606 GN=EFCAB5 PE=1 SV=1;sp|A4FU69|EFCB5_HUMAN EF-hand calcium-binding domain-containing protein 5 OS=Homo sapiens OX=9606 GN=EFCAB5 PE=1 SV=3;tr|B4DZ4	4	2	2	3.4	136.76	1185	3.4	3.4	10599000	1625900
A4FU77;O75643;Q7L5W4;Q9UNV9;B4E0P5;A2RRQ7;B4E150	HUMAN SNRNP200 protein (Fragment)	SNRNP200	tr|A4FU77|A4FU77_HUMAN SNRNP200 protein (Fragment) OS=Homo sapiens OX=9606 GN=SNRNP200 PE=2 SV=1;sp|O75643|U520_HUMAN U5 small nuclear ribonucleoprotein 200 kDa helicase OS=Homo sapiens OX=9606 GN=SNRNP200 PE=1 SV=2;tr|Q7L5W4|Q7L5W4_HUMAN SNRNP200 protein	7	2	2	1.4	216.18	1887	0.9	0.5	0	3696000
A4FVC6;Q8N139	HUMAN ABCA6 protein (Fragment)	ABCA6	tr|A4FVC6|A4FVC6_HUMAN ABCA6 protein (Fragment) OS=Homo sapiens OX=9606 GN=ABCA6 PE=2 SV=1;sp|Q8N139|ABCA6_HUMAN ATP-binding cassette sub-family A member 6 OS=Homo sapiens OX=9606 GN=ABCA6 PE=1 SV=2	2	2	2	1.9	170.66	1500	1.9	0	7172000	0
Q7L9K1;A4Z946;O95789;Q05D85;B4DWC0	HUMAN cDNA FLJ10065 fis, clone HEMBA1001455		tr|Q7L9K1|Q7L9K1_HUMAN cDNA FLJ10065 fis, clone HEMBA1001455 OS=Homo sapiens OX=9606 PE=2 SV=1;tr|A4Z946|A4Z946_HUMAN Transposase-like protein (Fragment) OS=Homo sapiens OX=9606 PE=4 SV=1;sp|O95789|ZMYM6_HUMAN Zinc finger MYM-type protein 6 OS=Homo sapiens	5	2	2	4	69.525	607	1.3	2.6	0	14430000
H7C002;A5D8W1	HUMAN Cilia- and flagella-associated protein 69 (Fragment)	CFAP69	tr|H7C002|H7C002_HUMAN Cilia- and flagella-associated protein 69 (Fragment) OS=Homo sapiens OX=9606 GN=CFAP69 PE=1 SV=1;sp|A5D8W1|CFA69_HUMAN Cilia- and flagella-associated protein 69 OS=Homo sapiens OX=9606 GN=CFAP69 PE=2 SV=3	2	2	2	4.9	58.266	515	4.9	2.9	15207000	0
Q59F71;A5PLK9;P13497;E5RH22;B7ZKR5;Q3MIM8			tr|Q59F71|Q59F71_HUMAN Metalloendopeptidase (Fragment) OS=Homo sapiens OX=9606 PE=2 SV=1;tr|A5PLK9|A5PLK9_HUMAN Metalloendopeptidase OS=Homo sapiens OX=9606 GN=BMP1 PE=2 SV=1;sp|P13497|BMP1_HUMAN Bone morphogenetic protein 1 OS=Homo sapiens OX=9606 GN=BMP1	6	2	2	6.1	90.63	803	3.4	2.7	0	9357400
A5PLN9;D6RB83;B7ZLB7;B7ZLB5		TRAPPC13	sp|A5PLN9|TPC13_HUMAN Trafficking protein particle complex subunit 13 OS=Homo sapiens OX=9606 GN=TRAPPC13 PE=1 SV=2;tr|D6RB83|D6RB83_HUMAN Trafficking protein particle complex subunit 13 OS=Homo sapiens OX=9606 GN=TRAPPC13 PE=1 SV=1;tr|B7ZLB7|B7ZLB7_HUMAN	4	2	2	7.7	46.523	417	6	1.7	0	2912600
A6H8W6;O43166;H0YJY2;F5GYF8;B4DYX7		SIPA1L1	tr|A6H8W6|A6H8W6_HUMAN SIPA1L1 protein OS=Homo sapiens OX=9606 GN=SIPA1L1 PE=2 SV=1;sp|O43166|SI1L1_HUMAN Signal-induced proliferation-associated 1-like protein 1 OS=Homo sapiens OX=9606 GN=SIPA1L1 PE=1 SV=4;tr|H0YJY2|H0YJY2_HUMAN Signal-induced proliferat	5	2	2	1.4	199.97	1803	1.4	0	418520	0
A6NFI3		ZNF316	sp|A6NFI3|ZN316_HUMAN Zinc finger protein 316 OS=Homo sapiens OX=9606 GN=ZNF316 PE=1 SV=1	1	2	2	2.7	108.44	1004	2.7	0	549280000	0
A6NK53;Q9NS42		ZNF233	sp|A6NK53|ZN233_HUMAN Zinc finger protein 233 OS=Homo sapiens OX=9606 GN=ZNF233 PE=2 SV=3;tr|Q9NS42|Q9NS42_HUMAN Hypothetical zinc finger-like protein OS=Homo sapiens OX=9606 PE=4 SV=1	2	2	2	6.6	76.86	670	1.9	4.6	0	12496000
J3KNE0;A6NKT7;B4DTM4;B4E0M7;B4DZH4;B4DTT2;J3KQ37;F8VYC4;B4DYH0;A0A286YES2;A0A1W2PNU4;V9HWE4;P0DJD0;P0DJD1;Q7Z3J3;Q99666;O14715		RGPD3	tr|J3KNE0|J3KNE0_HUMAN RanBP2-like and GRIP domain-containing protein 3 OS=Homo sapiens OX=9606 GN=RGPD3 PE=4 SV=2;sp|A6NKT7|RGPD3_HUMAN RanBP2-like and GRIP domain-containing protein 3 OS=Homo sapiens OX=9606 GN=RGPD3 PE=3 SV=2;tr|B4DTM4|B4DTM4_HUMAN cDNA	17	2	2	1.9	197.62	1760	1.2	0.7	22229000	0
A6NM62		LRRC53	sp|A6NM62|LRC53_HUMAN Leucine-rich repeat-containing protein 53 OS=Homo sapiens OX=9606 GN=LRRC53 PE=4 SV=2	1	2	2	2.3	140.74	1247	1.4	1	0	0
A6NMZ7		COL6A6	sp|A6NMZ7|CO6A6_HUMAN Collagen alpha-6(VI) chain OS=Homo sapiens OX=9606 GN=COL6A6 PE=1 SV=2	1	2	2	1.2	247.17	2263	0.8	0.5	0	1173200
A6NNT2		C16orf96	sp|A6NNT2|CP096_HUMAN Uncharacterized protein C16orf96 OS=Homo sapiens OX=9606 GN=C16orf96 PE=4 SV=3	1	2	2	1.8	125.04	1141	1.8	0	2843600	0
Q86TQ9;A7E249;A7E240;P57103;Q86Y47			tr|Q86TQ9|Q86TQ9_HUMAN Full-length cDNA 5-PRIME end of clone CS0DB006YD18 of Neuroblastoma of Homo sapiens (human) (Fragment) OS=Homo sapiens OX=9606 PE=2 SV=1;tr|A7E249|A7E249_HUMAN SLC8A3 protein (Fragment) OS=Homo sapiens OX=9606 GN=SLC8A3 PE=2 SV=1;tr|	5	2	2	11.5	36.067	323	8	3.4	0	0
H7BZ52;S4R3H3;S4R393;S4R410;A7E2V4;H0YCW2		ZSWIM8	tr|H7BZ52|H7BZ52_HUMAN Zinc finger SWIM domain-containing protein 8 OS=Homo sapiens OX=9606 GN=ZSWIM8 PE=1 SV=2;tr|S4R3H3|S4R3H3_HUMAN Zinc finger SWIM domain-containing protein 8 OS=Homo sapiens OX=9606 GN=ZSWIM8 PE=1 SV=1;tr|S4R393|S4R393_HUMAN Zinc fing	6	2	2	2.5	143.88	1336	0.5	2	3000600	0
B4DUA8;B4E2D8;A8K0E7;Q08174;B3KQM8			tr|B4DUA8|B4DUA8_HUMAN cDNA FLJ53887, highly similar to Protocadherin-1 OS=Homo sapiens OX=9606 PE=2 SV=1;tr|B4E2D8|B4E2D8_HUMAN cDNA FLJ59655, highly similar to Protocadherin-1 OS=Homo sapiens OX=9606 PE=2 SV=1;tr|A8K0E7|A8K0E7_HUMAN cDNA FLJ77464, highly	5	2	2	6.9	73.57	681	4.7	2.2	0	8685400
B8A595;A8K0G1;P56706;B8A597		WNT7B	tr|B8A595|B8A595_HUMAN Protein Wnt OS=Homo sapiens OX=9606 GN=WNT7B PE=1 SV=1;tr|A8K0G1|A8K0G1_HUMAN Protein Wnt OS=Homo sapiens OX=9606 GN=WNT7B PE=1 SV=1;sp|P56706|WNT7B_HUMAN Protein Wnt-7b OS=Homo sapiens OX=9606 GN=WNT7B PE=1 SV=2;tr|B8A597|B8A597_HUM	4	2	2	10.5	37.257	333	10.5	0	26572000	0
A8K369;B4DN92;A8K285;A8K0M6;Q8NBN3;H3BMU0;H3BTS6			tr|A8K369|A8K369_HUMAN cDNA FLJ76707, highly similar to Homo sapiens transmembrane protein 87A, mRNA OS=Homo sapiens OX=9606 PE=2 SV=1;tr|B4DN92|B4DN92_HUMAN cDNA FLJ58594 OS=Homo sapiens OX=9606 PE=2 SV=1;tr|A8K285|A8K285_HUMAN cDNA FLJ78239 OS=Homo sapie	7	2	2	7.7	56.715	494	7.7	0	0	0
J3KMY8;B7ZA59;B7Z356;A8K0Y1;O60242		ADGRB3	tr|J3KMY8|J3KMY8_HUMAN Adhesion G protein-coupled receptor B3 OS=Homo sapiens OX=9606 GN=ADGRB3 PE=1 SV=1;tr|B7ZA59|B7ZA59_HUMAN cDNA, FLJ79073, highly similar to Brain-specific angiogenesis inhibitor 3 OS=Homo sapiens OX=9606 PE=2 SV=1;tr|B7Z356|B7Z356_HU	5	2	2	2.3	81.707	728	2.3	0	86064000	0
H7BZD1;Q53TX0;B3KM58;A8K132;O94925		GLS	tr|H7BZD1|H7BZD1_HUMAN Glutaminase kidney isoform, mitochondrial (Fragment) OS=Homo sapiens OX=9606 GN=GLS PE=1 SV=1;tr|Q53TX0|Q53TX0_HUMAN Uncharacterized protein GLS (Fragment) OS=Homo sapiens OX=9606 GN=GLS PE=4 SV=1;tr|B3KM58|B3KM58_HUMAN cDNA FLJ10358	5	2	2	15.8	12.622	114	0	15.8	0	10682000
Q59F90;A8K144;Q96GW7;Q5T3I7;Q5T3I6;Q9NT67			tr|Q59F90|Q59F90_HUMAN Brevican isoform 1 variant (Fragment) OS=Homo sapiens OX=9606 PE=2 SV=1;tr|A8K144|A8K144_HUMAN cDNA FLJ76746, highly similar to Homo sapiens brevican (BCAN), transcript variant 1, mRNA OS=Homo sapiens OX=9606 PE=2 SV=1;sp|Q96GW7|PGCB	6	2	2	6.7	92.811	850	6.7	0	5920000	0
B4DL95;A8K189;Q495M9			tr|B4DL95|B4DL95_HUMAN cDNA FLJ54330, highly similar to Usher syndrome type-1G protein OS=Homo sapiens OX=9606 PE=2 SV=1;tr|A8K189|A8K189_HUMAN cDNA FLJ77965 OS=Homo sapiens OX=9606 PE=2 SV=1;sp|Q495M9|USH1G_HUMAN Usher syndrome type-1G protein OS=Homo sap	3	2	2	6.7	39.912	358	6.7	0	0	0
Q9UG64;B3KQ85;Q96CP5;B3KM34;A8K1E9;O75439;F8WAZ6;B4DM90;G3V0E4		DKFZp586I1223	tr|Q9UG64|Q9UG64_HUMAN Uncharacterized protein DKFZp586I1223 (Fragment) OS=Homo sapiens OX=9606 GN=DKFZp586I1223 PE=2 SV=1;tr|B3KQ85|B3KQ85_HUMAN cDNA FLJ33094 fis, clone TRACH2000703, highly similar to Mitochondrial-processing peptidase subunit beta, mito	9	2	2	6.6	35.188	316	0	6.6	0	18817000
A8K2T0;Q5T4D3			tr|A8K2T0|A8K2T0_HUMAN cDNA FLJ78471 OS=Homo sapiens OX=9606 PE=2 SV=1;sp|Q5T4D3|TMTC4_HUMAN Transmembrane and TPR repeat-containing protein 4 OS=Homo sapiens OX=9606 GN=TMTC4 PE=2 SV=2	2	2	2	3.5	82.946	741	3.5	0	1916300	0
Q59FL8;Q504U8;E7BSV0;B7Z2I3;E9PFD7;F2YGG7;Q2TTR7;A9CB80;A8K2T7;P00533;Q75MF2;A2VCQ7;Q147T7;A0A1W2PRR9;A0A2D3C337;A0A2D3C335;Q68GS6			tr|Q59FL8|Q59FL8_HUMAN Receptor protein-tyrosine kinase (Fragment) OS=Homo sapiens OX=9606 PE=2 SV=1;tr|Q504U8|Q504U8_HUMAN Receptor protein-tyrosine kinase OS=Homo sapiens OX=9606 GN=EGFR PE=1 SV=1;tr|E7BSV0|E7BSV0_HUMAN Receptor protein-tyrosine kinase O	17	2	2	1.7	119.95	1081	0	1.7	0	0
Q8NAP7;A8K353;B7Z4I6;P51826;C9JZ66;C9JC67;C9J622			tr|Q8NAP7|Q8NAP7_HUMAN cDNA FLJ35008 fis, clone OCBBF2012191, highly similar to LAF-4 PROTEIN OS=Homo sapiens OX=9606 PE=2 SV=1;tr|A8K353|A8K353_HUMAN cDNA FLJ77059, highly similar to Homo sapiens AF4/FMR2 family, member 3 (AFF3), transcript variant 1, mRN	7	2	2	3.2	84.196	781	1.9	1.3	0	23046000
Q63HL4;B2R6E5;A8K3B4;Q59ED7;P16435;E7EMD0;B4DDH3;B4E305;B4DKM8;B4DJI8;H0Y4R2		DKFZp686G04235	tr|Q63HL4|Q63HL4_HUMAN NADPH--cytochrome P450 reductase OS=Homo sapiens OX=9606 GN=DKFZp686G04235 PE=2 SV=1;tr|B2R6E5|B2R6E5_HUMAN NADPH--cytochrome P450 reductase OS=Homo sapiens OX=9606 GN=POR PE=2 SV=1;tr|A8K3B4|A8K3B4_HUMAN NADPH--cytochrome P450 reduc	11	2	2	2.9	77.017	680	0	2.9	0	3167600
A8K3Y5;Q9NX58;D6RDJ1			tr|A8K3Y5|A8K3Y5_HUMAN cDNA FLJ78186 OS=Homo sapiens OX=9606 PE=2 SV=1;sp|Q9NX58|LYAR_HUMAN Cell growth-regulating nucleolar protein OS=Homo sapiens OX=9606 GN=LYAR PE=1 SV=2;tr|D6RDJ1|D6RDJ1_HUMAN Cell growth-regulating nucleolar protein (Fragment) OS=Hom	3	2	2	9	43.622	379	5.3	3.7	0	6535000
X5DR71;J3KP20;A8K3Z4;P04629;E9PQG0;X5D991;U6FVB0;U6FSN9		NTRK1	tr|X5DR71|X5DR71_HUMAN Tyrosine-protein kinase receptor (Fragment) OS=Homo sapiens OX=9606 GN=NTRK1 PE=2 SV=1;tr|J3KP20|J3KP20_HUMAN Tyrosine-protein kinase receptor OS=Homo sapiens OX=9606 GN=NTRK1 PE=1 SV=1;tr|A8K3Z4|A8K3Z4_HUMAN Tyrosine-protein kinase	8	2	2	3.3	86.879	790	3.3	0	43113000	0
B4E0E9;B4DF61;A8K492;P56192;H0YHV5;A0A024RBA2			tr|B4E0E9|B4E0E9_HUMAN cDNA FLJ55046, highly similar to Methionyl-tRNA synthetase OS=Homo sapiens OX=9606 PE=2 SV=1;tr|B4DF61|B4DF61_HUMAN cDNA FLJ53309, highly similar to Methionyl-tRNA synthetase OS=Homo sapiens OX=9606 PE=2 SV=1;tr|A8K492|A8K492_HUMAN c	6	2	2	3.7	48.639	430	1.9	1.9	942310	0
J3QSB4;Q6NZ55;A8K4C8;P26373;H3BTH3;B4DGL7		RPL13	tr|J3QSB4|J3QSB4_HUMAN 60S ribosomal protein L13 (Fragment) OS=Homo sapiens OX=9606 GN=RPL13 PE=1 SV=1;tr|Q6NZ55|Q6NZ55_HUMAN 60S ribosomal protein L13 OS=Homo sapiens OX=9606 GN=RPL13 PE=1 SV=1;tr|A8K4C8|A8K4C8_HUMAN 60S ribosomal protein L13 OS=Homo sapi	6	2	2	14.3	14.692	126	6.3	14.3	1213400	9294600
A8K4Q6;O14867;C9JMP6;C9IYR0			tr|A8K4Q6|A8K4Q6_HUMAN cDNA FLJ77930, highly similar to Homo sapiens BTB and CNC homology 1, basic leucine zipper transcription factor 1, transcript variant 2, mRNA OS=Homo sapiens OX=9606 PE=2 SV=1;sp|O14867|BACH1_HUMAN Transcription regulator protein BAC	4	2	2	4.3	81.856	736	4.3	4.3	30570000	9178300
B4DQ39;B3KVF0;B1AHB1;Q53FG5;B1AHB0;A8K521;P33992;B1AHB2;B4DVK5;Q59F49			tr|B4DQ39|B4DQ39_HUMAN cDNA FLJ55743, highly similar to DNA replication licensing factor MCM5 OS=Homo sapiens OX=9606 PE=2 SV=1;tr|B3KVF0|B3KVF0_HUMAN DNA helicase OS=Homo sapiens OX=9606 PE=2 SV=1;tr|B1AHB1|B1AHB1_HUMAN DNA helicase OS=Homo sapiens OX=960	10	2	2	2.3	71.544	643	0	2.3	0	4758000
H0Y4B5;B1AKZ9;B2ZPJ8;B1AL00;A8K571;P18075;A0A077CY02;M9VUD0;A8K694;P22003		BMP7	tr|H0Y4B5|H0Y4B5_HUMAN Bone morphogenetic protein 7 (Fragment) OS=Homo sapiens OX=9606 GN=BMP7 PE=1 SV=1;tr|B1AKZ9|B1AKZ9_HUMAN Bone morphogenetic protein 7 OS=Homo sapiens OX=9606 GN=BMP7 PE=1 SV=1;tr|B2ZPJ8|B2ZPJ8_HUMAN Bone morphogenetic protein 7 (Frag	10	2	2	6.7	34.17	297	4.4	2.4	0	28177000
B4DYG2;A8K5A6;O43683;C9JRC7;C9JQA4;A0JLU2			tr|B4DYG2|B4DYG2_HUMAN cDNA FLJ53397, highly similar to Mitotic checkpoint serine/threonine-proteinkinase BUB1 OS=Homo sapiens OX=9606 PE=2 SV=1;tr|A8K5A6|A8K5A6_HUMAN cDNA FLJ76827, highly similar to Homo sapiens BUB1 budding uninhibited by benzimidazoles	6	2	2	1.6	119.96	1065	0.8	0.8	0	9559900
A8K5S1;Q9UDY8			tr|A8K5S1|A8K5S1_HUMAN cDNA FLJ78650, highly similar to Homo sapiens mucosa associated lymphoid tissue lymphoma translocation gene 1 (MALT1), transcript variant 1, mRNA OS=Homo sapiens OX=9606 PE=2 SV=1;sp|Q9UDY8|MALT1_HUMAN Mucosa-associated lymphoid tiss	2	2	2	3.3	92.243	824	1.8	1.5	0	1601500
A8K607;E7ESC6;Q9UIA9;H0YBE1;D3DSQ7;B4DSP8			tr|A8K607|A8K607_HUMAN cDNA FLJ76855, highly similar to Homo sapiens exportin 7 (XPO7), mRNA OS=Homo sapiens OX=9606 PE=2 SV=1;tr|E7ESC6|E7ESC6_HUMAN Exportin-7 OS=Homo sapiens OX=9606 GN=XPO7 PE=1 SV=1;sp|Q9UIA9|XPO7_HUMAN Exportin-7 OS=Homo sapiens OX=96	6	2	2	2.1	123.93	1087	1.3	0.8	0	1801600
V9HW72;A8K690;P31948;F5H783		HEL-S-94n	tr|V9HW72|V9HW72_HUMAN Epididymis secretory sperm binding protein Li 94n OS=Homo sapiens OX=9606 GN=HEL-S-94n PE=2 SV=1;tr|A8K690|A8K690_HUMAN cDNA FLJ76863, highly similar to Homo sapiens stress-induced-phosphoprotein 1 (Hsp70/Hsp90-organizing protein) (S	4	2	2	3.5	62.639	543	1.8	1.7	0	10590000
B4DET0;A8K6G9;Q92620;H3BV01;H3BQT9;J3KRT1			tr|B4DET0|B4DET0_HUMAN cDNA FLJ55900, highly similar to Pre-mRNA-splicing factor ATP-dependent RNA helicase PRP16 OS=Homo sapiens OX=9606 PE=2 SV=1;tr|A8K6G9|A8K6G9_HUMAN cDNA FLJ76871, highly similar to Homo sapiens DEAH (Asp-Glu-Ala-His) box polypeptide	6	2	2	1.6	139.68	1220	1.6	0	9381800	0
A8K6Q4;P78332;F8WCA5;E9PGM9			tr|A8K6Q4|A8K6Q4_HUMAN cDNA FLJ76888, highly similar to Homo sapiens RNA binding motif protein 6 (RBM6), mRNA OS=Homo sapiens OX=9606 PE=2 SV=1;sp|P78332|RBM6_HUMAN RNA-binding protein 6 OS=Homo sapiens OX=9606 GN=RBM6 PE=1 SV=5;tr|F8WCA5|F8WCA5_HUMAN RNA-	4	2	2	2.1	128.62	1123	2.1	0	24420000	0
H3BPJ9;A8K761;O96000		NDUFB10	tr|H3BPJ9|H3BPJ9_HUMAN NADH dehydrogenase [ubiquinone] 1 beta subcomplex subunit 10 OS=Homo sapiens OX=9606 GN=NDUFB10 PE=1 SV=1;tr|A8K761|A8K761_HUMAN NADH dehydrogenase (Ubiquinone) 1 beta subcomplex, 10, 22kDa, isoform CRA_b OS=Homo sapiens OX=9606 GN=N	3	2	2	13	19.258	161	0	13	0	30715000
Q5QJV5;A8K860;Q9HAJ3;Q9UGP5;Q5ZEY5;Q5JQP0;Q5ZEY6;Q5JQP3;Q9HBN3;B4DE17;B3KXT3;Q5JQP1;Q5JQP4;B4DEF5;Q5JQP2;Q5JQP8			tr|Q5QJV5|Q5QJV5_HUMAN DNA polymerase lamda2 OS=Homo sapiens OX=9606 PE=2 SV=1;tr|A8K860|A8K860_HUMAN cDNA FLJ77175, highly similar to Homo sapiens DNA polymerase lamda2 mRNA OS=Homo sapiens OX=9606 PE=2 SV=1;tr|Q9HAJ3|Q9HAJ3_HUMAN cDNA FLJ11538 fis, clone	16	2	2	8.1	53.626	483	6.6	1.4	0	586480
A8K869;A0A024R1D8;P35626			tr|A8K869|A8K869_HUMAN G protein-coupled receptor kinase OS=Homo sapiens OX=9606 PE=2 SV=1;tr|A0A024R1D8|A0A024R1D8_HUMAN G protein-coupled receptor kinase OS=Homo sapiens OX=9606 GN=ADRBK2 PE=3 SV=1;sp|P35626|ARBK2_HUMAN Beta-adrenergic receptor kinase 2	3	2	2	4.4	79.625	688	3.1	1.3	0	0
A8K8F9;Q59EE9;Q5HYD7;P51178;B3KXR5			tr|A8K8F9|A8K8F9_HUMAN Phosphoinositide phospholipase C OS=Homo sapiens OX=9606 PE=2 SV=1;tr|Q59EE9|Q59EE9_HUMAN Phosphoinositide phospholipase C (Fragment) OS=Homo sapiens OX=9606 PE=2 SV=1;tr|Q5HYD7|Q5HYD7_HUMAN Phosphoinositide phospholipase C OS=Homo s	5	2	2	3.3	85.604	756	1.9	1.5	0	1015900
Q2KHM5;F6VUX8;A8K8P1;Q9HC77		CENPJ	tr|Q2KHM5|Q2KHM5_HUMAN CENPJ protein OS=Homo sapiens OX=9606 GN=CENPJ PE=2 SV=1;tr|F6VUX8|F6VUX8_HUMAN Centromere protein J OS=Homo sapiens OX=9606 GN=CENPJ PE=1 SV=1;tr|A8K8P1|A8K8P1_HUMAN cDNA FLJ78752, highly similar to Homo sapiens centromere protein J	4	2	2	1.9	129.95	1136	0	1.9	0	34540000
A8K8W2;Q68DU8			tr|A8K8W2|A8K8W2_HUMAN cDNA FLJ77188, highly similar to Homo sapiens potassium channel tetramerisation domain containing 16 (KCTD16), mRNA OS=Homo sapiens OX=9606 PE=2 SV=1;sp|Q68DU8|KCD16_HUMAN BTB/POZ domain-containing protein KCTD16 OS=Homo sapiens OX=9	2	2	2	5.4	49.084	428	1.9	5.4	1554500	17181000
A8K8Y5;K7EJ30;Q9HCA8;K7ENI7;A0A024R0Q3;Q9NZL3			tr|A8K8Y5|A8K8Y5_HUMAN cDNA FLJ78762, highly similar to Homo sapiens zinc finger protein 224, mRNA OS=Homo sapiens OX=9606 PE=1 SV=1;tr|K7EJ30|K7EJ30_HUMAN Zinc finger protein 224 (Fragment) OS=Homo sapiens OX=9606 GN=ZNF224 PE=1 SV=1;tr|Q9HCA8|Q9HCA8_HUMA	6	2	2	5.8	82.254	707	3.3	2.5	1119800	0
B2RDX4;A8K8Y8;Q9BRR8			tr|B2RDX4|B2RDX4_HUMAN cDNA, FLJ96811, highly similar to Homo sapiens G patch domain containing 1 (GPATC1), mRNA OS=Homo sapiens OX=9606 PE=2 SV=1;tr|A8K8Y8|A8K8Y8_HUMAN cDNA FLJ77796, highly similar to Homo sapiens evolutionarily conserved G-patch domain	3	2	2	2.7	103.32	931	1.3	1.4	5543700	0
B4DLB0;O00164;B4DNQ1;E9PKP7;A8K962;P17480;Q05BZ1		UBTF	tr|B4DLB0|B4DLB0_HUMAN Upstream binding transcription factor, RNA polymerase I, isoform CRA_a OS=Homo sapiens OX=9606 GN=UBTF PE=2 SV=1;tr|O00164|O00164_HUMAN Ribosomal RNA upstream binding transcription factor (Fragment) OS=Homo sapiens OX=9606 GN=UBTF PE	7	2	2	3.6	58.351	505	3.6	0	0	0
B2R7R4;A8K973;A0A024RCF8;Q71SF7;Q96C24			tr|B2R7R4|B2R7R4_HUMAN cDNA, FLJ93569, highly similar to Homo sapiens synaptotagmin-like 4 (granuphilin-a) (SYTL4), mRNA OS=Homo sapiens OX=9606 PE=2 SV=1;tr|A8K973|A8K973_HUMAN cDNA FLJ77998, highly similar to Homo sapiens synaptotagmin-like 4 (granuphili	5	2	2	3.3	76.019	671	1.9	1.3	8555400	0
B7Z3Z9;E7EPM6;B4E0R0;A8K9T3;P33121;H0Y9U7		ACSL1	tr|B7Z3Z9|B7Z3Z9_HUMAN Long-chain-fatty-acid--CoA ligase 1 OS=Homo sapiens OX=9606 GN=ACSL1 PE=1 SV=1;tr|E7EPM6|E7EPM6_HUMAN Long-chain-fatty-acid--CoA ligase 1 OS=Homo sapiens OX=9606 GN=ACSL1 PE=1 SV=1;tr|B4E0R0|B4E0R0_HUMAN cDNA FLJ54220, highly similar	6	2	2	5.5	58.586	527	5.5	0	4141500	0
E9PCB6;Q9BQD0;B3KU23;A8K9T8;Q9BYT8		NLN	tr|E9PCB6|E9PCB6_HUMAN Neurolysin, mitochondrial OS=Homo sapiens OX=9606 GN=NLN PE=1 SV=1;tr|Q9BQD0|Q9BQD0_HUMAN NLN protein OS=Homo sapiens OX=9606 PE=2 SV=1;tr|B3KU23|B3KU23_HUMAN cDNA FLJ39097 fis, clone NTONG2000977, highly similar to Neurolysin, mitoc	5	2	2	4.5	68.867	600	4.5	0	10345000	0
E9PLB0;E9PM61;D6R9K7;U3KQD5;J3QRR5;E9PB51;A8K9U0;Q9BQ04;Q9BWF3		RBM4B	tr|E9PLB0|E9PLB0_HUMAN RNA-binding protein 4B OS=Homo sapiens OX=9606 GN=RBM4B PE=1 SV=1;tr|E9PM61|E9PM61_HUMAN RNA-binding protein 4B OS=Homo sapiens OX=9606 GN=RBM4B PE=1 SV=1;tr|D6R9K7|D6R9K7_HUMAN RNA-binding protein 4 OS=Homo sapiens OX=9606 GN=RBM4 P	9	2	2	11.2	16.264	143	0	11.2	0	3680900
Q63HJ3;G3V1V7;F8VZE0;Q8N3R4;Q86T39;A8KAB1;F8VZY0;Q86TA8;Q00872;Q6P096;B3KPP3;Q86T42		DKFZp779M1050	tr|Q63HJ3|Q63HJ3_HUMAN Uncharacterized protein DKFZp779M1050 OS=Homo sapiens OX=9606 GN=DKFZp779M1050 PE=2 SV=1;tr|G3V1V7|G3V1V7_HUMAN Myosin binding protein C, slow type, isoform CRA_e OS=Homo sapiens OX=9606 GN=MYBPC1 PE=1 SV=1;tr|F8VZE0|F8VZE0_HUMAN Myo	12	2	2	1.8	115.43	1024	1.8	0.9	3549900	1908200
A8KAL2;Q8TBA6;B4E1D4			tr|A8KAL2|A8KAL2_HUMAN cDNA FLJ76981, highly similar to Homo sapiens golgi autoantigen, golgin subfamily a, 5 (GOLGA5), mRNA OS=Homo sapiens OX=9606 PE=2 SV=1;sp|Q8TBA6|GOGA5_HUMAN Golgin subfamily A member 5 OS=Homo sapiens OX=9606 GN=GOLGA5 PE=1 SV=3;tr|	3	2	2	4.7	82.961	731	4.7	1.4	3805000	34348000
A8KAY2;Q75N90;B3KU56;Q6ZNB8		FBN3	tr|A8KAY2|A8KAY2_HUMAN Fibrillin 3 OS=Homo sapiens OX=9606 GN=FBN3 PE=2 SV=1;sp|Q75N90|FBN3_HUMAN Fibrillin-3 OS=Homo sapiens OX=9606 GN=FBN3 PE=2 SV=3;tr|B3KU56|B3KU56_HUMAN cDNA FLJ39220 fis, clone OCBBF2006859, highly similar to Fibrillin-3 OS=Homo sapi	4	2	2	0.7	300.32	2809	0.7	0.2	0	1683100
Q2M2Y9;A8MPX8		C3orf48	tr|Q2M2Y9|Q2M2Y9_HUMAN C3orf48 protein (Fragment) OS=Homo sapiens OX=9606 GN=C3orf48 PE=2 SV=1;sp|A8MPX8|PP2D1_HUMAN Protein phosphatase 2C-like domain-containing protein 1 OS=Homo sapiens OX=9606 GN=PP2D1 PE=2 SV=2	2	2	2	7.3	42.698	369	5.4	1.9	0	800290
A9QM74		KPNA7	sp|A9QM74|IMA8_HUMAN Importin subunit alpha-8 OS=Homo sapiens OX=9606 GN=KPNA7 PE=1 SV=1	1	2	2	6	56.937	516	2.5	3.5	1015300	0
A9QQ14;Q86WN0;A9QQ21;A9QQ23;A9QQ22;C4AMC7;Q6VEQ5		WASH	tr|A9QQ14|A9QQ14_HUMAN Actin nucleation promoting factor (Fragment) OS=Homo sapiens OX=9606 GN=WASH PE=4 SV=1;tr|Q86WN0|Q86WN0_HUMAN Uncharacterized protein OS=Homo sapiens OX=9606 PE=2 SV=1;tr|A9QQ21|A9QQ21_HUMAN Actin nucleation promoting factor (Fragmen	7	2	2	4.2	43.727	407	2	2.2	0	1182500
Q86VX4;B0AZQ4;Q9UQE7		SMC3	tr|Q86VX4|Q86VX4_HUMAN Structural maintenance of chromosomes protein OS=Homo sapiens OX=9606 GN=SMC3 PE=2 SV=1;tr|B0AZQ4|B0AZQ4_HUMAN Structural maintenance of chromosomes protein OS=Homo sapiens OX=9606 PE=2 SV=1;sp|Q9UQE7|SMC3_HUMAN Structural maintenanc	3	2	2	1.2	141.51	1217	0.7	0.6	1394300	0
B0QY20;B0AZU2		KIAA0930	tr|B0QY20|B0QY20_HUMAN Uncharacterized protein KIAA0930 (Fragment) OS=Homo sapiens OX=9606 GN=KIAA0930 PE=1 SV=1;tr|B0AZU2|B0AZU2_HUMAN cDNA FLJ55491 OS=Homo sapiens OX=9606 PE=2 SV=1	2	2	2	16.4	17.525	152	6.6	15.8	27071000	0
B0BCZ4;B2R8K9;B0BCZ7;B0BCZ6;B0BCZ5;B0BCZ3;B0BCZ2;B0BCZ1;B0BCZ0;B0BCY9;B0BCY8;B0BCY7;Q07075		ENPEP	tr|B0BCZ4|B0BCZ4_HUMAN Aminopeptidase OS=Homo sapiens OX=9606 GN=ENPEP PE=2 SV=1;tr|B2R8K9|B2R8K9_HUMAN Aminopeptidase OS=Homo sapiens OX=9606 PE=2 SV=1;tr|B0BCZ7|B0BCZ7_HUMAN Aminopeptidase OS=Homo sapiens OX=9606 GN=ENPEP PE=2 SV=1;tr|B0BCZ6|B0BCZ6_HUMAN	13	2	2	3.2	109.24	957	0	3.2	0	50237000
Q4LE74;M0R300;M0R0P8;B0I1T6;Q13459		MYO9B variant protein	tr|Q4LE74|Q4LE74_HUMAN MYO9B variant protein (Fragment) OS=Homo sapiens OX=9606 GN=MYO9B variant protein PE=2 SV=1;tr|M0R300|M0R300_HUMAN Unconventional myosin-IXb (Fragment) OS=Homo sapiens OX=9606 GN=MYO9B PE=1 SV=8;tr|M0R0P8|M0R0P8_HUMAN Unconventional	5	2	2	0.8	229.71	2028	0.3	0.8	0	5877000
B0QZ43;B2RDK6;D3DR65;O75477;B4DPN7;E5RHW4;O94905		ERLIN1	tr|B0QZ43|B0QZ43_HUMAN Erlin-1 (Fragment) OS=Homo sapiens OX=9606 GN=ERLIN1 PE=1 SV=1;tr|B2RDK6|B2RDK6_HUMAN cDNA, FLJ96656, highly similar to Homo sapiens SPFH domain family, member 1 (SPFH1), mRNA OS=Homo sapiens OX=9606 PE=2 SV=1;tr|D3DR65|D3DR65_HUMAN	7	2	2	8.4	31.077	275	0	8.4	0	28603000
B0YIX7;B0YIX6		BCDO2	tr|B0YIX7|B0YIX7_HUMAN Beta,beta-carotene 9,10-dioxygenase variant 3 OS=Homo sapiens OX=9606 GN=BCDO2 PE=3 SV=1;tr|B0YIX6|B0YIX6_HUMAN Beta,beta-carotene 9,10-dioxygenase variant 2 OS=Homo sapiens OX=9606 GN=BCDO2 PE=3 SV=1	2	2	2	2.1	54.616	483	2.1	0	5239300	0
M0R2L9;M0QXK4;M0QYF7;M0R140;B0ZBD0;P39019;Q8WVX7		RPS19	tr|M0R2L9|M0R2L9_HUMAN 40S ribosomal protein S19 (Fragment) OS=Homo sapiens OX=9606 GN=RPS19 PE=1 SV=1;tr|M0QXK4|M0QXK4_HUMAN 40S ribosomal protein S19 (Fragment) OS=Homo sapiens OX=9606 GN=RPS19 PE=1 SV=1;tr|M0QYF7|M0QYF7_HUMAN 40S ribosomal protein S19 (	7	2	2	21.1	8.1894	71	12.7	21.1	0	0
H0YCR1;Q5JYW6;B4DLB2;H0Y5P0;H0YE38;Q96PV1;B1AJZ9		FHAD1	tr|H0YCR1|H0YCR1_HUMAN Forkhead-associated domain-containing protein 1 (Fragment) OS=Homo sapiens OX=9606 GN=FHAD1 PE=4 SV=1;tr|Q5JYW6|Q5JYW6_HUMAN Forkhead-associated domain-containing protein 1 (Fragment) OS=Homo sapiens OX=9606 GN=FHAD1 PE=1 SV=1;tr|B4D	7	2	2	4.3	54.122	470	4.3	0	11549000	0
B4DSE0;B1AKC9;Q4LE53;P29323;Q6NVW1;B4DQP7			tr|B4DSE0|B4DSE0_HUMAN cDNA FLJ60851, highly similar to Ephrin type-B receptor 2 OS=Homo sapiens OX=9606 PE=2 SV=1;tr|B1AKC9|B1AKC9_HUMAN Ephrin type-B receptor 2 OS=Homo sapiens OX=9606 GN=EPHB2 PE=1 SV=1;tr|Q4LE53|Q4LE53_HUMAN Receptor protein-tyrosine k	6	2	2	3.6	103.51	928	2	1.5	0	0
B1AM31;Q8NDG7;Q5T1B0;A6H900;B7Z878		AXDND1	tr|B1AM31|B1AM31_HUMAN Axonemal dynein light chain domain-containing protein 1 (Fragment) OS=Homo sapiens OX=9606 GN=AXDND1 PE=1 SV=1;tr|Q8NDG7|Q8NDG7_HUMAN Uncharacterized protein DKFZp434N1720 (Fragment) OS=Homo sapiens OX=9606 GN=DKFZp434N1720 PE=2 SV=1	5	2	2	2.8	101.83	872	2.8	0	2021700	0
Q5QP19;Q53FP3;B2R5S3;Q9Y697;F8WER8;A2A2M1;F8WB23;B4DXH0;B4DHP7;Q8WV90;F2Z2E7;B4DNL7		NFS1	tr|Q5QP19|Q5QP19_HUMAN NFS1 nitrogen fixation 1 (S. cerevisiae), isoform CRA_b OS=Homo sapiens OX=9606 GN=NFS1 PE=2 SV=1;tr|Q53FP3|Q53FP3_HUMAN NFS1 nitrogen fixation 1 isoform a variant (Fragment) OS=Homo sapiens OX=9606 PE=2 SV=1;tr|B2R5S3|B2R5S3_HUMAN c	12	2	2	6	44.017	397	4	2	0	3953300
H0Y5E8;Q5SQT9;B2R679;Q9NR31;Q6FID4		SAR1A	tr|H0Y5E8|H0Y5E8_HUMAN GTP-binding protein SAR1a (Fragment) OS=Homo sapiens OX=9606 GN=SAR1A PE=1 SV=1;tr|Q5SQT9|Q5SQT9_HUMAN SAR1 gene homolog A (S. cerevisiae), isoform CRA_a OS=Homo sapiens OX=9606 GN=SAR1A PE=2 SV=1;tr|B2R679|B2R679_HUMAN cDNA, FLJ9282	5	3	2	19.1	12.964	115	12.2	17.4	0	2158800
Q3KR50;Q2M2U7;B2R6C6;Q9UBN4;Q3MHB9		TRPC4	tr|Q3KR50|Q3KR50_HUMAN TRPC4 protein OS=Homo sapiens OX=9606 GN=TRPC4 PE=2 SV=1;tr|Q2M2U7|Q2M2U7_HUMAN Transient receptor potential 4 OS=Homo sapiens OX=9606 GN=TRPC4 PE=2 SV=1;tr|B2R6C6|B2R6C6_HUMAN cDNA, FLJ92890, highly similar to Homo sapiens transient	5	2	2	2.5	109.85	956	1	1.5	0	12909000
B4DT76;B2R6Q5;Q8WXG1			tr|B4DT76|B4DT76_HUMAN cDNA FLJ59752, highly similar to Homo sapiens radical S-adenosyl methionine domain containing 2 (RSAD2), mRNA OS=Homo sapiens OX=9606 PE=2 SV=1;tr|B2R6Q5|B2R6Q5_HUMAN cDNA, FLJ93063, highly similar to Homo sapiens viperin (cig5), mRN	3	2	2	11.4	29.784	254	11.4	0	10278000	0
Q4KMR2;B2R6U9;P78504		JAG1	tr|Q4KMR2|Q4KMR2_HUMAN Delta-like protein OS=Homo sapiens OX=9606 GN=JAG1 PE=2 SV=1;tr|B2R6U9|B2R6U9_HUMAN Delta-like protein OS=Homo sapiens OX=9606 PE=2 SV=1;sp|P78504|JAG1_HUMAN Protein jagged-1 OS=Homo sapiens OX=9606 GN=JAG1 PE=1 SV=3	3	2	2	1.6	133.87	1218	1	0.6	0	299590
B2R7P0;F5GXE4;B4DR48;H0Y5C2;O95260;B3KWA3;Q5SQQ1;B4DIK1;B4DK25;B4E107			tr|B2R7P0|B2R7P0_HUMAN Arginyl-tRNA--protein transferase 1 OS=Homo sapiens OX=9606 PE=2 SV=1;tr|F5GXE4|F5GXE4_HUMAN Arginyl-tRNA--protein transferase 1 OS=Homo sapiens OX=9606 GN=ATE1 PE=1 SV=1;tr|B4DR48|B4DR48_HUMAN Arginyl-tRNA--protein transferase 1 OS=	10	2	2	7.5	55.019	482	7.5	0	5018000	0
M0R268;B2R802;P08579;P09012;M0R0G9;Q86YK2;M0QXK2;M0R221;M0R2B8;M0QZG7;B4DDC7;B5BTZ8		SNRPA	tr|M0R268|M0R268_HUMAN U1 small nuclear ribonucleoprotein A (Fragment) OS=Homo sapiens OX=9606 GN=SNRPA PE=1 SV=1;tr|B2R802|B2R802_HUMAN cDNA, FLJ93681, highly similar to Homo sapiens small nuclear ribonucleoprotein polypeptide A (SNRPA), mRNA OS=Homo sapi	12	2	2	5.9	28.388	256	0	5.9	0	4987200
B4DUP1;B2R892;P06732			tr|B4DUP1|B4DUP1_HUMAN cDNA FLJ57602, highly similar to Creatine kinase M-type OS=Homo sapiens OX=9606 PE=2 SV=1;tr|B2R892|B2R892_HUMAN cDNA, FLJ93793, highly similar to Homo sapiens creatine kinase, muscle (CKM), mRNA OS=Homo sapiens OX=9606 PE=2 SV=1;sp|	3	2	2	6	29.941	267	6	2.6	4991700	0
B2R8Y6;Q6MZM4;Q6MZM3;Q6AI02;Q6MZP3;Q8N3U4;B4DQ46;B1AMT4			tr|B2R8Y6|B2R8Y6_HUMAN cDNA, FLJ94121, highly similar to Homo sapiens stromal antigen 2 (STAG2), mRNA OS=Homo sapiens OX=9606 PE=2 SV=1;tr|Q6MZM4|Q6MZM4_HUMAN Uncharacterized protein DKFZp686P16143 OS=Homo sapiens OX=9606 GN=DKFZp686P16143 PE=2 SV=1;tr|Q6M	8	3	2	4	134.06	1162	4	0.6	2200400	4398600
B2R902;O95727;B4DE52			tr|B2R902|B2R902_HUMAN cDNA, FLJ94142, highly similar to Homo sapiens class-I MHC-restricted T cell associated molecule(CRTAM), mRNA OS=Homo sapiens OX=9606 PE=2 SV=1;sp|O95727|CRTAM_HUMAN Cytotoxic and regulatory T-cell molecule OS=Homo sapiens OX=9606 GN	3	2	2	6.4	44.7	393	6.4	0	214230000	0
B4DPY9;F8WEL6;B3KS76;B2R956;B4E0D0;Q8N184			tr|B4DPY9|B4DPY9_HUMAN cDNA FLJ56395, highly similar to Zinc finger protein 567 OS=Homo sapiens OX=9606 PE=2 SV=1;tr|F8WEL6|F8WEL6_HUMAN Zinc finger protein 567 OS=Homo sapiens OX=9606 GN=ZNF567 PE=1 SV=1;tr|B3KS76|B3KS76_HUMAN cDNA FLJ35715 fis, clone TES	6	2	2	3.2	68.495	591	3.2	0	12680000	0
B3KQL5;B2RBH1;Q9HB21;Q59FQ3;Q5RGS4			tr|B3KQL5|B3KQL5_HUMAN cDNA FLJ90678 fis, clone PLACE1005736, highly similar to Pleckstrin homology domain-containing family A member 1 OS=Homo sapiens OX=9606 PE=2 SV=1;tr|B2RBH1|B2RBH1_HUMAN cDNA, FLJ95507, highly similar to Homo sapiens pleckstrin homol	5	2	2	15.5	22.413	200	11.5	4	0	830870
Q6NZX3;Q53Z63;B2RBH2;P21589;B3KQK1;Q96B60		NT5E	tr|Q6NZX3|Q6NZX3_HUMAN 5-nucleotidase, ecto (CD73) OS=Homo sapiens OX=9606 GN=NT5E PE=2 SV=1;tr|Q53Z63|Q53Z63_HUMAN 5-nucleotidase, ecto (CD73), isoform CRA_a OS=Homo sapiens OX=9606 GN=NT5E PE=2 SV=1;tr|B2RBH2|B2RBH2_HUMAN cDNA, FLJ95508, highly similar	6	2	2	3.1	63.307	574	3.1	1.6	0	11798000
B2RBM7;Q9UNM7;E9PL38;B4DJ66;Q53GN6;A0A024R201;Q9Y6E3;A0A087WUL9;Q9UNM6			tr|B2RBM7|B2RBM7_HUMAN cDNA, FLJ95595, highly similar to Homo sapiens proteasome (prosome, macropain) 26S subunit, non-ATPase, 13 (PSMD13), mRNA OS=Homo sapiens OX=9606 PE=2 SV=1;tr|Q9UNM7|Q9UNM7_HUMAN 26S proteasome subunit p40.5 (Fragment) OS=Homo sapien	9	2	2	5.6	42.873	376	0	5.6	0	4435100
B2RBX8;O95926;B4E0Y8			tr|B2RBX8|B2RBX8_HUMAN cDNA, FLJ95758, highly similar to Homo sapiens GCIP-interacting protein p29 (P29), mRNA OS=Homo sapiens OX=9606 PE=2 SV=1;sp|O95926|SYF2_HUMAN Pre-mRNA-splicing factor SYF2 OS=Homo sapiens OX=9606 GN=SYF2 PE=1 SV=1;tr|B4E0Y8|B4E0Y8_H	3	2	2	12.3	28.738	243	6.2	6.2	0	106120000
B2RBY7;B4DKQ0;O75995			tr|B2RBY7|B2RBY7_HUMAN cDNA, FLJ95770 OS=Homo sapiens OX=9606 PE=2 SV=1;tr|B4DKQ0|B4DKQ0_HUMAN cDNA FLJ51236, highly similar to SH3 protein expressed in lymphocytes OS=Homo sapiens OX=9606 PE=2 SV=1;sp|O75995|SASH3_HUMAN SAM and SH3 domain-containing prote	3	2	2	10.3	41.614	380	10.3	0	0	0
Q3SY90;B2RC86;Q8IYF1;A0A087WVK4		TCEB3B	tr|Q3SY90|Q3SY90_HUMAN Transcription elongation factor B polypeptide 3B (Elongin A2) OS=Homo sapiens OX=9606 GN=TCEB3B PE=2 SV=1;tr|B2RC86|B2RC86_HUMAN cDNA, FLJ95902, highly similar to Homo sapiens transcription elongation factor B polypeptide 3B(elongin	4	2	2	2.1	83.868	753	2.1	0	7218600	0
B4E266;B4DER1;B2RCM2;Q9P2J5;B3KXA9;Q9NPU8;Q9HAM7;Q9H8E3			tr|B4E266|B4E266_HUMAN cDNA FLJ58466, highly similar to Leucyl-tRNA synthetase, cytoplasmic OS=Homo sapiens OX=9606 PE=2 SV=1;tr|B4DER1|B4DER1_HUMAN cDNA FLJ58157, highly similar to Leucyl-tRNA synthetase, cytoplasmic OS=Homo sapiens OX=9606 PE=2 SV=1;tr|B	8	2	2	1.7	129.19	1130	0.9	0.8	0	4095600
B2RCP4;Q9UHH9		IHPK2	tr|B2RCP4|B2RCP4_HUMAN Kinase OS=Homo sapiens OX=9606 GN=IHPK2 PE=2 SV=1;sp|Q9UHH9|IP6K2_HUMAN Inositol hexakisphosphate kinase 2 OS=Homo sapiens OX=9606 GN=IP6K2 PE=1 SV=2	2	2	2	8	49.185	426	8	0	2058800	0
H0YJX6;B4DV00;B2RDD7;O14744;G3V5T6;H0YJ77;G3V5L5;G3V580;G3V2X6;C9JSX3		PRMT5	tr|H0YJX6|H0YJX6_HUMAN Protein arginine N-methyltransferase 5 (Fragment) OS=Homo sapiens OX=9606 GN=PRMT5 PE=1 SV=1;tr|B4DV00|B4DV00_HUMAN Protein arginine N-methyltransferase 5 OS=Homo sapiens OX=9606 PE=2 SV=1;tr|B2RDD7|B2RDD7_HUMAN Protein arginine N-me	10	2	2	7.2	32.311	279	3.6	3.6	2277200	0
B4DNY3;B4DNW7;B4DNA3;B4DI38;D3DPU2;B2RDY9;Q01518;B4DUZ8			tr|B4DNY3|B4DNY3_HUMAN Adenylyl cyclase-associated protein OS=Homo sapiens OX=9606 PE=2 SV=1;tr|B4DNW7|B4DNW7_HUMAN Adenylyl cyclase-associated protein OS=Homo sapiens OX=9606 PE=2 SV=1;tr|B4DNA3|B4DNA3_HUMAN Adenylyl cyclase-associated protein OS=Homo sap	8	2	2	5.5	43.706	401	0	5.5	0	9704500
B4DJL0;B2RE46;P04844			tr|B4DJL0|B4DJL0_HUMAN cDNA FLJ60278, highly similar to Dolichyl-diphosphooligosaccharide--proteinglycosyltransferase 63 kDa subunit OS=Homo sapiens OX=9606 PE=2 SV=1;tr|B2RE46|B2RE46_HUMAN cDNA, FLJ96923, highly similar to Homo sapiens ribophorin II (RPN2	3	2	2	7.8	31.363	283	0	7.8	0	16867000
D3DS91;B2RP22;Q13023		AKAP6	tr|D3DS91|D3DS91_HUMAN A kinase (PRKA) anchor protein 6, isoform CRA_b OS=Homo sapiens OX=9606 GN=AKAP6 PE=4 SV=1;tr|B2RP22|B2RP22_HUMAN A kinase (PRKA) anchor protein 6 OS=Homo sapiens OX=9606 GN=AKAP6 PE=2 SV=1;sp|Q13023|AKAP6_HUMAN A-kinase anchor prote	3	2	2	0.7	229.46	2077	0.4	0.3	0	6643500
B4DM77;B2RP65;Q7Z7A1			tr|B4DM77|B4DM77_HUMAN cDNA FLJ56633, highly similar to Homo sapiens centrosomal protein 110 kDa (CEP110), mRNA (Fragment) OS=Homo sapiens OX=9606 PE=2 SV=1;tr|B2RP65|B2RP65_HUMAN Centrosomal protein 110kDa OS=Homo sapiens OX=9606 GN=CEP110 PE=2 SV=1;sp|Q7	3	2	2	2	110.69	950	2	0	5425500	0
B2RU26;P01266;H0YB42;H0YBJ2;B4E153		TG	tr|B2RU26|B2RU26_HUMAN Thyroglobulin OS=Homo sapiens OX=9606 GN=TG PE=2 SV=1;sp|P01266|THYG_HUMAN Thyroglobulin OS=Homo sapiens OX=9606 GN=TG PE=1 SV=5;tr|H0YB42|H0YB42_HUMAN Thyroglobulin (Fragment) OS=Homo sapiens OX=9606 GN=TG PE=1 SV=1;tr|H0YBJ2|H0YBJ2	5	2	2	1.3	304.67	2768	0.9	0.4	0	446410
B3KM43;O95671;B4DN81;B4DRF1			tr|B3KM43|B3KM43_HUMAN cDNA FLJ10228 fis, clone HEMBB1000119, highly similar to N-acetylserotonin O-methyltransferase-like protein OS=Homo sapiens OX=9606 PE=2 SV=1;sp|O95671|ASML_HUMAN N-acetylserotonin O-methyltransferase-like protein OS=Homo sapiens OX=	4	2	2	3.7	68.797	621	2.3	1.4	0	5303900
Q53GG3;B3KN57;B3KML1;O60749			tr|Q53GG3|Q53GG3_HUMAN Sorting nexin 2 variant (Fragment) OS=Homo sapiens OX=9606 PE=2 SV=1;tr|B3KN57|B3KN57_HUMAN cDNA FLJ13654 fis, clone PLACE1011477, highly similar to Sorting nexin-2 OS=Homo sapiens OX=9606 PE=2 SV=1;tr|B3KML1|B3KML1_HUMAN cDNA FLJ113	4	2	2	3.9	58.444	519	3.9	1.5	2812400	37211000
E7ESY0;B3KMW4;P32019		INPP5B	tr|E7ESY0|E7ESY0_HUMAN Type II inositol 1,4,5-trisphosphate 5-phosphatase OS=Homo sapiens OX=9606 GN=INPP5B PE=1 SV=2;tr|B3KMW4|B3KMW4_HUMAN cDNA FLJ12784 fis, clone NT2RP2001898, highly similar to Type II inositol-1,4,5-trisphosphate 5-phosphatase OS=Homo	3	2	2	3.3	85.058	748	1.2	2.1	0	0
B3KN03;F8WDV0;Q9UI26			tr|B3KN03|B3KN03_HUMAN cDNA FLJ13115 fis, clone NT2RP3002631, highly similar to Importin-11 OS=Homo sapiens OX=9606 PE=2 SV=1;tr|F8WDV0|F8WDV0_HUMAN Importin-11 OS=Homo sapiens OX=9606 GN=IPO11 PE=1 SV=1;sp|Q9UI26|IPO11_HUMAN Importin-11 OS=Homo sapiens OX	3	2	2	3.8	54.535	474	0	3.8	0	1782500
B3KN52;Q9UBP9;Q59EC1;H0Y6R1			tr|B3KN52|B3KN52_HUMAN cDNA FLJ13606 fis, clone PLACE1010579, highly similar to Homo sapiens GULP, engulfment adaptor PTB domain containing 1 (GULP1), mRNA OS=Homo sapiens OX=9606 PE=2 SV=1;sp|Q9UBP9|GULP1_HUMAN PTB domain-containing engulfment adapter pro	4	2	2	6.2	34.46	304	6.2	3	4189400	4759400
D6RA38;B3KN55;Q9UBS8		RNF14	tr|D6RA38|D6RA38_HUMAN E3 ubiquitin-protein ligase RNF14 (Fragment) OS=Homo sapiens OX=9606 GN=RNF14 PE=1 SV=1;tr|B3KN55|B3KN55_HUMAN RBR-type E3 ubiquitin transferase OS=Homo sapiens OX=9606 PE=2 SV=1;sp|Q9UBS8|RNF14_HUMAN E3 ubiquitin-protein ligase RNF1	3	2	2	10.1	31.395	278	4	6.1	0	0
B4DE78;B3KNB4;P61981;Q4VY20;B4DJF2;Q53RR5;Q4VY19;I3L3T1;E9PG15;A0A0J9YWE8;Q59EQ2;B4DHC4;B2R6N6;A0A024R1K7;P27348;Q04917;I3L0W5;F8WEB6;A2IDB1;Q3YBA8;A0A0J9YWZ2;K7EIT4;B4DJB0;A2IDB2			tr|B4DE78|B4DE78_HUMAN cDNA FLJ52141, highly similar to 14-3-3 protein gamma OS=Homo sapiens OX=9606 PE=2 SV=1;tr|B3KNB4|B3KNB4_HUMAN cDNA FLJ14168 fis, clone NT2RP2001440, highly similar to 14-3-3 protein gamma OS=Homo sapiens OX=9606 PE=2 SV=1;sp|P61981|	24	4	2	18.4	23.502	207	11.6	10.6	0	4627600
B4DP04;B3KNK5;Q8IXB1;Q8N4C5			tr|B4DP04|B4DP04_HUMAN cDNA FLJ55732, highly similar to Homo sapiens DnaJ (Hsp40) homolog, subfamily C, member 10 (DNAJC10), mRNA OS=Homo sapiens OX=9606 PE=2 SV=1;tr|B3KNK5|B3KNK5_HUMAN cDNA FLJ14795 fis, clone NT2RP4001219, highly similar to Homo sapiens	4	2	2	7.4	64.051	557	5.7	1.6	0	2362300
B3KNN7;B4DEB0;B4DPM7;Q96N86;B4DV84;Q8N9M2;Q6IBN0;O43242;O95325			tr|B3KNN7|B3KNN7_HUMAN cDNA FLJ30049 fis, clone ADRGL1000033, highly similar to 26S proteasome non-ATPase regulatory subunit 3 OS=Homo sapiens OX=9606 PE=2 SV=1;tr|B4DEB0|B4DEB0_HUMAN cDNA FLJ56054, highly similar to 26S proteasome non-ATPase regulatory su	9	2	2	4.4	57.232	498	1.8	2.6	5316200	0
B3KNQ7;Q9BSP4;Q7L2M7;P17858			tr|B3KNQ7|B3KNQ7_HUMAN cDNA FLJ30173 fis, clone BRACE2000969, highly similar to 6-phosphofructokinase, liver type OS=Homo sapiens OX=9606 PE=2 SV=1;tr|Q9BSP4|Q9BSP4_HUMAN PFKL protein (Fragment) OS=Homo sapiens OX=9606 GN=PFKL PE=2 SV=2;tr|Q7L2M7|Q7L2M7_HU	4	2	2	4.1	40.732	367	4.1	0	3622100	0
B3KNV3;Q9NS61			tr|B3KNV3|B3KNV3_HUMAN cDNA FLJ30527 fis, clone BRAWH2001019, highly similar to Kv channel-interacting protein 2 OS=Homo sapiens OX=9606 PE=2 SV=1;sp|Q9NS61|KCIP2_HUMAN Kv channel-interacting protein 2 OS=Homo sapiens OX=9606 GN=KCNIP2 PE=1 SV=3	2	2	2	12.6	30.96	270	12.6	3	0	0
B3KNW3;B4DR58;Q96RY7			tr|B3KNW3|B3KNW3_HUMAN cDNA FLJ30571 fis, clone BRAWH2006044, highly similar to Intraflagellar transport 140 homolog OS=Homo sapiens OX=9606 PE=2 SV=1;tr|B4DR58|B4DR58_HUMAN cDNA FLJ55354, highly similar to Intraflagellar transport 140 homolog OS=Homo sapi	3	2	2	3.3	77.776	672	1.9	1.3	0	0
B3KPG0;H0YD71;B4DDQ1;B4DGV7;Q5EBL9;Q5JYA6;Q9ULL1			tr|B3KPG0|B3KPG0_HUMAN cDNA FLJ31738 fis, clone NT2RI2007096, highly similar to Pleckstrin homology domain-containing family G member 1 (Fragment) OS=Homo sapiens OX=9606 PE=2 SV=1;tr|H0YD71|H0YD71_HUMAN Pleckstrin homology domain-containing family G membe	7	2	2	2.6	95.33	846	0	2.6	0	5026400
G5E9W2;B3KPG6;Q9P2E5		CHPF2	tr|G5E9W2|G5E9W2_HUMAN Hexosyltransferase OS=Homo sapiens OX=9606 GN=CHPF2 PE=1 SV=1;tr|B3KPG6|B3KPG6_HUMAN Hexosyltransferase OS=Homo sapiens OX=9606 PE=2 SV=1;sp|Q9P2E5|CHPF2_HUMAN Chondroitin sulfate glucuronyltransferase OS=Homo sapiens OX=9606 GN=CHPF	3	2	2	3.5	85.146	764	2.6	0.9	0	4810400
B3KQG6;O95373			tr|B3KQG6|B3KQG6_HUMAN cDNA FLJ90427 fis, clone NT2RP3000481, highly similar to Importin-7 OS=Homo sapiens OX=9606 PE=2 SV=1;sp|O95373|IPO7_HUMAN Importin-7 OS=Homo sapiens OX=9606 GN=IPO7 PE=1 SV=1	2	2	2	3.2	82.515	722	0	3.2	0	9251500
B3KQI5;P07196;I6L9F6;A0A0S2Z436;A0A087X0W2;A0A0S2Z4B1			tr|B3KQI5|B3KQI5_HUMAN cDNA FLJ90522 fis, clone NT2RP4000108, highly similar to Neurofilament triplet L protein OS=Homo sapiens OX=9606 PE=2 SV=1;sp|P07196|NFL_HUMAN Neurofilament light polypeptide OS=Homo sapiens OX=9606 GN=NEFL PE=1 SV=3;tr|I6L9F6|I6L9F6	6	3	2	5.9	61.488	543	1.7	5.9	0	28150000
B3KQM1;Q5JB40;A0A0A0MSD0;Q4LDE5			tr|B3KQM1|B3KQM1_HUMAN cDNA FLJ90719 fis, clone PLACE1008744, highly similar to Mus musculus sushi, von Willebrand factor type A, EGF and pentraxin domain containing 1, mRNA OS=Homo sapiens OX=9606 PE=2 SV=1;tr|Q5JB40|Q5JB40_HUMAN Selectin-like protein OS=	4	2	2	12.2	46.262	418	4.5	7.7	0	0
Q9NZD7;Q8N2J1;B3KY25;B3KSC0;Q9Y5B6			tr|Q9NZD7|Q9NZD7_HUMAN BM-020 OS=Homo sapiens OX=9606 PE=2 SV=1;tr|Q8N2J1|Q8N2J1_HUMAN cDNA FLJ90561 fis, clone OVARC1001132, weakly similar to GC-RICH SEQUENCE DNA-BINDING FACTOR (GCF) OS=Homo sapiens OX=9606 PE=2 SV=1;tr|B3KY25|B3KY25_HUMAN cDNA FLJ46670	5	2	2	17.6	12.409	108	17.6	0	2492400	0
B3KSQ6			tr|B3KSQ6|B3KSQ6_HUMAN cDNA FLJ36801 fis, clone ADRGL2007810, highly similar to NADPH:adrenodoxin oxidoreductase, mitochondrial OS=Homo sapiens OX=9606 PE=2 SV=1	1	2	2	10.2	41.509	381	7.9	2.4	548400	0
B3KTB6;Q9C0B7			tr|B3KTB6|B3KTB6_HUMAN cDNA FLJ38014 fis, clone CTONG2012607 OS=Homo sapiens OX=9606 PE=2 SV=1;sp|Q9C0B7|TNG6_HUMAN Transport and Golgi organization protein 6 homolog OS=Homo sapiens OX=9606 GN=TANGO6 PE=1 SV=2	2	2	2	1.5	103.22	933	0.8	0.8	0	2382300
Q9UFF8;H0Y774;B3KTX3;Q86VW0		DKFZp434O0515	tr|Q9UFF8|Q9UFF8_HUMAN Uncharacterized protein DKFZp434O0515 (Fragment) OS=Homo sapiens OX=9606 GN=DKFZp434O0515 PE=2 SV=1;tr|H0Y774|H0Y774_HUMAN SEC14 domain and spectrin repeat-containing protein 1 (Fragment) OS=Homo sapiens OX=9606 GN=SESTD1 PE=1 SV=1;t	4	2	2	9.1	23.689	209	9.1	7.7	8521700	0
B3KTX4;F8VX93;H0YI98;F8VW18;A8K8J9;F8W1I6;V9HW58;Q53H88;Q13561			tr|B3KTX4|B3KTX4_HUMAN cDNA FLJ38923 fis, clone NT2NE2011823, highly similar to Dynactin subunit 2 OS=Homo sapiens OX=9606 PE=2 SV=1;tr|F8VX93|F8VX93_HUMAN Dynactin subunit 2 (Fragment) OS=Homo sapiens OX=9606 GN=DCTN2 PE=1 SV=1;tr|H0YI98|H0YI98_HUMAN Dyna	9	2	2	4.8	41.701	378	2.6	4.8	3088000	1094600
K7EJE8;K7EKE6;B3KU28;Q2VPA0;B4DPX0;B3KXS5;E5KMI6;P36776;K7ERR6		LONP1	tr|K7EJE8|K7EJE8_HUMAN Lon protease homolog, mitochondrial OS=Homo sapiens OX=9606 GN=LONP1 PE=1 SV=1;tr|K7EKE6|K7EKE6_HUMAN Lon protease homolog, mitochondrial OS=Homo sapiens OX=9606 GN=LONP1 PE=1 SV=1;tr|B3KU28|B3KU28_HUMAN Lon protease homolog, mitocho	9	2	2	1.9	93.296	829	1.1	0.8	3407600	0
Q5H9R6;B3KW39;Q8WXH5;B4DL10;O75159		DKFZp686J1568	tr|Q5H9R6|Q5H9R6_HUMAN Full-length cDNA clone CS0DD006YF02 of Neuroblastoma of Homo sapiens (human) OS=Homo sapiens OX=9606 GN=DKFZp686J1568 PE=2 SV=1;tr|B3KW39|B3KW39_HUMAN cDNA FLJ42089 fis, clone TESOP2001166, highly similar to Suppressor of cytokine si	5	2	2	6.6	50.623	440	6.6	0	4799400	0
B3KWD0;B7ZB16;B4DR01;O14980			tr|B3KWD0|B3KWD0_HUMAN cDNA FLJ42779 fis, clone BRAWH3005300, highly similar to Exportin-1 OS=Homo sapiens OX=9606 PE=2 SV=1;tr|B7ZB16|B7ZB16_HUMAN cDNA, FLJ79380, highly similar to Exportin-1 OS=Homo sapiens OX=9606 PE=2 SV=1;tr|B4DR01|B4DR01_HUMAN cDNA F	4	2	2	2.6	82.418	718	0	2.6	0	5259500
G3XAC6;B4DLM0;B3KWX7;Q68DD9;B4E1M7;Q14498;A0A087X122;A0A0U1RQW2;Q5QP22;Q5QP23;A0A0U1RQH7;H0Y4X3;B7Z4L7;Q6N037;Q7Z3L0;Q6MZY7;E1P5S2;B4DRA0		RBM39	tr|G3XAC6|G3XAC6_HUMAN RNA-binding protein 39 OS=Homo sapiens OX=9606 GN=RBM39 PE=1 SV=1;tr|B4DLM0|B4DLM0_HUMAN cDNA FLJ60296, highly similar to RNA-binding region-containing protein 2 OS=Homo sapiens OX=9606 PE=2 SV=1;tr|B3KWX7|B3KWX7_HUMAN cDNA FLJ44170	18	2	2	4.3	48.023	423	0	4.3	0	14930000
B4DSV5;B3KXZ4;H0Y8E6;B7Z8Z6;P49736			tr|B4DSV5|B4DSV5_HUMAN DNA helicase OS=Homo sapiens OX=9606 PE=2 SV=1;tr|B3KXZ4|B3KXZ4_HUMAN DNA helicase OS=Homo sapiens OX=9606 PE=2 SV=1;tr|H0Y8E6|H0Y8E6_HUMAN DNA helicase (Fragment) OS=Homo sapiens OX=9606 GN=MCM2 PE=1 SV=1;tr|B7Z8Z6|B7Z8Z6_HUMAN DNA	5	2	2	4	87.363	774	2.5	4	5900700	4814200
B3KY51;Q8NC60			tr|B3KY51|B3KY51_HUMAN cDNA FLJ46863 fis, clone UTERU3011558 OS=Homo sapiens OX=9606 PE=2 SV=1;sp|Q8NC60|NOA1_HUMAN Nitric oxide-associated protein 1 OS=Homo sapiens OX=9606 GN=NOA1 PE=1 SV=2	2	2	2	4.6	78.457	698	4.6	1.9	216930000	37569000
B3LEU8;Q6NUQ4;H7BZI0;H7C0H8;H7C085;H7C008;B4DKI3;Q8N3H6;B2RD07		TMEM214	tr|B3LEU8|B3LEU8_HUMAN TMEM214 protein (Fragment) OS=Homo sapiens OX=9606 GN=TMEM214 PE=2 SV=1;sp|Q6NUQ4|TM214_HUMAN Transmembrane protein 214 OS=Homo sapiens OX=9606 GN=TMEM214 PE=1 SV=2;tr|H7BZI0|H7BZI0_HUMAN Transmembrane protein 214 (Fragment) OS=Homo	9	2	2	2.7	75.439	673	0	2.7	0	8707400
E9PID8;B4DUD5;E7EWR4;B3V096;P33240;A0A0A0MT56		CSTF2	tr|E9PID8|E9PID8_HUMAN Cleavage stimulation factor subunit 2 OS=Homo sapiens OX=9606 GN=CSTF2 PE=1 SV=1;tr|B4DUD5|B4DUD5_HUMAN cDNA FLJ58787, highly similar to Cleavage stimulation factor 64 kDa subunit OS=Homo sapiens OX=9606 PE=2 SV=1;tr|E7EWR4|E7EWR4_HU	6	2	2	3.7	46.665	438	0	3.7	0	1671700
B4E3E6;B4DDB6;P51991;Q65ZQ3			tr|B4E3E6|B4E3E6_HUMAN cDNA FLJ58832, highly similar to Heterogeneous nuclear ribonucleoprotein A3 OS=Homo sapiens OX=9606 PE=2 SV=1;tr|B4DDB6|B4DDB6_HUMAN Heterogeneous nuclear ribonucleoprotein A3, isoform CRA_a OS=Homo sapiens OX=9606 GN=HNRPA3 PE=2 SV=	4	2	2	9	34.189	323	9	0	15711000	0
Q5QPI9;B4DDM7;B4DNK6;Q5QPJ4;Q5QPJ7;Q5QPI7;H0Y3D0;Q5QPJ6;Q5QPJ3;B4DYE7;B4E1D1;O75354		ENTPD6	tr|Q5QPI9|Q5QPI9_HUMAN Ectonucleoside triphosphate diphosphohydrolase 6 OS=Homo sapiens OX=9606 GN=ENTPD6 PE=1 SV=2;tr|B4DDM7|B4DDM7_HUMAN cDNA FLJ53299, highly similar to Ectonucleoside triphosphate diphosphohydrolase 6 OS=Homo sapiens OX=9606 PE=2 SV=1;t	12	2	2	5.7	47.562	437	2.7	3	1946700	0
J3KT19;B4DDR4;Q14694;H3BNA1		USP10	tr|J3KT19|J3KT19_HUMAN Ubiquitin carboxyl-terminal hydrolase 10 (Fragment) OS=Homo sapiens OX=9606 GN=USP10 PE=1 SV=1;tr|B4DDR4|B4DDR4_HUMAN cDNA FLJ53024, highly similar to Ubiquitin carboxyl-terminal hydrolase 10 OS=Homo sapiens OX=9606 PE=2 SV=1;sp|Q146	4	2	2	9.6	23.438	208	9.6	0	2171100	0
B4DE81;Q9ULX5			tr|B4DE81|B4DE81_HUMAN cDNA FLJ52256, highly similar to Zinc finger protein 179 OS=Homo sapiens OX=9606 PE=2 SV=1;sp|Q9ULX5|RN112_HUMAN RING finger protein 112 OS=Homo sapiens OX=9606 GN=RNF112 PE=1 SV=2	2	2	2	7.6	34.982	314	4.5	3.2	0	36271000
B4DEH8;G3V4T2;Q86U42;H0YJH9		PABPN1	tr|B4DEH8|B4DEH8_HUMAN Polyadenylate-binding protein 2 OS=Homo sapiens OX=9606 GN=PABPN1 PE=1 SV=1;tr|G3V4T2|G3V4T2_HUMAN Polyadenylate-binding protein 2 OS=Homo sapiens OX=9606 GN=PABPN1 PE=1 SV=1;sp|Q86U42|PABP2_HUMAN Polyadenylate-binding protein 2 OS=H	4	2	2	10.7	18.99	168	6	10.7	20160000	75240000
E5RGX8;B4DFT3;H0YBC9;B4DEV5;Q14159		SPIDR	tr|E5RGX8|E5RGX8_HUMAN DNA repair-scaffolding protein (Fragment) OS=Homo sapiens OX=9606 GN=SPIDR PE=1 SV=8;tr|B4DFT3|B4DFT3_HUMAN cDNA FLJ59495 OS=Homo sapiens OX=9606 PE=2 SV=1;tr|H0YBC9|H0YBC9_HUMAN DNA repair-scaffolding protein (Fragment) OS=Homo sapi	5	2	2	17.1	16.559	152	11.8	5.3	5318500	0
B4DEX3;Q8TE60;H3BTZ3		ADAMTS18	tr|B4DEX3|B4DEX3_HUMAN A disintegrin and metalloproteinase with thrombospondin motifs 18 OS=Homo sapiens OX=9606 GN=ADAMTS18 PE=2 SV=1;sp|Q8TE60|ATS18_HUMAN A disintegrin and metalloproteinase with thrombospondin motifs 18 OS=Homo sapiens OX=9606 GN=ADAMTS	3	2	2	6.2	29.857	274	6.2	3.6	11031000	7881900
B4DF67;Q59GL6;Q99683			tr|B4DF67|B4DF67_HUMAN cDNA FLJ51736, highly similar to Mitogen-activated protein kinase kinase kinase 5 (Fragment) OS=Homo sapiens OX=9606 PE=2 SV=1;tr|Q59GL6|Q59GL6_HUMAN Mitogen-activated protein kinase kinase kinase 5 variant (Fragment) OS=Homo sapiens	3	2	2	3.1	127.11	1120	3.1	0.9	6542900	3371700
B4DI61;Q6FI18;Q53FA4;O00622;Q9UID7			tr|B4DI61|B4DI61_HUMAN cDNA FLJ58182, highly similar to Protein CYR61 OS=Homo sapiens OX=9606 PE=2 SV=1;tr|Q6FI18|Q6FI18_HUMAN CYR61 protein OS=Homo sapiens OX=9606 GN=CYR61 PE=1 SV=1;tr|Q53FA4|Q53FA4_HUMAN Cysteine-rich, angiogenic inducer, 61 variant (Fr	5	2	2	6.4	39.679	357	6.4	0	6063300	0
B4DIX5;Q8TD43;M0R0H1			tr|B4DIX5|B4DIX5_HUMAN cDNA FLJ61284, highly similar to Homo sapiens transient receptor potential cation channel, subfamily M, member 4 (TRPM4), mRNA OS=Homo sapiens OX=9606 PE=2 SV=1;sp|Q8TD43|TRPM4_HUMAN Transient receptor potential cation channel subfam	3	2	2	2.6	95.587	860	2.6	2.6	13149000	21778000
E7EUK8;B4DK59;O94921;F8VXD2;A0A2R8YEB7;B3KX76;K7ELV5;F8VYH9;F8VZZ0;F8VTV8;F8VWX7;F8VZ51;K7EJ83;Q6LC83;Q8IWB3;E7ESI2;B4DDL9;A0A2R8Y644;H0YAZ9;A0A0S2Z355;A0A024RB10;Q9BWF9;Q6IAW3;A0A090N7W4;A0A024RB77;A0A024RBB6;Q9BVE2;A0A024R8R3;G3V5T9;B5BU53;B2R9L6;A0A024R880;B4DHU6;B4DER5;E5RGN0;Q96GA5;Q59G02;Q9BRL4;A0A087WZU2;A0A2R8YD28;F5H6Z0;B4DGP5;A0A024R996;A0A140VK97;A0A024R183;B4DK03;A0A024R980;A0A024RBH0…		CDK14	tr|E7EUK8|E7EUK8_HUMAN Cyclin-dependent kinase 14 OS=Homo sapiens OX=9606 GN=CDK14 PE=1 SV=1;tr|B4DK59|B4DK59_HUMAN cDNA FLJ59558, highly similar to Serine/threonine-protein kinase PFTAIRE-1 OS=Homo sapiens OX=9606 PE=2 SV=1;sp|O94921|CDK14_HUMAN Cyclin-de	64	3	2	6.8	38.314	340	6.8	4.4	0	10491000
Q86U80;D6RJD3;B4DKI6;D6RID8;Q6P1K8;Q13888;R4GMV2;D6RAW1;D6RIT7;D6RGC9;R4GMS9;B7ZW82			tr|Q86U80|Q86U80_HUMAN General transcription factor IIH, polypeptide 2, 44kDa OS=Homo sapiens OX=9606 PE=2 SV=1;tr|D6RJD3|D6RJD3_HUMAN General transcription factor IIH subunit 2-like protein OS=Homo sapiens OX=9606 GN=GTF2H2C PE=1 SV=1;tr|B4DKI6|B4DKI6_HUM	12	2	2	11.5	19.297	165	11.5	0	4933400	0
B4DL68;Q86VD9			tr|B4DL68|B4DL68_HUMAN Mannosyltransferase OS=Homo sapiens OX=9606 PE=2 SV=1;sp|Q86VD9|PIGZ_HUMAN GPI mannosyltransferase 4 OS=Homo sapiens OX=9606 GN=PIGZ PE=2 SV=4	2	2	2	9.6	47.012	429	9.6	0	4640900	0
E7EQI7;B4DLF2;Q53EL1;Q12768		WASHC5	tr|E7EQI7|E7EQI7_HUMAN WASH complex subunit 5 OS=Homo sapiens OX=9606 GN=WASHC5 PE=1 SV=1;tr|B4DLF2|B4DLF2_HUMAN cDNA FLJ57526 OS=Homo sapiens OX=9606 PE=2 SV=1;tr|Q53EL1|Q53EL1_HUMAN Protein KIAA0196 variant (Fragment) OS=Homo sapiens OX=9606 PE=2 SV=1;sp	4	2	2	2.7	117.06	1011	2.7	0	10174000	0
B4DLK5;Q2HZ43;Q5TZV6;Q53TK1;Q16678			tr|B4DLK5|B4DLK5_HUMAN cDNA FLJ51600, highly similar to Cytochrome P450 1B1 OS=Homo sapiens OX=9606 PE=2 SV=1;tr|Q2HZ43|Q2HZ43_HUMAN Dioxin-inducible cytochrome P450 (Fragment) OS=Homo sapiens OX=9606 GN=CYP1B1 PE=4 SV=1;tr|Q5TZV6|Q5TZV6_HUMAN Cytochrome P	5	3	2	8.3	46.706	412	3.6	4.6	0	17022000
B4DLU8;B4E041;B4DSG9;B4DQC6;B2RBS0;A0A140VK35;B4DYG5;Q4LE69;A4QPH2;P42356			tr|B4DLU8|B4DLU8_HUMAN cDNA FLJ59121, highly similar to Phosphatidylinositol 4-kinase alpha OS=Homo sapiens OX=9606 PE=2 SV=1;tr|B4E041|B4E041_HUMAN cDNA FLJ57694, highly similar to Phosphatidylinositol 4-kinase alpha OS=Homo sapiens OX=9606 PE=2 SV=1;tr|B	10	2	2	22.3	23.593	211	13.3	9	745930	0
H3BUU9;B4DMA7;Q96CZ9;Q59EQ1;P55287		CDH11	tr|H3BUU9|H3BUU9_HUMAN Cadherin-11 OS=Homo sapiens OX=9606 GN=CDH11 PE=1 SV=1;tr|B4DMA7|B4DMA7_HUMAN cDNA FLJ58514, highly similar to Cadherin-11 OS=Homo sapiens OX=9606 PE=2 SV=1;tr|Q96CZ9|Q96CZ9_HUMAN Cadherin 11, type 2, OB-cadherin (Osteoblast), isofor	5	2	2	2.8	73.792	670	2.8	1.2	16442000	4420400
B7Z9C4;B4DMB5;P17812;B4E1E0			tr|B7Z9C4|B7Z9C4_HUMAN cDNA FLJ54863, highly similar to CTP synthase 1 OS=Homo sapiens OX=9606 PE=2 SV=1;tr|B4DMB5|B4DMB5_HUMAN CTP synthase OS=Homo sapiens OX=9606 PE=2 SV=1;sp|P17812|PYRG1_HUMAN CTP synthase 1 OS=Homo sapiens OX=9606 GN=CTPS1 PE=1 SV=2;t	4	2	2	5.1	35.253	314	0	5.1	0	11613000
H7C3Y8;B4DMM0;F8W8V9;X5D7J0;Q12756		KIF1A	tr|H7C3Y8|H7C3Y8_HUMAN Kinesin-like protein KIF1A (Fragment) OS=Homo sapiens OX=9606 GN=KIF1A PE=1 SV=8;tr|B4DMM0|B4DMM0_HUMAN cDNA FLJ61319, highly similar to Kinesin-like protein KIF1A OS=Homo sapiens OX=9606 PE=2 SV=1;tr|F8W8V9|F8W8V9_HUMAN Kinesin-like	5	2	2	3.4	40.655	357	2.5	3.4	0	9829800
B4DMM4;Q05BX6;Q15276			tr|B4DMM4|B4DMM4_HUMAN cDNA FLJ60304, highly similar to Rab GTPase-binding effector protein 1 OS=Homo sapiens OX=9606 PE=2 SV=1;tr|Q05BX6|Q05BX6_HUMAN RABEP1 protein (Fragment) OS=Homo sapiens OX=9606 GN=RABEP1 PE=2 SV=1;sp|Q15276|RABE1_HUMAN Rab GTPase-bi	3	2	2	2.9	94.107	819	1.3	1.6	0	37247000
F8VRN8;F8VQE1;B4DN52;Q53GG0;Q9UHB6;F8VS07;B3KTW2		LIMA1	tr|F8VRN8|F8VRN8_HUMAN LIM domain and actin-binding protein 1 OS=Homo sapiens OX=9606 GN=LIMA1 PE=1 SV=1;tr|F8VQE1|F8VQE1_HUMAN LIM domain and actin-binding protein 1 OS=Homo sapiens OX=9606 GN=LIMA1 PE=1 SV=1;tr|B4DN52|B4DN52_HUMAN cDNA FLJ55990, highly s	7	2	2	4.6	43.19	388	4.6	0	3826000	0
B4DNA0;Q9Y3I0			tr|B4DNA0|B4DNA0_HUMAN cDNA FLJ58027 OS=Homo sapiens OX=9606 PE=2 SV=1;sp|Q9Y3I0|RTCB_HUMAN tRNA-splicing ligase RtcB homolog OS=Homo sapiens OX=9606 GN=RTCB PE=1 SV=1	2	2	2	4.4	47.38	430	0	4.4	0	431280
B4DNM0;Q8WVC0			tr|B4DNM0|B4DNM0_HUMAN cDNA FLJ60738, highly similar to RNA polymerase-associated protein LEO1 OS=Homo sapiens OX=9606 PE=2 SV=1;sp|Q8WVC0|LEO1_HUMAN RNA polymerase-associated protein LEO1 OS=Homo sapiens OX=9606 GN=LEO1 PE=1 SV=1	2	2	2	3.6	72.783	644	1.7	1.9	0	2216300
D6RDA2;D6R9L5;B4DNW3;P35659;B4DFG0		DEK	tr|D6RDA2|D6RDA2_HUMAN Protein DEK (Fragment) OS=Homo sapiens OX=9606 GN=DEK PE=1 SV=1;tr|D6R9L5|D6R9L5_HUMAN Protein DEK (Fragment) OS=Homo sapiens OX=9606 GN=DEK PE=1 SV=1;tr|B4DNW3|B4DNW3_HUMAN cDNA FLJ51914, highly similar to Protein DEK OS=Homo sapien	5	2	2	18	14.156	122	0	18	0	33543000
B4DW36;H7C5V1;B4DP37;D6W593;Q9BTF0			tr|B4DW36|B4DW36_HUMAN cDNA FLJ58862, highly similar to THUMP domain-containing protein 2 OS=Homo sapiens OX=9606 PE=2 SV=1;tr|H7C5V1|H7C5V1_HUMAN THUMP domain-containing protein 2 (Fragment) OS=Homo sapiens OX=9606 GN=THUMPD2 PE=1 SV=1;tr|B4DP37|B4DP37_HU	5	2	2	8.6	34.03	290	8.6	0	4557900	0
H0Y6E1;B4DPJ2;Q6ICS0;Q5T0G8;Q59EP1;B7Z6L0;P50995		ANXA11	tr|H0Y6E1|H0Y6E1_HUMAN Annexin A11 (Fragment) OS=Homo sapiens OX=9606 GN=ANXA11 PE=1 SV=1;tr|B4DPJ2|B4DPJ2_HUMAN Annexin OS=Homo sapiens OX=9606 PE=2 SV=1;tr|Q6ICS0|Q6ICS0_HUMAN Annexin (Fragment) OS=Homo sapiens OX=9606 GN=ANXA11 PE=2 SV=1;tr|Q5T0G8|Q5T0G	7	2	2	12.2	16.646	148	12.2	6.1	0	586270
Q96KV2;Q9Y3H6;Q6ZV26;B4DPY1;D6R968		92M18.3	tr|Q96KV2|Q96KV2_HUMAN 92M18.3 (Novel protein) OS=Homo sapiens OX=9606 GN=92M18.3 PE=4 SV=1;tr|Q9Y3H6|Q9Y3H6_HUMAN HCG33128, isoform CRA_a OS=Homo sapiens OX=9606 GN=hCG_33128 PE=2 SV=1;tr|Q6ZV26|Q6ZV26_HUMAN cDNA FLJ43077 fis, clone BRTHA3015910 OS=Homo s	5	2	2	2.7	73.135	632	2.7	1.4	232460000	878920000
H3BQ92;B4DXL8;B4DQB0;Q8IVW6		ARID3B	tr|H3BQ92|H3BQ92_HUMAN AT-rich interactive domain-containing protein 3B (Fragment) OS=Homo sapiens OX=9606 GN=ARID3B PE=1 SV=1;tr|B4DXL8|B4DXL8_HUMAN cDNA FLJ57821, highly similar to Homo sapiens AT rich interactive domain 3B (BRIGHT- like) (ARID3B), mRNA	4	2	2	10.9	14.921	138	0	10.9	0	3949900
B4DQI9;B4DFM5;A0A140VK65;P21281			tr|B4DQI9|B4DQI9_HUMAN cDNA FLJ53854, highly similar to Vacuolar ATP synthase subunit B, brain isoform OS=Homo sapiens OX=9606 PE=2 SV=1;tr|B4DFM5|B4DFM5_HUMAN cDNA FLJ51779, highly similar to Vacuolar ATP synthase subunit B, brain isoform OS=Homo sapiens	4	2	2	7.2	31.645	278	7.2	0	2923300	0
B4DQL8;H0YC99;B9EG76;Q9NS15;E9PPT7;E9PQR0;E9PR84;E9PJR2;B3KW84;B4DRN5;E9PKW1			tr|B4DQL8|B4DQL8_HUMAN cDNA FLJ55349, highly similar to Latent-transforming growth factor beta-binding protein 3 OS=Homo sapiens OX=9606 PE=2 SV=1;tr|H0YC99|H0YC99_HUMAN Latent-transforming growth factor beta-binding protein 3 (Fragment) OS=Homo sapiens OX	11	2	2	2.8	96.103	882	2.8	1.5	2220200	651450
B4DQX8;Q9UKG1;C9K0C4;C9JAB0;A0A2P1C6M4			tr|B4DQX8|B4DQX8_HUMAN cDNA FLJ51723, highly similar to DCC-interacting protein 13 alpha (Fragment) OS=Homo sapiens OX=9606 PE=2 SV=1;sp|Q9UKG1|DP13A_HUMAN DCC-interacting protein 13-alpha OS=Homo sapiens OX=9606 GN=APPL1 PE=1 SV=1;tr|C9K0C4|C9K0C4_HUMAN D	5	2	2	5.4	71.339	633	4.3	1.1	0	27637000
B4DR21;Q14703;A6NMF3			tr|B4DR21|B4DR21_HUMAN cDNA FLJ58156, highly similar to Membrane-bound transcription factor site 1 protease OS=Homo sapiens OX=9606 PE=2 SV=1;sp|Q14703|MBTP1_HUMAN Membrane-bound transcription factor site-1 protease OS=Homo sapiens OX=9606 GN=MBTPS1 PE=1 S	3	2	2	2.2	100.49	901	0	2.2	0	28829000
B4DRS4;O43719			tr|B4DRS4|B4DRS4_HUMAN cDNA FLJ60139, highly similar to Homo sapiens HIV TAT specific factor 1 (HTATSF1), mRNA OS=Homo sapiens OX=9606 PE=2 SV=1;sp|O43719|HTSF1_HUMAN HIV Tat-specific factor 1 OS=Homo sapiens OX=9606 GN=HTATSF1 PE=1 SV=1	2	2	2	4.9	82.021	721	4.9	2.5	5603300	0
B4DRW4;E7EWP9;B4DWS3;Q9NQ38			tr|B4DRW4|B4DRW4_HUMAN cDNA FLJ59287, highly similar to Serine protease inhibitor Kazal-type 5 (Fragment) OS=Homo sapiens OX=9606 PE=2 SV=1;tr|E7EWP9|E7EWP9_HUMAN Serine protease inhibitor Kazal-type 5 (Fragment) OS=Homo sapiens OX=9606 GN=SPINK5 PE=1 SV=1	4	2	2	3.9	90.561	801	3.9	0	23418000	0
B4DS96			tr|B4DS96|B4DS96_HUMAN Uncharacterized protein OS=Homo sapiens OX=9606 PE=2 SV=1	1	2	2	3.7	63.832	565	1.9	1.8	0	0
B7Z859;B4DSA8;F5GY55;B7Z2A1;Q16531			tr|B7Z859|B7Z859_HUMAN cDNA FLJ51163, highly similar to DNA damage-binding protein 1 OS=Homo sapiens OX=9606 PE=2 SV=1;tr|B4DSA8|B4DSA8_HUMAN cDNA FLJ51067, highly similar to DNA damage-binding protein 1 OS=Homo sapiens OX=9606 PE=2 SV=1;tr|F5GY55|F5GY55_H	5	2	2	9.9	24.64	222	0	9.9	0	2984200
E7EW05;B4DT66;Q9NVU7		SDAD1	tr|E7EW05|E7EW05_HUMAN Protein SDA1 homolog OS=Homo sapiens OX=9606 GN=SDAD1 PE=1 SV=1;tr|B4DT66|B4DT66_HUMAN cDNA FLJ55367, highly similar to Rattus norvegicus SDA1 domain containing 1 (Sdad1), mRNA OS=Homo sapiens OX=9606 PE=2 SV=1;sp|Q9NVU7|SDA1_HUMAN P	3	2	2	3.5	75.44	650	0	3.5	0	15678000
B4DTP6;Q8TE76			tr|B4DTP6|B4DTP6_HUMAN cDNA FLJ56908, highly similar to MORC family CW-type zinc finger 4 OS=Homo sapiens OX=9606 PE=2 SV=1;sp|Q8TE76|MORC4_HUMAN MORC family CW-type zinc finger protein 4 OS=Homo sapiens OX=9606 GN=MORC4 PE=1 SV=2	2	2	2	3	92.32	808	3	0	6561200	0
B4DTS5;O00231;J3QRY4			tr|B4DTS5|B4DTS5_HUMAN cDNA FLJ58882, highly similar to 26S proteasome non-ATPase regulatory subunit 11 OS=Homo sapiens OX=9606 PE=2 SV=1;sp|O00231|PSD11_HUMAN 26S proteasome non-ATPase regulatory subunit 11 OS=Homo sapiens OX=9606 GN=PSMD11 PE=1 SV=3;tr|J	3	2	2	7.3	35.111	314	4.1	3.2	6215200	0
B7ZAZ2;B4DTY2;G3V439;G3V3U1;Q53FF7;O15304;H0YJN1			tr|B7ZAZ2|B7ZAZ2_HUMAN cDNA, FLJ79356, highly similar to Apoptosis regulatory protein Siva OS=Homo sapiens OX=9606 PE=2 SV=1;tr|B4DTY2|B4DTY2_HUMAN cDNA, FLJ79449, highly similar to Apoptosis regulatory protein Siva OS=Homo sapiens OX=9606 GN=SIVA1 PE=1 SV	7	2	2	15.3	16.605	157	0	15.3	0	66007000
B4DV95;O14733			tr|B4DV95|B4DV95_HUMAN cDNA FLJ53438, highly similar to Dual specificity mitogen-activated protein kinase kinase 7 OS=Homo sapiens OX=9606 PE=2 SV=1;sp|O14733|MP2K7_HUMAN Dual specificity mitogen-activated protein kinase kinase 7 OS=Homo sapiens OX=9606 GN	2	2	2	8.5	49.054	435	8.5	0	0	0
F8W8F7;B4DVW2;H3BRU4;Q86Y34		ADGRG3	tr|F8W8F7|F8W8F7_HUMAN Adhesion G protein-coupled receptor G3 OS=Homo sapiens OX=9606 GN=ADGRG3 PE=1 SV=1;tr|B4DVW2|B4DVW2_HUMAN cDNA FLJ50249, highly similar to Probable G-protein coupled receptor 97 OS=Homo sapiens OX=9606 PE=2 SV=1;tr|H3BRU4|H3BRU4_HUMA	4	2	2	4.4	47.405	429	2.3	2.1	0	17831000
E7EX70;B4DW33;Q9GZS1		POLR1E	tr|E7EX70|E7EX70_HUMAN DNA-directed RNA polymerase I subunit RPA49 OS=Homo sapiens OX=9606 GN=POLR1E PE=1 SV=2;tr|B4DW33|B4DW33_HUMAN cDNA FLJ54187, highly similar to Homo sapiens polymerase (RNA) I associated factor 1 (PRAF1), mRNA OS=Homo sapiens OX=9606	3	2	2	11.3	15.862	141	0	11.3	0	10998000
B4DWD4;K4PZ75;Q96NY8			tr|B4DWD4|B4DWD4_HUMAN cDNA FLJ52269, highly similar to Homo sapiens poliovirus receptor-related 4 (PVRL4), mRNA OS=Homo sapiens OX=9606 PE=2 SV=1;tr|K4PZ75|K4PZ75_HUMAN Ig superfamily receptor LNIR OS=Homo sapiens OX=9606 GN=LNIR PE=2 SV=1;sp|Q96NY8|NECT4	3	2	2	14	18.274	164	0	14	0	12411000
B4DWK8;P04040			tr|B4DWK8|B4DWK8_HUMAN Catalase OS=Homo sapiens OX=9606 PE=2 SV=1;sp|P04040|CATA_HUMAN Catalase OS=Homo sapiens OX=9606 GN=CAT PE=1 SV=3	2	2	2	4.5	53.286	467	0	4.5	0	8959200
B4DX35;K7EPW6;Q8IYS4;B3KWL2			tr|B4DX35|B4DX35_HUMAN cDNA FLJ56540 OS=Homo sapiens OX=9606 PE=2 SV=1;tr|K7EPW6|K7EPW6_HUMAN Uncharacterized protein C16orf71 OS=Homo sapiens OX=9606 GN=C16orf71 PE=1 SV=1;sp|Q8IYS4|CP071_HUMAN Uncharacterized protein C16orf71 OS=Homo sapiens OX=9606 GN=C	4	2	2	6.6	55.758	519	6.6	0	0	0
F5H6I7;B4DXC4;Q6DD88;F5GWF8		ATL3	tr|F5H6I7|F5H6I7_HUMAN Atlastin-3 OS=Homo sapiens OX=9606 GN=ATL3 PE=1 SV=1;tr|B4DXC4|B4DXC4_HUMAN cDNA FLJ58636, moderately similar to Atlastin OS=Homo sapiens OX=9606 PE=2 SV=1;sp|Q6DD88|ATLA3_HUMAN Atlastin-3 OS=Homo sapiens OX=9606 GN=ATL3 PE=1 SV=1;tr	4	2	2	6.5	58.772	523	5.2	1.3	0	1623600
B4DXQ7;F8VR42;Q8IXS2			tr|B4DXQ7|B4DXQ7_HUMAN cDNA FLJ51378, highly similar to Homo sapiens NYD-SP28 protein (NYD-SP28), mRNA OS=Homo sapiens OX=9606 PE=2 SV=1;tr|F8VR42|F8VR42_HUMAN Dynein regulatory complex subunit 2 (Fragment) OS=Homo sapiens OX=9606 GN=CCDC65 PE=1 SV=1;sp|Q8	3	2	2	5	40.443	341	5	2.9	113600000	336350000
B4DY32;P08243;C9JM09;C9JT45;C9J057;F8WEJ5			tr|B4DY32|B4DY32_HUMAN cDNA FLJ51387, highly similar to Asparagine synthetase (glutamine-hydrolyzing) OS=Homo sapiens OX=9606 PE=2 SV=1;sp|P08243|ASNS_HUMAN Asparagine synthetase [glutamine-hydrolyzing] OS=Homo sapiens OX=9606 GN=ASNS PE=1 SV=4;tr|C9JM09|C	6	2	2	5.2	54.861	478	5.2	0	3885800	0
[truncated: 6,437 more rows]

## Sheet: targets-IgG
Protein IDs	Protein names	Gene names	Fasta headers	Number of proteins	Peptides	Unique peptides	Sequence coverage [%]	Mol. weight [kDa]	Sequence length	Sequence coverage R1489-IgG [%]	Sequence coverage R1489-TARGET [%]	LFQ intensity R1489-IgG	LFQ intensity R1489-TARGET
[truncated: 2,152 more rows]

[truncated: 3 more sheets: targets, IgG, Number]
